# Supplementary material for: OXR1 maintains the retromer to delay brain aging under dietary restriction
Source: Nat Commun. 2024 Jan 11;15:467. doi: 10.1038/s41467-023-44343-3 (PMC10784588; doi:10.1038/s41467-023-44343-3)
Supplement: Supplementary file 3 — Supplementary Data [file 41467_2023_44343_MOESM3_ESM.xlsx]

## Sheet: Table S1
Supplementary Data 1: Data statistics
FIGURE 1	1b	Assay	Cross	Condition	Lifespan starting n	Median lifespan	p value relative to control
		Lifespan	Act5C-GS-Gal4>mtd RNAi	AL + Ethanol	185	29	--
		Lifespan	Act5C-GS-Gal4>mtd RNAi	AL + Ethanol	25	24	--
		Lifespan	Act5C-GS-Gal4>mtd RNAi	AL + Ethanol	167	35	--
		Lifespan	Act5C-GS-Gal4>mtd RNAi	AL + RU486	196	28	0.0769
		Lifespan	Act5C-GS-Gal4>mtd RNAi	AL + RU486	29	24	0.7809
		Lifespan	Act5C-GS-Gal4>mtd RNAi	AL + RU486	165	35	0.3427
		Lifespan	Act5C-GS-Gal4>mtd RNAi	DR + Ethanol	178	39	--
		Lifespan	Act5C-GS-Gal4>mtd RNAi	DR + Ethanol	30	45	--
		Lifespan	Act5C-GS-Gal4>mtd RNAi	DR + Ethanol	167	59	--
		Lifespan	Act5C-GS-Gal4>mtd RNAi	DR + RU486	194	34	< 0.0001
		Lifespan	Act5C-GS-Gal4>mtd RNAi	DR + RU486	36	43	< 0.0001
		Lifespan	Act5C-GS-Gal4>mtd RNAi	DR + RU486	167	35	< 0.0001
	1c	Assay	Genotype	Condition	Lifespan starting n	Median lifespan	p value relative to control
		Lifespan	yw control	AL	183	26	--	Additional replicates in Figure 1g
		Lifespan	yw control	DR	171	56	--
		Lifespan	mtd mutant	AL	1	1	< 0.0001
		Lifespan	mtd mutant	DR	1	2	< 0.0001
	1d	Assay	Genotype/body segment	Condition		Relative expression	p value relative to control
		qRT-PCR	w1118 whole body	AL		0.99492	< 0.0001
		qRT-PCR	w1118 whole body	AL		1.00508
		qRT-PCR	w1118 whole body	AL		1.20717
		qRT-PCR	w1118 whole body	AL		0.0792834
		qRT-PCR	w1118 whole body	DR		2.88005
		qRT-PCR	w1118 whole body	DR		3.43078
		qRT-PCR	w1118 whole body	DR		3.47314
		qRT-PCR	w1118 whole body	DR		3.38841
		qRT-PCR	w1118 head	AL		1.00159	< 0.0001
		qRT-PCR	w1118 head	AL		0.998413
		qRT-PCR	w1118 head	AL		1.07591
		qRT-PCR	w1118 head	AL		0.923091
		qRT-PCR	w1118 head	DR		6.62713
		qRT-PCR	w1118 head	DR		6.52496
		qRT-PCR	w1118 head	DR		8.7712
		qRT-PCR	w1118 head	DR		9.0333
		qRT-PCR	w1118 head	DR		8.50103
		qRT-PCR	w1118 thorax	AL		0.84234	0.1429
		qRT-PCR	w1118 thorax	AL		1.15766
		qRT-PCR	w1118 thorax	AL		2.51491
		qRT-PCR	w1118 thorax	DR		1.37091
		qRT-PCR	w1118 thorax	DR		0
		qRT-PCR	w1118 thorax	DR		1.32512
		qRT-PCR	w1118 abdomen	AL		1.0088	< 0.0001
		qRT-PCR	w1118 abdomen	AL		0.991195
		qRT-PCR	w1118 abdomen	AL		1.08572
		qRT-PCR	w1118 abdomen	AL		0.914277
		qRT-PCR	w1118 abdomen	DR		0.482195
		qRT-PCR	w1118 abdomen	DR		0.507258
		qRT-PCR	w1118 abdomen	DR		2.51964
		qRT-PCR	w1118 abdomen	DR		0.130265
	1e	Assay	Cross	Condition	Lifespan starting n	Median lifespan	p value relative to control
		Lifespan	elav-Gal4>TRiP control	AL	140	19	--	Additional replicates in Figure 3b and 3e
		Lifespan	elav-Gal4>TRiP control	AL	92	26	--
		Lifespan	elav-Gal4>mtd RNAi	AL	3	3	< 0.0001
		Lifespan	elav-Gal4>mtd RNAi	AL	2	3	< 0.0001
		Lifespan	elav-Gal4>TRiP control	DR	119	63	--
		Lifespan	elav-Gal4>TRiP control	DR	99	54	--
		Lifespan	elav-Gal4>mtd RNAi	DR	3	7	< 0.0001
		Lifespan	elav-Gal4>mtd RNAi	DR	2	3	< 0.0001
	1f	Assay	Cross	Condition	Lifespan starting n	Median lifespan	p value relative to control
		Lifespan	elav-GS-Gal4>mtd RNAi	AL + Ethanol	122	31	--
		Lifespan	elav-GS-Gal4>mtd RNAi	AL + Ethanol	66	27	--
		Lifespan	elav-GS-Gal4>mtd RNAi	AL + Ethanol	62	24	--
		Lifespan	elav-GS-Gal4>mtd RNAi	AL + RU486	132	24	0.6682
		Lifespan	elav-GS-Gal4>mtd RNAi	AL + RU486	99	23	0.7388
		Lifespan	elav-GS-Gal4>mtd RNAi	AL + RU486	73	21	0.8045
		Lifespan	elav-GS-Gal4>mtd RNAi	DR + Ethanol	122	20	--
		Lifespan	elav-GS-Gal4>mtd RNAi	DR + Ethanol	74	33	--
		Lifespan	elav-GS-Gal4>mtd RNAi	DR + Ethanol	44	31	--
		Lifespan	elav-GS-Gal4>mtd RNAi	DR + RU486	124	20	< 0.0001
		Lifespan	elav-GS-Gal4>mtd RNAi	DR + RU486	71	23	0.0241
		Lifespan	elav-GS-Gal4>mtd RNAi	DR + RU486	48	17	< 0.0001
	1g	Assay	Cross	Condition	Lifespan starting n	Median lifespan	p value relative to control
		Lifespan	mtd-Gal4-mutant/yw control>w1118	AL	183	26	--
		Lifespan	mtd-Gal4-mutant/yw control>w1118	AL	73	23	--
		Lifespan	mtd-Gal4-mutant/yw control>w1118	AL	100	24	--
		Lifespan	mtd-Gal4 mutant/mtd-Gal4 mutant>w1118	AL	Died in development	0	< 0.0001
		Lifespan	mtd-Gal4 mutant/mtd-Gal4 mutant>w1118	AL	Died in development	0	< 0.0001
		Lifespan	mtd-Gal4 mutant/mtd-Gal4 mutant>w1118	AL	Died in development	0	< 0.0001	p value vs. homozygous mutant
		Lifespan	mtd-Gal4 mutant/mtd-Gal4 mutant>UAS-hOXR1	AL	60	31	0.6126	< 0.0001
		Lifespan	mtd-Gal4 mutant/mtd-Gal4 mutant>UAS-hOXR1	AL	49	23	< 0.0001	< 0.0001
		Lifespan	mtd-Gal4 mutant/mtd-Gal4 mutant>UAS-hOXR1	AL	74	22	< 0.0001	< 0.0001
		Lifespan	mtd-Gal4-mutant/yw control>w1118	DR	171	56	--
		Lifespan	mtd-Gal4-mutant/yw control>w1118	DR	74	47	--
		Lifespan	mtd-Gal4-mutant/yw control>w1118	DR	100	47	--
		Lifespan	mtd-Gal4 mutant/mtd-Gal4 mutant>w1118	DR	Died in development	0	< 0.0001
		Lifespan	mtd-Gal4 mutant/mtd-Gal4 mutant>w1118	DR	Died in development	0	< 0.0001
		Lifespan	mtd-Gal4 mutant/mtd-Gal4 mutant>w1118	DR	Died in development	0	< 0.0001	p value vs. homozygous mutant
		Lifespan	mtd-Gal4 mutant/mtd-Gal4 mutant>UAS-hOXR1	DR	45	68	0.0004	< 0.0001
		Lifespan	mtd-Gal4 mutant/mtd-Gal4 mutant>UAS-hOXR1	DR	55	35	< 0.0001	< 0.0001
		Lifespan	mtd-Gal4 mutant/mtd-Gal4 mutant>UAS-hOXR1	DR	99	36	< 0.0001	< 0.0001
	1h	Assay	Cross	Condition	Lifespan starting n	Median lifespan	p value relative to control
		Lifespan	elav-GS-Gal4>UAS-hOXR1	AL + Ethanol	189	56	--
		Lifespan	elav-GS-Gal4>UAS-hOXR1	AL + Ethanol	184	46	--
		Lifespan	elav-GS-Gal4>UAS-hOXR1	AL + Ethanol	178	54	--
		Lifespan	elav-GS-Gal4>UAS-hOXR1	AL + RU486	192	58	< 0.0001
		Lifespan	elav-GS-Gal4>UAS-hOXR1	AL + RU486	195	46	0.5365
		Lifespan	elav-GS-Gal4>UAS-hOXR1	AL + RU486	178	54	0.5188
		Lifespan	elav-GS-Gal4>UAS-hOXR1	DR + Ethanol	197	59	--
		Lifespan	elav-GS-Gal4>UAS-hOXR1	DR + Ethanol	184	62	--
		Lifespan	elav-GS-Gal4>UAS-hOXR1	DR + Ethanol	177	57	--
		Lifespan	elav-GS-Gal4>UAS-hOXR1	DR + RU486	192	70	< 0.0001
		Lifespan	elav-GS-Gal4>UAS-hOXR1	DR + RU486	182	67	< 0.0001
		Lifespan	elav-GS-Gal4>UAS-hOXR1	DR + RU486	178	66	< 0.0001
	1i	Assay	Cross	Condition	Lifespan starting n	Median lifespan	p value relative to control
		Lifespan	elav-Gal4>w1118 control	AL	199	42	--
		Lifespan	elav-Gal4>w1118 control	AL	197	47	--
		Lifespan	elav-Gal4>w1118 control	AL	200	44	--
		Lifespan	elav-Gal4>UAS-hOXR1	AL	194	61	< 0.0001
		Lifespan	elav-Gal4>UAS-hOXR1	AL	199	58	< 0.0001
		Lifespan	elav-Gal4>UAS-hOXR1	AL	199	60	< 0.0001
		Lifespan	elav-Gal4>w1118 control	DR	198	63	--
		Lifespan	elav-Gal4>w1118 control	DR	195	61	--
		Lifespan	elav-Gal4>w1118 control	DR	199	63	--
		Lifespan	elav-Gal4>UAS-hOXR1	DR	199	73	< 0.0001
		Lifespan	elav-Gal4>UAS-hOXR1	DR	194	72	< 0.0001
		Lifespan	elav-Gal4>UAS-hOXR1	DR	198	74	< 0.0001
	1j	Assay	Strain	Condition		Relative expression	p value relative to control
		qRT-PCR	DGRP #25189	AL		1.02	0.2005
		qRT-PCR	DGRP #25189	AL		1.0612
		qRT-PCR	DGRP #25189	AL		0.91
		qRT-PCR	DGRP #25189	DR		1.3
		qRT-PCR	DGRP #25189	DR		1.14
		qRT-PCR	DGRP #25189	DR		1
		qRT-PCR	DGRP #25204	AL		1.11	0.3151
		qRT-PCR	DGRP #25204	AL		1.06632
		qRT-PCR	DGRP #25204	AL		0.94789
		qRT-PCR	DGRP #25204	DR		1.25
		qRT-PCR	DGRP #25204	DR		1
		qRT-PCR	DGRP #25204	DR		1.18
		qRT-PCR	DGRP #28153	AL		1.102	0.275
		qRT-PCR	DGRP #28153	AL		1.04
		qRT-PCR	DGRP #28153	AL		0.93323
		qRT-PCR	DGRP #28153	DR		1.247
		qRT-PCR	DGRP #28153	DR		1
		qRT-PCR	DGRP #28153	DR		1.16
		qRT-PCR	DGRP #28135	AL		1.0314	0.0003
		qRT-PCR	DGRP #28135	AL		1.04598
		qRT-PCR	DGRP #28135	AL		0.93429
		qRT-PCR	DGRP #28135	DR		1.78
		qRT-PCR	DGRP #28135	DR		1.88
		qRT-PCR	DGRP #28135	DR		2
		qRT-PCR	DGRP #28211	AL		0.978	< 0.0001
		qRT-PCR	DGRP #28211	AL		1.0229
		qRT-PCR	DGRP #28211	AL		0.961
		qRT-PCR	DGRP #28211	DR		3.05
		qRT-PCR	DGRP #28211	DR		3.07
		qRT-PCR	DGRP #28211	DR		3.03
		qRT-PCR	DGRP #29658	AL		0.967	0.0027
		qRT-PCR	DGRP #29658	AL		1.09
		qRT-PCR	DGRP #29658	AL		0.94521
		qRT-PCR	DGRP #29658	DR		1.5
		qRT-PCR	DGRP #29658	DR		1.7
		qRT-PCR	DGRP #29658	DR		1.811
	1l	Assay	Strain	Condition		Phenotypic score	p value relative to control
		Immunohistochemistry	28211 cloned vector	AL		5.524	0.0004
		Immunohistochemistry	28211 cloned vector	AL		9.443
		Immunohistochemistry	28211 cloned vector	AL		7.995
		Immunohistochemistry	28211 cloned vector	AL		11.79
		Immunohistochemistry	28211 cloned vector	AL		10.252
		Immunohistochemistry	28211 cloned vector	DR		18.84
		Immunohistochemistry	28211 cloned vector	DR		15.481
		Immunohistochemistry	28211 cloned vector	DR		16.365
		Immunohistochemistry	28211 cloned vector	DR		20.588
		Immunohistochemistry	28211 cloned vector	DR		22.425
		Immunohistochemistry	25189 cloned vector	AL		11.931	0.994
		Immunohistochemistry	25189 cloned vector	AL		12.519
		Immunohistochemistry	25189 cloned vector	AL		11.61
		Immunohistochemistry	25189 cloned vector	AL		11.04
		Immunohistochemistry	25189 cloned vector	AL		14.098		p value vs. short-lived allele
		Immunohistochemistry	25189 cloned vector	DR		15.066		0.0025
		Immunohistochemistry	25189 cloned vector	DR		12.286
		Immunohistochemistry	25189 cloned vector	DR		10.958
		Immunohistochemistry	25189 cloned vector	DR		10.705
		Immunohistochemistry	25189 cloned vector	DR		12.147
	1m	Assay	Strain	Condition	Condition	Relative level	p value relative to control
		Western blot	28211 cloned vector	AL	LacZ/actin	1.31373	0.0076
		Western blot	28211 cloned vector	AL	LacZ/actin	0.686269
		Western blot	28211 cloned vector	AL	LacZ/actin	1.70997
		Western blot	28211 cloned vector	AL	LacZ/actin	0.312279
		Western blot	28211 cloned vector	AL	LacZ/actin	0.977755
		Western blot	28211 cloned vector	DR	LacZ/actin	4.20683
		Western blot	28211 cloned vector	DR	LacZ/actin	2.28881
		Western blot	28211 cloned vector	DR	LacZ/actin	2.82168
		Western blot	28211 cloned vector	DR	LacZ/actin	1.53413
		Western blot	28211 cloned vector	DR	LacZ/actin	3.80377
		Western blot	25189 cloned vector	AL	LacZ/actin	0.642819	0.0018
		Western blot	25189 cloned vector	AL	LacZ/actin	0.65517
		Western blot	25189 cloned vector	AL	LacZ/actin	1.05766
		Western blot	25189 cloned vector	AL	LacZ/actin	0
		Western blot	25189 cloned vector	AL	LacZ/actin	0.777585		p value vs. short-lived allele
		Western blot	25189 cloned vector	DR	LacZ/actin	1.79755		0.0307
		Western blot	25189 cloned vector	DR	LacZ/actin	1.66926
		Western blot	25189 cloned vector	DR	LacZ/actin	1.11836
		Western blot	25189 cloned vector	DR	LacZ/actin	1.80507
		Western blot	25189 cloned vector	DR	LacZ/actin	1.66268
	1n	Assay	Cross	Condition	Target mRNA	Relative expression	p value relative to control
		qRT-PCR	elav-Gal4>TRiP control	AL	tj	1	0.0041
		qRT-PCR	elav-Gal4>TRiP control	AL	tj	1.24
		qRT-PCR	elav-Gal4>TRiP control	AL	tj	0.83
		qRT-PCR	elav-Gal4>tj RNAi	AL	tj	0.283
		qRT-PCR	elav-Gal4>tj RNAi	AL	tj	0.35
		qRT-PCR	elav-Gal4>tj RNAi	AL	tj	0.21
		qRT-PCR	elav-Gal4>TRiP control	DR	tj	1.2	0.0183
		qRT-PCR	elav-Gal4>TRiP control	DR	tj	1.29
		qRT-PCR	elav-Gal4>TRiP control	DR	tj	0.89
		qRT-PCR	elav-Gal4>tj RNAi	DR	tj	0.6
		qRT-PCR	elav-Gal4>tj RNAi	DR	tj	0.71
		qRT-PCR	elav-Gal4>tj RNAi	DR	tj	0.49
		qRT-PCR	elav-Gal4>TRiP control	AL	mtd long transcripts	1	0.5841
		qRT-PCR	elav-Gal4>TRiP control	AL	mtd long transcripts	1.01
		qRT-PCR	elav-Gal4>TRiP control	AL	mtd long transcripts	0.92
		qRT-PCR	elav-Gal4>tj RNAi	AL	mtd long transcripts	0.95
		qRT-PCR	elav-Gal4>tj RNAi	AL	mtd long transcripts	1.01
		qRT-PCR	elav-Gal4>tj RNAi	AL	mtd long transcripts	0.89
		qRT-PCR	elav-Gal4>TRiP control	DR	mtd long transcripts	1.29	0.0008
		qRT-PCR	elav-Gal4>TRiP control	DR	mtd long transcripts	1.2
		qRT-PCR	elav-Gal4>TRiP control	DR	mtd long transcripts	1.38
		qRT-PCR	elav-Gal4>tj RNAi	DR	mtd long transcripts	0.799
		qRT-PCR	elav-Gal4>tj RNAi	DR	mtd long transcripts	0.82
		qRT-PCR	elav-Gal4>tj RNAi	DR	mtd long transcripts	0.77
		qRT-PCR	elav-Gal4>TRiP control	AL	mtd-RM	1	0.0322
		qRT-PCR	elav-Gal4>TRiP control	AL	mtd-RM	1.089
		qRT-PCR	elav-Gal4>TRiP control	AL	mtd-RM	0.91
		qRT-PCR	elav-Gal4>tj RNAi	AL	mtd-RM	0.75
		qRT-PCR	elav-Gal4>tj RNAi	AL	mtd-RM	0.85
		qRT-PCR	elav-Gal4>tj RNAi	AL	mtd-RM	0.65
		qRT-PCR	elav-Gal4>TRiP control	DR	mtd-RM	1	0.0001
		qRT-PCR	elav-Gal4>TRiP control	DR	mtd-RM	1.06
		qRT-PCR	elav-Gal4>TRiP control	DR	mtd-RM	0.94
		qRT-PCR	elav-Gal4>tj RNAi	DR	mtd-RM	0.5
		qRT-PCR	elav-Gal4>tj RNAi	DR	mtd-RM	0.51
		qRT-PCR	elav-Gal4>tj RNAi	DR	mtd-RM	0.48
		qRT-PCR	elav-Gal4>TRiP control	AL	mtd-RF + RAA	1	0.0123
		qRT-PCR	elav-Gal4>TRiP control	AL	mtd-RF + RAA	1.077
		qRT-PCR	elav-Gal4>TRiP control	AL	mtd-RF + RAA	0.93
		qRT-PCR	elav-Gal4>tj RNAi	AL	mtd-RF + RAA	0.78
		qRT-PCR	elav-Gal4>tj RNAi	AL	mtd-RF + RAA	0.83
		qRT-PCR	elav-Gal4>tj RNAi	AL	mtd-RF + RAA	0.73
		qRT-PCR	elav-Gal4>TRiP control	DR	mtd-RF + RAA	0.955	0.0262
		qRT-PCR	elav-Gal4>TRiP control	DR	mtd-RF + RAA	1.98
		qRT-PCR	elav-Gal4>TRiP control	DR	mtd-RF + RAA	1.25
		qRT-PCR	elav-Gal4>tj RNAi	DR	mtd-RF + RAA	0.346
		qRT-PCR	elav-Gal4>tj RNAi	DR	mtd-RF + RAA	0.356
		qRT-PCR	elav-Gal4>tj RNAi	DR	mtd-RF + RAA	0.336
		qRT-PCR	elav-Gal4>TRiP control	AL	mtd-RA + RB + RI	1	0.0682
		qRT-PCR	elav-Gal4>TRiP control	AL	mtd-RA + RB + RI	1.31
		qRT-PCR	elav-Gal4>TRiP control	AL	mtd-RA + RB + RI	0.95
		qRT-PCR	elav-Gal4>tj RNAi	AL	mtd-RA + RB + RI	0.79
		qRT-PCR	elav-Gal4>tj RNAi	AL	mtd-RA + RB + RI	0.72
		qRT-PCR	elav-Gal4>tj RNAi	AL	mtd-RA + RB + RI	0.86
		qRT-PCR	elav-Gal4>TRiP control	DR	mtd-RA + RB + RI	1.49	0.0046
		qRT-PCR	elav-Gal4>TRiP control	DR	mtd-RA + RB + RI	1.98
		qRT-PCR	elav-Gal4>TRiP control	DR	mtd-RA + RB + RI	1.25
		qRT-PCR	elav-Gal4>tj RNAi	DR	mtd-RA + RB + RI	0.34
		qRT-PCR	elav-Gal4>tj RNAi	DR	mtd-RA + RB + RI	0.35
		qRT-PCR	elav-Gal4>tj RNAi	DR	mtd-RA + RB + RI	0.33
		qRT-PCR	elav-Gal4>TRiP control	AL	mtd-RQ + RH	1	0.4185
		qRT-PCR	elav-Gal4>TRiP control	AL	mtd-RQ + RH	1.12
		qRT-PCR	elav-Gal4>TRiP control	AL	mtd-RQ + RH	0.94
		qRT-PCR	elav-Gal4>tj RNAi	AL	mtd-RQ + RH	0.96
		qRT-PCR	elav-Gal4>tj RNAi	AL	mtd-RQ + RH	1.03
		qRT-PCR	elav-Gal4>tj RNAi	AL	mtd-RQ + RH	0.89
		qRT-PCR	elav-Gal4>TRiP control	DR	mtd-RQ + RH	1.54	< 0.0001
		qRT-PCR	elav-Gal4>TRiP control	DR	mtd-RQ + RH	1.67
		qRT-PCR	elav-Gal4>TRiP control	DR	mtd-RQ + RH	1.52
		qRT-PCR	elav-Gal4>tj RNAi	DR	mtd-RQ + RH	0.65
		qRT-PCR	elav-Gal4>tj RNAi	DR	mtd-RQ + RH	0.7
		qRT-PCR	elav-Gal4>tj RNAi	DR	mtd-RQ + RH	0.6
		qRT-PCR	elav-Gal4>TRiP control	AL	mtd-RC	1	0.0085
		qRT-PCR	elav-Gal4>TRiP control	AL	mtd-RC	1.06
		qRT-PCR	elav-Gal4>TRiP control	AL	mtd-RC	0.94
		qRT-PCR	elav-Gal4>tj RNAi	AL	mtd-RC	0.66
		qRT-PCR	elav-Gal4>tj RNAi	AL	mtd-RC	0.77
		qRT-PCR	elav-Gal4>tj RNAi	AL	mtd-RC	0.56
		qRT-PCR	elav-Gal4>TRiP control	DR	mtd-RC	1.68	< 0.0001
		qRT-PCR	elav-Gal4>TRiP control	DR	mtd-RC	1.65
		qRT-PCR	elav-Gal4>TRiP control	DR	mtd-RC	1.44
		qRT-PCR	elav-Gal4>tj RNAi	DR	mtd-RC	0.175
		qRT-PCR	elav-Gal4>tj RNAi	DR	mtd-RC	0.185
		qRT-PCR	elav-Gal4>tj RNAi	DR	mtd-RC	0.168
	1o	Assay	Cross	Condition	Lifespan starting n	Median lifespan	p value relative to control
		Lifespan	elav-GS-Gal4>tj RNAi	AL + Ethanol	91	33	--
		Lifespan	elav-GS-Gal4>tj RNAi	AL + Ethanol	28	28	--
		Lifespan	elav-GS-Gal4>tj RNAi	AL + Ethanol	100	31	--
		Lifespan	elav-GS-Gal4>tj RNAi	AL + RU486	99	37	0.1752
		Lifespan	elav-GS-Gal4>tj RNAi	AL + RU486	30	21	0.2323
		Lifespan	elav-GS-Gal4>tj RNAi	AL + RU486	99	32	0.3141
		Lifespan	elav-GS-Gal4>tj RNAi	DR + Ethanol	97	72	--
		Lifespan	elav-GS-Gal4>tj RNAi	DR + Ethanol	32	56	--
		Lifespan	elav-GS-Gal4>tj RNAi	DR + Ethanol	100	65	--
		Lifespan	elav-GS-Gal4>tj RNAi	DR + RU486	96	68	< 0.0001
		Lifespan	elav-GS-Gal4>tj RNAi	DR + RU486	32	38	< 0.0001
		Lifespan	elav-GS-Gal4>tj RNAi	DR + RU486	99	34	< 0.0001
FIGURE 2	2b	Assay	Cross	Condition		Relative level	p value relative to control
		Western blot	elav>TRiP control	Vps35/actin		0.786	0.0003
		Western blot	elav>TRiP control	Vps35/actin		0.414465
		Western blot	elav>TRiP control	Vps35/actin		1.0493
		Western blot	elav>TRiP control	Vps35/actin		1.75024
		Western blot	elav>TRiP control	Vps35/actin		1.08755
		Western blot	elav>TRiP control	Vps35/actin		1.08682
		Western blot	elav>TRiP control	Vps35/actin		0.825627
		Western blot	elav>mtd RNAi	Vps35/actin		0
		Western blot	elav>mtd RNAi	Vps35/actin		0
		Western blot	elav>mtd RNAi	Vps35/actin		0.608367
		Western blot	elav>mtd RNAi	Vps35/actin		0.164591
		Western blot	elav>mtd RNAi	Vps35/actin		0
		Western blot	elav>mtd RNAi	Vps35/actin		0
		Western blot	elav>mtd RNAi	Vps35/actin		0
		Western blot	elav>TRiP control	Vps26/actin		1	0.001
		Western blot	elav>TRiP control	Vps26/actin		0.638896
		Western blot	elav>TRiP control	Vps26/actin		1.08529
		Western blot	elav>TRiP control	Vps26/actin		1.27581
		Western blot	elav>TRiP control	Vps26/actin		1
		Western blot	elav>mtd RNAi	Vps26/actin		0.677893
		Western blot	elav>mtd RNAi	Vps26/actin		0
		Western blot	elav>mtd RNAi	Vps26/actin		0
		Western blot	elav>mtd RNAi	Vps26/actin		0
		Western blot	elav>mtd RNAi	Vps26/actin		0
		Western blot	elav>TRiP control	Vps29/actin		0.878123	0.299
		Western blot	elav>TRiP control	Vps29/actin		1.09847
		Western blot	elav>TRiP control	Vps29/actin		1.02341
		Western blot	elav>mtd RNAi	Vps29/actin		1.00229
		Western blot	elav>mtd RNAi	Vps29/actin		1.32601
		Western blot	elav>mtd RNAi	Vps29/actin		1.08824
FIGURE 3	3a	Assay	Cross			# of eclosed flies	p value relative to control
		Eclosion	elav-Gal4>+/+			54	--
		Eclosion	elav-Gal4>+/+			49
		Eclosion	elav-Gal4>+/+			45
		Eclosion	elav-Gal4>+/+			120
		Eclosion	elav-Gal4>+/+			86
		Eclosion	elav-Gal4>+/+			90
		Eclosion	elav-Gal4>+/+			53
		Eclosion	elav-Gal4>+/+			68
		Eclosion	elav-Gal4>+/+			32
		Eclosion	elav-Gal4>+/+			62
		Eclosion	elav-Gal4>+/+			70
		Eclosion	elav-Gal4>+/+			20
		Eclosion	elav-Gal4>UAS-mitoGFP;mtd RNAi			0	< 0.0001
		Eclosion	elav-Gal4>UAS-mitoGFP;mtd RNAi			14
		Eclosion	elav-Gal4>UAS-mitoGFP;mtd RNAi			8
		Eclosion	elav-Gal4>UAS-mitoGFP;mtd RNAi			0
		Eclosion	elav-Gal4>UAS-mitoGFP;mtd RNAi			8
		Eclosion	elav-Gal4>UAS-mitoGFP;mtd RNAi			6
		Eclosion	elav-Gal4>UAS-mitoGFP;mtd RNAi			0
		Eclosion	elav-Gal4>UAS-mitoGFP;mtd RNAi			0
		Eclosion	elav-Gal4>UAS-mitoGFP;mtd RNAi			0
		Eclosion	elav-Gal4>UAS-mitoGFP;mtd RNAi			0
		Eclosion	elav-Gal4>UAS-mitoGFP;mtd RNAi			5
		Eclosion	elav-Gal4>UAS-mitoGFP;mtd RNAi			20
		Eclosion	elav-Gal4>UAS-vps26			32	0.309
		Eclosion	elav-Gal4>UAS-vps26			91
		Eclosion	elav-Gal4>UAS-vps26			59
		Eclosion	elav-Gal4>UAS-vps26			108
		Eclosion	elav-Gal4>UAS-vps26			90
		Eclosion	elav-Gal4>UAS-vps26			80
		Eclosion	elav-Gal4>mtdRNAi + UAS-vps26			70	0.0805
		Eclosion	elav-Gal4>mtdRNAi + UAS-vps26			66
		Eclosion	elav-Gal4>mtdRNAi + UAS-vps26			96
		Eclosion	elav-Gal4>mtdRNAi + UAS-vps26			108
		Eclosion	elav-Gal4>mtdRNAi + UAS-vps26			80
		Eclosion	elav-Gal4>mtdRNAi + UAS-vps26			90
		Eclosion	elav-Gal4>UAS-vps35			41	0.9621
		Eclosion	elav-Gal4>UAS-vps35			79
		Eclosion	elav-Gal4>UAS-vps35			45
		Eclosion	elav-Gal4>UAS-vps35			72
		Eclosion	elav-Gal4>UAS-vps35			71
		Eclosion	elav-Gal4>UAS-vps35			70
		Eclosion	elav-Gal4>mtdRNAi + UAS-vps35			49	0.3396
		Eclosion	elav-Gal4>mtdRNAi + UAS-vps35			97
		Eclosion	elav-Gal4>mtdRNAi + UAS-vps35			52
		Eclosion	elav-Gal4>mtdRNAi + UAS-vps35			132
		Eclosion	elav-Gal4>mtdRNAi + UAS-vps35			87
		Eclosion	elav-Gal4>mtdRNAi + UAS-vps35			45
	3b-c	Assay	Cross	Condition	Starting n	Median lifespan	p value relative to control
		Lifespan	elav-Gal4>Control	AL	53	33	--
		Lifespan	elav-Gal4>Control	AL	67	33	--
		Lifespan	elav-Gal4>Control	AL	40	21	--
		Lifespan	elav-Gal4>UAS-mitoGFP;mtd RNAi	AL	8	5	< 0.0001
		Lifespan	elav-Gal4>UAS-mitoGFP;mtd RNAi	AL	9	5	< 0.0001
		Lifespan	elav-Gal4>UAS-mitoGFP;mtd RNAi	AL	7	5	< 0.0001	p value vs. RNAi alone
		Lifespan	elav-Gal4>mtd RNAi + UAS-vps26	AL	55	23	0.4296	< 0.0001
		Lifespan	elav-Gal4>mtd RNAi + UAS-vps26	AL	59	42	0.1059	< 0.0001
		Lifespan	elav-Gal4>mtd RNAi + UAS-vps26	AL	40	26	0.0816	< 0.0001
		Lifespan	elav-Gal4>mtd RNAi + UAS-vps35	AL	30	19	0.3894	< 0.0001
		Lifespan	elav-Gal4>mtd RNAi + UAS-vps35	AL	46	47	0.0005	< 0.0001
		Lifespan	elav-Gal4>mtd RNAi + UAS-vps35	AL	30	26	0.7295	< 0.0001
		Lifespan	elav-Gal4>Control	DR	48	49	--
		Lifespan	elav-Gal4>Control	DR	65	56	--
		Lifespan	elav-Gal4>Control	DR	44	61	--
		Lifespan	elav-Gal4>UAS-mitoGFP;mtd RNAi	DR	8	14	< 0.0001
		Lifespan	elav-Gal4>UAS-mitoGFP;mtd RNAi	DR	10	7	< 0.0001
		Lifespan	elav-Gal4>UAS-mitoGFP;mtd RNAi	DR	6	2	< 0.0001	p value vs. RNAi alone
		Lifespan	elav-Gal4>mtd RNAi + UAS-vps26	DR	54	33	0.2685	< 0.0001
		Lifespan	elav-Gal4>mtd RNAi + UAS-vps26	DR	51	47	0.1541	< 0.0001
		Lifespan	elav-Gal4>mtd RNAi + UAS-vps26	DR	37	21	0.0002	< 0.0001
		Lifespan	elav-Gal4>mtd RNAi + UAS-vps35	DR	34	58	0.1387	< 0.0001
		Lifespan	elav-Gal4>mtd RNAi + UAS-vps35	DR	45	54	0.7956	< 0.0001
		Lifespan	elav-Gal4>mtd RNAi + UAS-vps35	DR	30	63	0.9973	< 0.0001
	3d	Assay	Cross			# eclosed	p value relative to control
		Eclosion	elav-Gal4>TRiP control + DMSO	Healthy		83	--
		Eclosion	elav-Gal4>TRiP control + DMSO	Healthy		102	--
		Eclosion	elav-Gal4>TRiP control + DMSO	Healthy		78	--
		Eclosion	elav-Gal4>TRiP control + DMSO	Healthy		85	--
		Eclosion	elav-Gal4>TRiP control + DMSO	Healthy		63	--
		Eclosion	elav-Gal4>TRiP control + DMSO	Deformed		0	--
		Eclosion	elav-Gal4>TRiP control + DMSO	Deformed		0	--
		Eclosion	elav-Gal4>TRiP control + DMSO	Deformed		0	--
		Eclosion	elav-Gal4>TRiP control + DMSO	Deformed		0	--
		Eclosion	elav-Gal4>TRiP control + DMSO	Deformed		0	--
		Eclosion	elav-Gal4>mtd RNAi + DMSO	Healthy		6	< 0.0001
		Eclosion	elav-Gal4>mtd RNAi + DMSO	Healthy		7
		Eclosion	elav-Gal4>mtd RNAi + DMSO	Healthy		3
		Eclosion	elav-Gal4>mtd RNAi + DMSO	Healthy		3
		Eclosion	elav-Gal4>mtd RNAi + DMSO	Healthy		3
		Eclosion	elav-Gal4>mtd RNAi + DMSO	Healthy		4
		Eclosion	elav-Gal4>mtd RNAi + DMSO	Deformed		25	--
		Eclosion	elav-Gal4>mtd RNAi + DMSO	Deformed		18	--
		Eclosion	elav-Gal4>mtd RNAi + DMSO	Deformed		15	--
		Eclosion	elav-Gal4>mtd RNAi + DMSO	Deformed		8	--
		Eclosion	elav-Gal4>mtd RNAi + DMSO	Deformed		17	--
		Eclosion	elav-Gal4>mtd RNAi + DMSO	Deformed		7	--
		Eclosion	elav-Gal4>mtd RNAi + 6uM R55	Healthy		75	0.05533
		Eclosion	elav-Gal4>mtd RNAi + 6uM R55	Healthy		61
		Eclosion	elav-Gal4>mtd RNAi + 6uM R55	Healthy		77
		Eclosion	elav-Gal4>mtd RNAi + 6uM R55	Healthy		59
		Eclosion	elav-Gal4>mtd RNAi + 6uM R55	Healthy		56
		Eclosion	elav-Gal4>mtd RNAi + 6uM R55	Healthy		18
		Eclosion	elav-Gal4>mtd RNAi + 6uM R55	Deformed		16	--
		Eclosion	elav-Gal4>mtd RNAi + 6uM R55	Deformed		3	--
		Eclosion	elav-Gal4>mtd RNAi + 6uM R55	Deformed		3	--
		Eclosion	elav-Gal4>mtd RNAi + 6uM R55	Deformed		3	--
		Eclosion	elav-Gal4>mtd RNAi + 6uM R55	Deformed		4	--
		Eclosion	elav-Gal4>mtd RNAi + 6uM R55	Deformed		4	--
		Eclosion	elav-Gal4>mtd RNAi + 24 uM R55	Healthy		53	0.1445
		Eclosion	elav-Gal4>mtd RNAi + 24 uM R55	Healthy		105
		Eclosion	elav-Gal4>mtd RNAi + 24 uM R55	Healthy		78
		Eclosion	elav-Gal4>mtd RNAi + 24 uM R55	Healthy		55
		Eclosion	elav-Gal4>mtd RNAi + 24 uM R55	Healthy		28
		Eclosion	elav-Gal4>mtd RNAi + 24 uM R55	Healthy		45
		Eclosion	elav-Gal4>mtd RNAi + 24 uM R55	Deformed		12	--
		Eclosion	elav-Gal4>mtd RNAi + 24 uM R55	Deformed		6	--
		Eclosion	elav-Gal4>mtd RNAi + 24 uM R55	Deformed		6	--
		Eclosion	elav-Gal4>mtd RNAi + 24 uM R55	Deformed		5	--
		Eclosion	elav-Gal4>mtd RNAi + 24 uM R55	Deformed		4	--
		Eclosion	elav-Gal4>mtd RNAi + 24 uM R55	Deformed		7	--
	3e	Assay	Cross	Condition	Starting n	Median lifespan	p value relative to control
		Lifespan	elav-Gal4>TRiP control	AL + DMSO	199	31	--
		Lifespan	elav-Gal4>TRiP control	AL + DMSO	49	31	--
		Lifespan	elav-Gal4>TRiP control	AL + DMSO	152	30	--
		Lifespan	elav-Gal4>mtd RNAi	AL + DMSO	3	10	< 0.0001
		Lifespan	elav-Gal4>mtd RNAi	AL + DMSO	47	5	< 0.0001
		Lifespan	elav-Gal4>mtd RNAi	AL + DMSO	7	5	< 0.0001	p value vs. RNAi alone
		Lifespan	elav-Gal4>mtd RNAi	AL + R55	60	31	0.2946	< 0.0001
		Lifespan	elav-Gal4>mtd RNAi	AL + R55	80	41	< 0.0001	< 0.0001
		Lifespan	elav-Gal4>mtd RNAi	AL + R55	96	38	0.9761	< 0.0001
		Lifespan	elav-Gal4>TRiP control	DR + DMSO	200	65	--
		Lifespan	elav-Gal4>TRiP control	DR + DMSO	48	55	--
		Lifespan	elav-Gal4>TRiP control	DR + DMSO	148	56	--
		Lifespan	elav-Gal4>mtd RNAi	DR + DMSO	4	10	< 0.0001
		Lifespan	elav-Gal4>mtd RNAi	DR + DMSO	44	6	< 0.0001
		Lifespan	elav-Gal4>mtd RNAi	DR + DMSO	11	5	< 0.0001	p value vs. RNAi alone
		Lifespan	elav-Gal4>mtd RNAi	DR + R55	50	77	< 0.0001	< 0.0001
		Lifespan	elav-Gal4>mtd RNAi	DR + R55	81	67	< 0.0001	< 0.0001
		Lifespan	elav-Gal4>mtd RNAi	DR + R55	97	50	0.7368	< 0.0001
	3f	Assay	Strain	Condition	Starting n	Median lifespan	p value relative to control
		Lifespan	w1118	AL	35	38	--
		Lifespan	w1118	AL	32	38	--
		Lifespan	w1118	AL	56	33	--
		Lifespan	w1118 + R55	AL	122	41	0.0359
		Lifespan	w1118 + R55	AL	67	35	0.0416
		Lifespan	w1118 + R55	AL	73	33	0.0251	p value vs. AL control
		Lifespan	w1118	DR	38	54	--	< 0.0001
		Lifespan	w1118	DR	32	59	--	< 0.0001
		Lifespan	w1118	DR	56	43	--	< 0.0001
		Lifespan	w1118 + R55	DR	132	66	< 0.0001
		Lifespan	w1118 + R55	DR	68	67	< 0.0001
		Lifespan	w1118 + R55	DR	71	58	< 0.0001
	3g	Assay	Cell line	Condition	Quantification of	Mean intensity per cell	p value relative to control
		ICC	Healthy	DMSO treated	VPS35 levels	24486.8	--
		ICC	Healthy	R55 treated	VPS35 levels	27235.2	0.0268
		ICC	OXR1 mutant	DMSO treated	VPS35 levels	15594.9	< 0.0001	p value vs. OXR1 mutant w/DMSO
		ICC	OXR1 mutant	R55 treated	VPS35 levels	26273.3	< 0.0001	0.0553
		Assay	Cell line	Condition	Quantification of	Proportion overlapping	p value relative to control
		ICC	Healthy	DMSO treated	OXR1+VPS35 overlap	0.652157	--
		ICC	Healthy	DMSO treated	OXR1+VPS35 overlap	0.76737	--
		ICC	Healthy	DMSO treated	OXR1+VPS35 overlap	0.770403	--
		ICC	Healthy	DMSO treated	OXR1+VPS35 overlap	0.621524	--
		ICC	Healthy	DMSO treated	OXR1+VPS35 overlap	0.641102	--
		ICC	Healthy	DMSO treated	OXR1+VPS35 overlap	0.745108	--
		ICC	Healthy	DMSO treated	OXR1+VPS35 overlap	1	--
		ICC	Healthy	R55 treated	OXR1+VPS35 overlap	0.875059	0.7834
		ICC	Healthy	R55 treated	OXR1+VPS35 overlap	1
		ICC	Healthy	R55 treated	OXR1+VPS35 overlap	0.913043
		ICC	Healthy	R55 treated	OXR1+VPS35 overlap	0.468343
		ICC	Healthy	R55 treated	OXR1+VPS35 overlap	0.600514
		ICC	OXR1 mutant	DMSO treated	OXR1+VPS35 overlap	0.473998	0.0012
		ICC	OXR1 mutant	DMSO treated	OXR1+VPS35 overlap	0.556787
		ICC	OXR1 mutant	DMSO treated	OXR1+VPS35 overlap	0.124282
		ICC	OXR1 mutant	DMSO treated	OXR1+VPS35 overlap	0.373622
		ICC	OXR1 mutant	DMSO treated	OXR1+VPS35 overlap	0.231956		p value vs. OXR1 mutant w/DMSO
		ICC	OXR1 mutant	R55 treated	OXR1+VPS35 overlap	0.828364	0.0859	0.0012
		ICC	OXR1 mutant	R55 treated	OXR1+VPS35 overlap	0.990796
		ICC	OXR1 mutant	R55 treated	OXR1+VPS35 overlap	1
		ICC	OXR1 mutant	R55 treated	OXR1+VPS35 overlap	0.761051
	3h	Assay	Cell line	Condition	Quantification of	Total EEA1 area per cell	p value relative to control
		ICC	Healthy	DMSO treated	EEA1 staining per cell
		ICC	Healthy	R55 treated	EEA1 staining per cell
		ICC	OXR1 mutant	DMSO treated	EEA1 staining per cell
		ICC	OXR1 mutant	R55 treated	EEA1 staining per cell
		Assay	Cell line	Condition	Quantification of	Puncta area	p value relative to control
		ICC	Healthy	DMSO treated	EEA puncta size
		ICC	Healthy	R55 treated	EEA puncta size
		ICC	OXR1 mutant	DMSO treated	EEA puncta size
		ICC	OXR1 mutant	R55 treated	EEA puncta size
		Assay	Cell line	Condition	Quantification of	Proportion overlapping	p value relative to control
		ICC	Healthy	DMSO treated	IGF2R+EEA1 overlap
		ICC	Healthy	R55 treated	IGF2R+EEA1 overlap
		ICC	OXR1 mutant	DMSO treated	IGF2R+EEA1 overlap
		ICC	OXR1 mutant	R55 treated	IGF2R+EEA1 overlap
		Assay	Cell line	Condition	Quantification of	Proportion overlapping	p value relative to control
		ICC	Healthy	DMSO treated	IGF2R+GM130 overlap
		ICC	Healthy	R55 treated	IGF2R+GM130 overlap
		ICC	OXR1 mutant	DMSO treated	IGF2R+GM130 overlap
		ICC	OXR1 mutant	R55 treated	IGF2R+GM130 overlap
FIGURE 4	4a	Assay	Cross	Condition	Age (days)	Percent responding	p value relative to control
		Phototaxis	elav-GS-Gal4>mtd RNAi	AL + Ethanol	0	44	--
		Phototaxis	elav-GS-Gal4>mtd RNAi	AL + Ethanol	0	52	--
		Phototaxis	elav-GS-Gal4>mtd RNAi	AL + Ethanol	0	44	--
		Phototaxis	elav-GS-Gal4>mtd RNAi	AL + Ethanol	0	56	--
		Phototaxis	elav-GS-Gal4>mtd RNAi	AL + RU486	0	52	0.6754
		Phototaxis	elav-GS-Gal4>mtd RNAi	AL + RU486	0	48
		Phototaxis	elav-GS-Gal4>mtd RNAi	AL + RU486	0	60
		Phototaxis	elav-GS-Gal4>mtd RNAi	AL + RU486	0	44
		Phototaxis	elav-GS-Gal4>mtd RNAi	DR + Ethanol	0	40	--
		Phototaxis	elav-GS-Gal4>mtd RNAi	DR + Ethanol	0	80	--
		Phototaxis	elav-GS-Gal4>mtd RNAi	DR + Ethanol	0	48	--
		Phototaxis	elav-GS-Gal4>mtd RNAi	DR + Ethanol	0	32	--
		Phototaxis	elav-GS-Gal4>mtd RNAi	DR + RU486	0	44	1
		Phototaxis	elav-GS-Gal4>mtd RNAi	DR + RU486	0	48
		Phototaxis	elav-GS-Gal4>mtd RNAi	DR + RU486	0	60
		Phototaxis	elav-GS-Gal4>mtd RNAi	DR + RU486	0	48
		Phototaxis	elav-GS-Gal4>mtd RNAi	AL + Ethanol	7	8	--
		Phototaxis	elav-GS-Gal4>mtd RNAi	AL + Ethanol	7	8	--
		Phototaxis	elav-GS-Gal4>mtd RNAi	AL + Ethanol	7	4	--
		Phototaxis	elav-GS-Gal4>mtd RNAi	AL + Ethanol	7	8	--
		Phototaxis	elav-GS-Gal4>mtd RNAi	AL + RU486	7	8.33	0.2409
		Phototaxis	elav-GS-Gal4>mtd RNAi	AL + RU486	7	4
		Phototaxis	elav-GS-Gal4>mtd RNAi	AL + RU486	7	4
		Phototaxis	elav-GS-Gal4>mtd RNAi	AL + RU486	7	4
		Phototaxis	elav-GS-Gal4>mtd RNAi	DR + Ethanol	7	48	--
		Phototaxis	elav-GS-Gal4>mtd RNAi	DR + Ethanol	7	48	--
		Phototaxis	elav-GS-Gal4>mtd RNAi	DR + Ethanol	7	44	--
		Phototaxis	elav-GS-Gal4>mtd RNAi	DR + Ethanol	7	48	--
		Phototaxis	elav-GS-Gal4>mtd RNAi	DR + RU486	7	4	< 0.0001
		Phototaxis	elav-GS-Gal4>mtd RNAi	DR + RU486	7	4
		Phototaxis	elav-GS-Gal4>mtd RNAi	DR + RU486	7	4
		Phototaxis	elav-GS-Gal4>mtd RNAi	DR + RU486	7	8
		Phototaxis	elav-GS-Gal4>mtd RNAi	AL + Ethanol	14	20.83	--
		Phototaxis	elav-GS-Gal4>mtd RNAi	AL + Ethanol	14	12	--
		Phototaxis	elav-GS-Gal4>mtd RNAi	AL + Ethanol	14	8	--
		Phototaxis	elav-GS-Gal4>mtd RNAi	AL + Ethanol	14	4	--
		Phototaxis	elav-GS-Gal4>mtd RNAi	AL + RU486	14	29.17	0.3742
		Phototaxis	elav-GS-Gal4>mtd RNAi	AL + RU486	14	16
		Phototaxis	elav-GS-Gal4>mtd RNAi	AL + RU486	14	20
		Phototaxis	elav-GS-Gal4>mtd RNAi	AL + RU486	14	4
		Phototaxis	elav-GS-Gal4>mtd RNAi	DR + Ethanol	14	60	--
		Phototaxis	elav-GS-Gal4>mtd RNAi	DR + Ethanol	14	52	--
		Phototaxis	elav-GS-Gal4>mtd RNAi	DR + Ethanol	14	64	--
		Phototaxis	elav-GS-Gal4>mtd RNAi	DR + Ethanol	14	68	--
		Phototaxis	elav-GS-Gal4>mtd RNAi	DR + RU486	14	24	< 0.0001
		Phototaxis	elav-GS-Gal4>mtd RNAi	DR + RU486	14	20
		Phototaxis	elav-GS-Gal4>mtd RNAi	DR + RU486	14	28
		Phototaxis	elav-GS-Gal4>mtd RNAi	DR + RU486	14	24
		Phototaxis	elav-GS-Gal4>mtd RNAi	AL + Ethanol	21	0	--
		Phototaxis	elav-GS-Gal4>mtd RNAi	AL + Ethanol	21	0	--
		Phototaxis	elav-GS-Gal4>mtd RNAi	AL + Ethanol	21	0	--
		Phototaxis	elav-GS-Gal4>mtd RNAi	AL + Ethanol	21	0	--
		Phototaxis	elav-GS-Gal4>mtd RNAi	AL + RU486	21	13.04	0.0646
		Phototaxis	elav-GS-Gal4>mtd RNAi	AL + RU486	21	8.33
		Phototaxis	elav-GS-Gal4>mtd RNAi	AL + RU486	21	4
		Phototaxis	elav-GS-Gal4>mtd RNAi	AL + RU486	21	0
		Phototaxis	elav-GS-Gal4>mtd RNAi	DR + Ethanol	21	64	--
		Phototaxis	elav-GS-Gal4>mtd RNAi	DR + Ethanol	21	56	--
		Phototaxis	elav-GS-Gal4>mtd RNAi	DR + Ethanol	21	76	--
		Phototaxis	elav-GS-Gal4>mtd RNAi	DR + Ethanol	21	60	--
		Phototaxis	elav-GS-Gal4>mtd RNAi	DR + RU486	21	22.73	< 0.0001
		Phototaxis	elav-GS-Gal4>mtd RNAi	DR + RU486	21	17.39
		Phototaxis	elav-GS-Gal4>mtd RNAi	DR + RU486	21	22.73
		Phototaxis	elav-GS-Gal4>mtd RNAi	DR + RU486	21	16.67
		Phototaxis	elav-GS-Gal4>mtd RNAi	AL + Ethanol	28	0	--
		Phototaxis	elav-GS-Gal4>mtd RNAi	AL + Ethanol	28	0	--
		Phototaxis	elav-GS-Gal4>mtd RNAi	AL + Ethanol	28	0	--
		Phototaxis	elav-GS-Gal4>mtd RNAi	AL + Ethanol	28	0	--
		Phototaxis	elav-GS-Gal4>mtd RNAi	AL + RU486	28	0	1
		Phototaxis	elav-GS-Gal4>mtd RNAi	AL + RU486	28	0
		Phototaxis	elav-GS-Gal4>mtd RNAi	AL + RU486	28	0
		Phototaxis	elav-GS-Gal4>mtd RNAi	AL + RU486	28	0
		Phototaxis	elav-GS-Gal4>mtd RNAi	DR + Ethanol	28	12	--
		Phototaxis	elav-GS-Gal4>mtd RNAi	DR + Ethanol	28	4	--
		Phototaxis	elav-GS-Gal4>mtd RNAi	DR + Ethanol	28	8.7	--
		Phototaxis	elav-GS-Gal4>mtd RNAi	DR + Ethanol	28	16	--
		Phototaxis	elav-GS-Gal4>mtd RNAi	DR + RU486	28	0	0.0071
		Phototaxis	elav-GS-Gal4>mtd RNAi	DR + RU486	28	0
		Phototaxis	elav-GS-Gal4>mtd RNAi	DR + RU486	28	0
		Phototaxis	elav-GS-Gal4>mtd RNAi	DR + RU486	28	0
		Phototaxis	elav-GS-Gal4>mtd RNAi	AL + Ethanol	35	0	--
		Phototaxis	elav-GS-Gal4>mtd RNAi	AL + Ethanol	35	0	--
		Phototaxis	elav-GS-Gal4>mtd RNAi	AL + Ethanol	35	0	--
		Phototaxis	elav-GS-Gal4>mtd RNAi	AL + Ethanol	35	0	--
		Phototaxis	elav-GS-Gal4>mtd RNAi	AL + RU486	35	0	1
		Phototaxis	elav-GS-Gal4>mtd RNAi	AL + RU486	35	0
		Phototaxis	elav-GS-Gal4>mtd RNAi	AL + RU486	35	0
		Phototaxis	elav-GS-Gal4>mtd RNAi	AL + RU486	35	0
		Phototaxis	elav-GS-Gal4>mtd RNAi	DR + Ethanol	35	8	--
		Phototaxis	elav-GS-Gal4>mtd RNAi	DR + Ethanol	35	4	--
		Phototaxis	elav-GS-Gal4>mtd RNAi	DR + Ethanol	35	13.04	--
		Phototaxis	elav-GS-Gal4>mtd RNAi	DR + Ethanol	35	8.7	--
		Phototaxis	elav-GS-Gal4>mtd RNAi	DR + RU486	35	0	0.0039
		Phototaxis	elav-GS-Gal4>mtd RNAi	DR + RU486	35	0
		Phototaxis	elav-GS-Gal4>mtd RNAi	DR + RU486	35	0
		Phototaxis	elav-GS-Gal4>mtd RNAi	DR + RU486	35	0
		Phototaxis	elav-GS-Gal4>mtd RNAi	AL + Ethanol	42	0	--
		Phototaxis	elav-GS-Gal4>mtd RNAi	AL + Ethanol	42	0	--
		Phototaxis	elav-GS-Gal4>mtd RNAi	AL + Ethanol	42	0	--
		Phototaxis	elav-GS-Gal4>mtd RNAi	AL + Ethanol	42	0	--
		Phototaxis	elav-GS-Gal4>mtd RNAi	AL + RU486	42	0	1
		Phototaxis	elav-GS-Gal4>mtd RNAi	AL + RU486	42	0
		Phototaxis	elav-GS-Gal4>mtd RNAi	AL + RU486	42	0
		Phototaxis	elav-GS-Gal4>mtd RNAi	AL + RU486	42	0
		Phototaxis	elav-GS-Gal4>mtd RNAi	DR + Ethanol	42	0	--
		Phototaxis	elav-GS-Gal4>mtd RNAi	DR + Ethanol	42	0	--
		Phototaxis	elav-GS-Gal4>mtd RNAi	DR + Ethanol	42	0	--
		Phototaxis	elav-GS-Gal4>mtd RNAi	DR + Ethanol	42	0	--
		Phototaxis	elav-GS-Gal4>mtd RNAi	DR + RU486	42	0	1
		Phototaxis	elav-GS-Gal4>mtd RNAi	DR + RU486	42	0
		Phototaxis	elav-GS-Gal4>mtd RNAi	DR + RU486	42	0
		Phototaxis	elav-GS-Gal4>mtd RNAi	DR + RU486	42	0
		Phototaxis	elav-GS-Gal4>mtd RNAi	AL + Ethanol	49	0	--
		Phototaxis	elav-GS-Gal4>mtd RNAi	AL + Ethanol	49	0	--
		Phototaxis	elav-GS-Gal4>mtd RNAi	AL + Ethanol	49	0	--
		Phototaxis	elav-GS-Gal4>mtd RNAi	AL + Ethanol	49	0	--
		Phototaxis	elav-GS-Gal4>mtd RNAi	AL + RU486	49	0	1
		Phototaxis	elav-GS-Gal4>mtd RNAi	AL + RU486	49	0
		Phototaxis	elav-GS-Gal4>mtd RNAi	AL + RU486	49	0
		Phototaxis	elav-GS-Gal4>mtd RNAi	AL + RU486	49	0
		Phototaxis	elav-GS-Gal4>mtd RNAi	DR + Ethanol	49	0	--
		Phototaxis	elav-GS-Gal4>mtd RNAi	DR + Ethanol	49	0	--
		Phototaxis	elav-GS-Gal4>mtd RNAi	DR + Ethanol	49	0	--
		Phototaxis	elav-GS-Gal4>mtd RNAi	DR + Ethanol	49	0	--
		Phototaxis	elav-GS-Gal4>mtd RNAi	DR + RU486	49	0	1
		Phototaxis	elav-GS-Gal4>mtd RNAi	DR + RU486	49	0
		Phototaxis	elav-GS-Gal4>mtd RNAi	DR + RU486	49	0
		Phototaxis	elav-GS-Gal4>mtd RNAi	DR + RU486	49	0
		Phototaxis	elav-GS-Gal4>mtd RNAi	DR + Ethanol	56	0	--
		Phototaxis	elav-GS-Gal4>mtd RNAi	DR + Ethanol	56	0	--
		Phototaxis	elav-GS-Gal4>mtd RNAi	DR + Ethanol	56	0	--
		Phototaxis	elav-GS-Gal4>mtd RNAi	DR + Ethanol	56	0	--
		Phototaxis	elav-GS-Gal4>mtd RNAi	DR + RU486	56	0	1
		Phototaxis	elav-GS-Gal4>mtd RNAi	DR + RU486	56	0
		Phototaxis	elav-GS-Gal4>mtd RNAi	DR + RU486	56	0
		Phototaxis	elav-GS-Gal4>mtd RNAi	DR + RU486	56	0
	4b	Assay	Cross	Condition		Phenotypic score	p value relative to control
		Eye phenotype	elav-Gal4>TRiP control	AL		4	--
		Eye phenotype	elav-Gal4>TRiP control	AL		3	--
		Eye phenotype	elav-Gal4>TRiP control	AL		3	--
		Eye phenotype	elav-Gal4>TRiP control	AL		3	--
		Eye phenotype	elav-Gal4>TRiP control	AL		1	--
		Eye phenotype	elav-Gal4>TRiP control	AL		0	--
		Eye phenotype	elav-Gal4>TRiP control	AL		0	--
		Eye phenotype	elav-Gal4>TRiP control	AL		0	--
		Eye phenotype	elav-Gal4>TRiP control	AL		0	--
		Eye phenotype	elav-Gal4>TRiP control	AL		0	--
		Eye phenotype	elav-Gal4>TRiP control	AL		0	--
		Eye phenotype	elav-Gal4>TRiP control	AL		0	--
		Eye phenotype	elav-Gal4>mtd RNAi	AL		4	< 0.0001
		Eye phenotype	elav-Gal4>mtd RNAi	AL		18
		Eye phenotype	elav-Gal4>mtd RNAi	AL		20
		Eye phenotype	elav-Gal4>mtd RNAi	AL		21
		Eye phenotype	elav-Gal4>mtd RNAi	AL		21
		Eye phenotype	elav-Gal4>mtd RNAi	AL		24
		Eye phenotype	elav-Gal4>mtd RNAi	AL		24
		Eye phenotype	elav-Gal4>mtd RNAi	AL		35
		Eye phenotype	elav-Gal4>mtd RNAi	AL		42
		Eye phenotype	elav-Gal4>mtd RNAi	AL		44
		Eye phenotype	elav-Gal4>mtd RNAi	AL		50
		Eye phenotype	elav-Gal4>TRiP control	DR		0	--
		Eye phenotype	elav-Gal4>TRiP control	DR		0	--
		Eye phenotype	elav-Gal4>TRiP control	DR		0	--
		Eye phenotype	elav-Gal4>TRiP control	DR		0	--
		Eye phenotype	elav-Gal4>TRiP control	DR		0	--
		Eye phenotype	elav-Gal4>TRiP control	DR		0	--
		Eye phenotype	elav-Gal4>TRiP control	DR		8	--
		Eye phenotype	elav-Gal4>TRiP control	DR		1	--
		Eye phenotype	elav-Gal4>TRiP control	DR		1	--
		Eye phenotype	elav-Gal4>TRiP control	DR		2	--
		Eye phenotype	elav-Gal4>TRiP control	DR		2	--
		Eye phenotype	elav-Gal4>TRiP control	DR		3	--
		Eye phenotype	elav-Gal4>mtd RNAi	DR		12	< 0.0001
		Eye phenotype	elav-Gal4>mtd RNAi	DR		16
		Eye phenotype	elav-Gal4>mtd RNAi	DR		17
		Eye phenotype	elav-Gal4>mtd RNAi	DR		20
		Eye phenotype	elav-Gal4>mtd RNAi	DR		20
		Eye phenotype	elav-Gal4>mtd RNAi	DR		21
		Eye phenotype	elav-Gal4>mtd RNAi	DR		23
		Eye phenotype	elav-Gal4>mtd RNAi	DR		23
		Eye phenotype	elav-Gal4>mtd RNAi	DR		25
		Eye phenotype	elav-Gal4>mtd RNAi	DR		37
		Eye phenotype	elav-Gal4>mtd RNAi	DR		43
		Eye phenotype	elav-Gal4>mtd RNAi	DR		45
	4c	Assay	Cross	Condition	Age (days)	Percent climbing	p value relative to control
		Geotaxis	elav-GS-Gal4>mtd RNAi	AL + Ethanol	0	86.13	--
		Geotaxis	elav-GS-Gal4>mtd RNAi	AL + Ethanol	0	48.44	--
		Geotaxis	elav-GS-Gal4>mtd RNAi	AL + RU486	0	85.87	0.996
		Geotaxis	elav-GS-Gal4>mtd RNAi	AL + RU486	0	49
		Geotaxis	elav-GS-Gal4>mtd RNAi	DR + Ethanol	0	86.13	--
		Geotaxis	elav-GS-Gal4>mtd RNAi	DR + Ethanol	0	49.33	--
		Geotaxis	elav-GS-Gal4>mtd RNAi	DR + RU486	0	86.4	0.9963
		Geotaxis	elav-GS-Gal4>mtd RNAi	DR + RU486	0	49.33
		Geotaxis	elav-GS-Gal4>mtd RNAi	AL + Ethanol	7	38.18	--
		Geotaxis	elav-GS-Gal4>mtd RNAi	AL + Ethanol	7	26.92	--
		Geotaxis	elav-GS-Gal4>mtd RNAi	AL + RU486	7	25.32	0.4699
		Geotaxis	elav-GS-Gal4>mtd RNAi	AL + RU486	7	29.24
		Geotaxis	elav-GS-Gal4>mtd RNAi	DR + Ethanol	7	50.28	--
		Geotaxis	elav-GS-Gal4>mtd RNAi	DR + Ethanol	7	40.2	--
		Geotaxis	elav-GS-Gal4>mtd RNAi	DR + RU486	7	51.39	0.7961
		Geotaxis	elav-GS-Gal4>mtd RNAi	DR + RU486	7	42.96
		Geotaxis	elav-GS-Gal4>mtd RNAi	AL + Ethanol	14	16.67	--
		Geotaxis	elav-GS-Gal4>mtd RNAi	AL + Ethanol	14	27.25	--
		Geotaxis	elav-GS-Gal4>mtd RNAi	AL + RU486	14	11.11	0.7818
		Geotaxis	elav-GS-Gal4>mtd RNAi	AL + RU486	14	26.82
		Geotaxis	elav-GS-Gal4>mtd RNAi	DR + Ethanol	14	28.24	--
		Geotaxis	elav-GS-Gal4>mtd RNAi	DR + Ethanol	14	33.33	--
		Geotaxis	elav-GS-Gal4>mtd RNAi	DR + RU486	14	31.31	0.5458
		Geotaxis	elav-GS-Gal4>mtd RNAi	DR + RU486	14	34.65
		Geotaxis	elav-GS-Gal4>mtd RNAi	AL + Ethanol	21	13.33	--
		Geotaxis	elav-GS-Gal4>mtd RNAi	AL + Ethanol	21	28.8	--
		Geotaxis	elav-GS-Gal4>mtd RNAi	AL + RU486	21	25.93	0.4231
		Geotaxis	elav-GS-Gal4>mtd RNAi	AL + RU486	21	33.33
		Geotaxis	elav-GS-Gal4>mtd RNAi	DR + Ethanol	21	30.53	--
		Geotaxis	elav-GS-Gal4>mtd RNAi	DR + Ethanol	21	37.14	--
		Geotaxis	elav-GS-Gal4>mtd RNAi	DR + RU486	21	18.67	0.6117
		Geotaxis	elav-GS-Gal4>mtd RNAi	DR + RU486	21	37.25
		Geotaxis	elav-GS-Gal4>mtd RNAi	DR + Ethanol	28	26.44	--
		Geotaxis	elav-GS-Gal4>mtd RNAi	DR + Ethanol	28	38.04
		Geotaxis	elav-GS-Gal4>mtd RNAi	DR + Ethanol	35	15.56
	4d	Assay	Cross	Condition	Age (days)	Percent responding	p value relative to control
		Phototaxis	elav-GS-Gal4>UAS-hOXR1	AL + Ethanol	0	100	--
		Phototaxis	elav-GS-Gal4>UAS-hOXR1	AL + Ethanol	0	100	--
		Phototaxis	elav-GS-Gal4>UAS-hOXR1	AL + Ethanol	0	100	--
		Phototaxis	elav-GS-Gal4>UAS-hOXR1	AL + RU486	0	100	1
		Phototaxis	elav-GS-Gal4>UAS-hOXR1	AL + RU486	0	100
		Phototaxis	elav-GS-Gal4>UAS-hOXR1	AL + RU486	0	100
		Phototaxis	elav-GS-Gal4>UAS-hOXR1	DR + Ethanol	0	100	--
		Phototaxis	elav-GS-Gal4>UAS-hOXR1	DR + Ethanol	0	100	--
		Phototaxis	elav-GS-Gal4>UAS-hOXR1	DR + Ethanol	0	100	--
		Phototaxis	elav-GS-Gal4>UAS-hOXR1	DR + RU486	0	100	1
		Phototaxis	elav-GS-Gal4>UAS-hOXR1	DR + RU486	0	100
		Phototaxis	elav-GS-Gal4>UAS-hOXR1	DR + RU486	0	100
		Phototaxis	elav-GS-Gal4>UAS-hOXR1	AL + Ethanol	7	80	--
		Phototaxis	elav-GS-Gal4>UAS-hOXR1	AL + Ethanol	7	82.5	--
		Phototaxis	elav-GS-Gal4>UAS-hOXR1	AL + Ethanol	7	81	--
		Phototaxis	elav-GS-Gal4>UAS-hOXR1	AL + RU486	7	80	0.936
		Phototaxis	elav-GS-Gal4>UAS-hOXR1	AL + RU486	7	75.7
		Phototaxis	elav-GS-Gal4>UAS-hOXR1	AL + RU486	7	86.94
		Phototaxis	elav-GS-Gal4>UAS-hOXR1	DR + Ethanol	7	90	--
		Phototaxis	elav-GS-Gal4>UAS-hOXR1	DR + Ethanol	7	98.4	--
		Phototaxis	elav-GS-Gal4>UAS-hOXR1	DR + Ethanol	7	92.5	--
		Phototaxis	elav-GS-Gal4>UAS-hOXR1	DR + RU486	7	100	0.1227
		Phototaxis	elav-GS-Gal4>UAS-hOXR1	DR + RU486	7	100
		Phototaxis	elav-GS-Gal4>UAS-hOXR1	DR + RU486	7	96.78
		Phototaxis	elav-GS-Gal4>UAS-hOXR1	AL + Ethanol	14	50	--
		Phototaxis	elav-GS-Gal4>UAS-hOXR1	AL + Ethanol	14	44.25	--
		Phototaxis	elav-GS-Gal4>UAS-hOXR1	AL + Ethanol	14	54.5	--
		Phototaxis	elav-GS-Gal4>UAS-hOXR1	AL + RU486	14	55	0.2528
		Phototaxis	elav-GS-Gal4>UAS-hOXR1	AL + RU486	14	50
		Phototaxis	elav-GS-Gal4>UAS-hOXR1	AL + RU486	14	63.63
		Phototaxis	elav-GS-Gal4>UAS-hOXR1	DR + Ethanol	14	90	--
		Phototaxis	elav-GS-Gal4>UAS-hOXR1	DR + Ethanol	14	85.5	--
		Phototaxis	elav-GS-Gal4>UAS-hOXR1	DR + Ethanol	14	86.5	--
		Phototaxis	elav-GS-Gal4>UAS-hOXR1	DR + RU486	14	96	0.0092
		Phototaxis	elav-GS-Gal4>UAS-hOXR1	DR + RU486	14	94
		Phototaxis	elav-GS-Gal4>UAS-hOXR1	DR + RU486	14	98.39
		Phototaxis	elav-GS-Gal4>UAS-hOXR1	AL + Ethanol	21	30	--
		Phototaxis	elav-GS-Gal4>UAS-hOXR1	AL + Ethanol	21	38.4	--
		Phototaxis	elav-GS-Gal4>UAS-hOXR1	AL + Ethanol	21	21.6	--
		Phototaxis	elav-GS-Gal4>UAS-hOXR1	AL + RU486	21	44	0.1884
		Phototaxis	elav-GS-Gal4>UAS-hOXR1	AL + RU486	21	56.8
		Phototaxis	elav-GS-Gal4>UAS-hOXR1	AL + RU486	21	31.2
		Phototaxis	elav-GS-Gal4>UAS-hOXR1	DR + Ethanol	21	75	--
		Phototaxis	elav-GS-Gal4>UAS-hOXR1	DR + Ethanol	21	76	--
		Phototaxis	elav-GS-Gal4>UAS-hOXR1	DR + Ethanol	21	79	--
		Phototaxis	elav-GS-Gal4>UAS-hOXR1	DR + RU486	21	85	0.0087
		Phototaxis	elav-GS-Gal4>UAS-hOXR1	DR + RU486	21	87.3
		Phototaxis	elav-GS-Gal4>UAS-hOXR1	DR + RU486	21	92
		Phototaxis	elav-GS-Gal4>UAS-hOXR1	AL + Ethanol	28	9	--
		Phototaxis	elav-GS-Gal4>UAS-hOXR1	AL + Ethanol	28	6.5	--
		Phototaxis	elav-GS-Gal4>UAS-hOXR1	AL + Ethanol	28	11.5	--
		Phototaxis	elav-GS-Gal4>UAS-hOXR1	AL + RU486	28	12	0.6934
		Phototaxis	elav-GS-Gal4>UAS-hOXR1	AL + RU486	28	24
		Phototaxis	elav-GS-Gal4>UAS-hOXR1	AL + RU486	28	0
		Phototaxis	elav-GS-Gal4>UAS-hOXR1	DR + Ethanol	28	56	--
		Phototaxis	elav-GS-Gal4>UAS-hOXR1	DR + Ethanol	28	52.62	--
		Phototaxis	elav-GS-Gal4>UAS-hOXR1	DR + Ethanol	28	61.2	--
		Phototaxis	elav-GS-Gal4>UAS-hOXR1	DR + RU486	28	78	0.001
		Phototaxis	elav-GS-Gal4>UAS-hOXR1	DR + RU486	28	80
		Phototaxis	elav-GS-Gal4>UAS-hOXR1	DR + RU486	28	78.3
		Phototaxis	elav-GS-Gal4>UAS-hOXR1	AL + Ethanol	35	0	--
		Phototaxis	elav-GS-Gal4>UAS-hOXR1	AL + Ethanol	35	0	--
		Phototaxis	elav-GS-Gal4>UAS-hOXR1	AL + Ethanol	35	0	--
		Phototaxis	elav-GS-Gal4>UAS-hOXR1	AL + RU486	35	0	1
		Phototaxis	elav-GS-Gal4>UAS-hOXR1	AL + RU486	35	0
		Phototaxis	elav-GS-Gal4>UAS-hOXR1	AL + RU486	35	0
		Phototaxis	elav-GS-Gal4>UAS-hOXR1	DR + Ethanol	35	48	--
		Phototaxis	elav-GS-Gal4>UAS-hOXR1	DR + Ethanol	35	44	--
		Phototaxis	elav-GS-Gal4>UAS-hOXR1	DR + Ethanol	35	42.3	--
		Phototaxis	elav-GS-Gal4>UAS-hOXR1	DR + RU486	35	66	0.0009
		Phototaxis	elav-GS-Gal4>UAS-hOXR1	DR + RU486	35	64
		Phototaxis	elav-GS-Gal4>UAS-hOXR1	DR + RU486	35	70
		Phototaxis	elav-GS-Gal4>UAS-hOXR1	AL + Ethanol	42	0	--
		Phototaxis	elav-GS-Gal4>UAS-hOXR1	AL + Ethanol	42	0	--
		Phototaxis	elav-GS-Gal4>UAS-hOXR1	AL + Ethanol	42	0	--
		Phototaxis	elav-GS-Gal4>UAS-hOXR1	AL + RU486	42	0	1
		Phototaxis	elav-GS-Gal4>UAS-hOXR1	AL + RU486	42	0
		Phototaxis	elav-GS-Gal4>UAS-hOXR1	AL + RU486	42	0
		Phototaxis	elav-GS-Gal4>UAS-hOXR1	DR + Ethanol	42	34	--
		Phototaxis	elav-GS-Gal4>UAS-hOXR1	DR + Ethanol	42	30	--
		Phototaxis	elav-GS-Gal4>UAS-hOXR1	DR + Ethanol	42	29.4	--
		Phototaxis	elav-GS-Gal4>UAS-hOXR1	DR + RU486	42	52	0.0002
		Phototaxis	elav-GS-Gal4>UAS-hOXR1	DR + RU486	42	53.4
		Phototaxis	elav-GS-Gal4>UAS-hOXR1	DR + RU486	42	55
		Phototaxis	elav-GS-Gal4>UAS-hOXR1	AL + Ethanol	49	0	--
		Phototaxis	elav-GS-Gal4>UAS-hOXR1	AL + Ethanol	49	0	--
		Phototaxis	elav-GS-Gal4>UAS-hOXR1	AL + Ethanol	49	0	--
		Phototaxis	elav-GS-Gal4>UAS-hOXR1	AL + RU486	49	0	1
		Phototaxis	elav-GS-Gal4>UAS-hOXR1	AL + RU486	49	0
		Phototaxis	elav-GS-Gal4>UAS-hOXR1	AL + RU486	49	0
		Phototaxis	elav-GS-Gal4>UAS-hOXR1	DR + Ethanol	49	13	--
		Phototaxis	elav-GS-Gal4>UAS-hOXR1	DR + Ethanol	49	8	--
		Phototaxis	elav-GS-Gal4>UAS-hOXR1	DR + Ethanol	49	20	--
		Phototaxis	elav-GS-Gal4>UAS-hOXR1	DR + RU486	49	31	0.0062
		Phototaxis	elav-GS-Gal4>UAS-hOXR1	DR + RU486	49	38
		Phototaxis	elav-GS-Gal4>UAS-hOXR1	DR + RU486	49	36.8
		Phototaxis	elav-GS-Gal4>UAS-hOXR1	AL + Ethanol	56	0	--
		Phototaxis	elav-GS-Gal4>UAS-hOXR1	AL + Ethanol	56	0	--
		Phototaxis	elav-GS-Gal4>UAS-hOXR1	AL + Ethanol	56	0	--
		Phototaxis	elav-GS-Gal4>UAS-hOXR1	AL + RU486	56	0	1
		Phototaxis	elav-GS-Gal4>UAS-hOXR1	AL + RU486	56	0
		Phototaxis	elav-GS-Gal4>UAS-hOXR1	AL + RU486	56	0
		Phototaxis	elav-GS-Gal4>UAS-hOXR1	DR + Ethanol	56	3	--
		Phototaxis	elav-GS-Gal4>UAS-hOXR1	DR + Ethanol	56	1	--
		Phototaxis	elav-GS-Gal4>UAS-hOXR1	DR + Ethanol	56	0	--
		Phototaxis	elav-GS-Gal4>UAS-hOXR1	DR + RU486	56	4	0.3344
		Phototaxis	elav-GS-Gal4>UAS-hOXR1	DR + RU486	56	0
		Phototaxis	elav-GS-Gal4>UAS-hOXR1	DR + RU486	56	14
		Phototaxis	elav-GS-Gal4>UAS-hOXR1	DR + Ethanol	63	0	--
		Phototaxis	elav-GS-Gal4>UAS-hOXR1	DR + Ethanol	63	0	--
		Phototaxis	elav-GS-Gal4>UAS-hOXR1	DR + Ethanol	63	0	--
		Phototaxis	elav-GS-Gal4>UAS-hOXR1	DR + RU486	63	0	1
		Phototaxis	elav-GS-Gal4>UAS-hOXR1	DR + RU486	63	0
		Phototaxis	elav-GS-Gal4>UAS-hOXR1	DR + RU486	63	0
	4e	Assay	Cross	Condition	Age (days)	Percent responding	p value relative to mtd RNAi
		Phototaxis	elav-Gal4>+/+	AL	0	86.27	< 0.0001
		Phototaxis	elav-Gal4>+/+	AL	0	84.44
		Phototaxis	elav-Gal4>+/+	AL	0	86.67
		Phototaxis	elav-Gal4>UAS-mitoGFP;mtd RNAi	AL	0	5	--
		Phototaxis	elav-Gal4>UAS-mitoGFP;mtd RNAi	AL	0	0	--
		Phototaxis	elav-Gal4>UAS-mitoGFP;mtd RNAi	AL	0	0	--
		Phototaxis	elav-Gal4>mtd RNAi;UAS-vps26	AL	0	100	< 0.0001
		Phototaxis	elav-Gal4>mtd RNAi;UAS-vps26	AL	0	95.65
		Phototaxis	elav-Gal4>mtd RNAi;UAS-vps26	AL	0	96.67
		Phototaxis	elav-Gal4>mtd RNAi;UAS-vps35	AL	0	90	< 0.0001
		Phototaxis	elav-Gal4>mtd RNAi;UAS-vps35	AL	0	91.67
		Phototaxis	elav-Gal4>mtd RNAi;UAS-vps35	AL	0	91.67
		Phototaxis	elav-Gal4>+/+	DR	0	76.47	< 0.0001
		Phototaxis	elav-Gal4>+/+	DR	0	89.58
		Phototaxis	elav-Gal4>+/+	DR	0	82.22
		Phototaxis	elav-Gal4>UAS-mitoGFP;mtd RNAi	DR	0	5	--
		Phototaxis	elav-Gal4>UAS-mitoGFP;mtd RNAi	DR	0	0	--
		Phototaxis	elav-Gal4>UAS-mitoGFP;mtd RNAi	DR	0	0	--
		Phototaxis	elav-Gal4>mtd RNAi;UAS-vps26	DR	0	100	< 0.0001
		Phototaxis	elav-Gal4>mtd RNAi;UAS-vps26	DR	0	96.97
		Phototaxis	elav-Gal4>mtd RNAi;UAS-vps26	DR	0	97.22
		Phototaxis	elav-Gal4>mtd RNAi;UAS-vps35	DR	0	95	< 0.0001
		Phototaxis	elav-Gal4>mtd RNAi;UAS-vps35	DR	0	95.56
		Phototaxis	elav-Gal4>mtd RNAi;UAS-vps35	DR	0	96.3
		Phototaxis	elav-Gal4>+/+	AL	7	57.14	< 0.0001
		Phototaxis	elav-Gal4>+/+	AL	7	52.38
		Phototaxis	elav-Gal4>+/+	AL	7	46.67
		Phototaxis	elav-Gal4>UAS-mitoGFP;mtd RNAi	AL	7	2	--
		Phototaxis	elav-Gal4>UAS-mitoGFP;mtd RNAi	AL	7	0	--
		Phototaxis	elav-Gal4>UAS-mitoGFP;mtd RNAi	AL	7	0	--
		Phototaxis	elav-Gal4>mtd RNAi;UAS-vps26	AL	7	81.25	< 0.0001
		Phototaxis	elav-Gal4>mtd RNAi;UAS-vps26	AL	7	85.19
		Phototaxis	elav-Gal4>mtd RNAi;UAS-vps26	AL	7	87.88
		Phototaxis	elav-Gal4>mtd RNAi;UAS-vps35	AL	7	82.46	< 0.0001
		Phototaxis	elav-Gal4>mtd RNAi;UAS-vps35	AL	7	80.95
		Phototaxis	elav-Gal4>mtd RNAi;UAS-vps35	AL	7	82.22
		Phototaxis	elav-Gal4>+/+	DR	7	54.9	< 0.0001
		Phototaxis	elav-Gal4>+/+	DR	7	56.25
		Phototaxis	elav-Gal4>+/+	DR	7	53.33
		Phototaxis	elav-Gal4>UAS-mitoGFP;mtd RNAi	DR	7	3	--
		Phototaxis	elav-Gal4>UAS-mitoGFP;mtd RNAi	DR	7	0	--
		Phototaxis	elav-Gal4>UAS-mitoGFP;mtd RNAi	DR	7	0	--
		Phototaxis	elav-Gal4>mtd RNAi;UAS-vps26	DR	7	100	< 0.0001
		Phototaxis	elav-Gal4>mtd RNAi;UAS-vps26	DR	7	98.33
		Phototaxis	elav-Gal4>mtd RNAi;UAS-vps26	DR	7	93.33
		Phototaxis	elav-Gal4>mtd RNAi;UAS-vps35	DR	7	96.67	< 0.0001
		Phototaxis	elav-Gal4>mtd RNAi;UAS-vps35	DR	7	95.56
		Phototaxis	elav-Gal4>mtd RNAi;UAS-vps35	DR	7	92.59
		Phototaxis	elav-Gal4>+/+	AL	14	58.33	N/A
		Phototaxis	elav-Gal4>+/+	AL	14	57.14	N/A
		Phototaxis	elav-Gal4>+/+	AL	14	53.33	N/A
		Phototaxis	elav-Gal4>mtd RNAi;UAS-vps26	AL	14	82.05	N/A
		Phototaxis	elav-Gal4>mtd RNAi;UAS-vps26	AL	14	80.39	N/A
		Phototaxis	elav-Gal4>mtd RNAi;UAS-vps26	AL	14	80	N/A
		Phototaxis	elav-Gal4>mtd RNAi;UAS-vps35	AL	14	81.25	N/A
		Phototaxis	elav-Gal4>mtd RNAi;UAS-vps35	AL	14	72.73	N/A
		Phototaxis	elav-Gal4>mtd RNAi;UAS-vps35	AL	14	72.22	N/A
		Phototaxis	elav-Gal4>+/+	DR	14	51.52	N/A
		Phototaxis	elav-Gal4>+/+	DR	14	52.38	N/A
		Phototaxis	elav-Gal4>+/+	DR	14	46.67	N/A
		Phototaxis	elav-Gal4>mtd RNAi;UAS-vps26	DR	14	93.94	N/A
		Phototaxis	elav-Gal4>mtd RNAi;UAS-vps26	DR	14	91.11	N/A
		Phototaxis	elav-Gal4>mtd RNAi;UAS-vps26	DR	14	83.33	N/A
		Phototaxis	elav-Gal4>mtd RNAi;UAS-vps35	DR	14	56.25	N/A
		Phototaxis	elav-Gal4>mtd RNAi;UAS-vps35	DR	14	58.33	N/A
		Phototaxis	elav-Gal4>mtd RNAi;UAS-vps35	DR	14	51.28	N/A
		Phototaxis	elav-Gal4>+/+	AL	21	27.27	N/A
		Phototaxis	elav-Gal4>+/+	AL	21	28.57	N/A
		Phototaxis	elav-Gal4>+/+	AL	21	16.67	N/A
		Phototaxis	elav-Gal4>mtd RNAi;UAS-vps26	AL	21	45.45	N/A
		Phototaxis	elav-Gal4>mtd RNAi;UAS-vps26	AL	21	56.25	N/A
		Phototaxis	elav-Gal4>mtd RNAi;UAS-vps26	AL	21	52.38	N/A
		Phototaxis	elav-Gal4>mtd RNAi;UAS-vps35	AL	21	54.76	N/A
		Phototaxis	elav-Gal4>mtd RNAi;UAS-vps35	AL	21	51.52	N/A
		Phototaxis	elav-Gal4>mtd RNAi;UAS-vps35	AL	21	51.85	N/A
		Phototaxis	elav-Gal4>+/+	DR	21	51.52	N/A
		Phototaxis	elav-Gal4>+/+	DR	21	52.38	N/A
		Phototaxis	elav-Gal4>+/+	DR	21	46.67	N/A
		Phototaxis	elav-Gal4>mtd RNAi;UAS-vps26	DR	21	93.94	N/A
		Phototaxis	elav-Gal4>mtd RNAi;UAS-vps26	DR	21	91.11	N/A
		Phototaxis	elav-Gal4>mtd RNAi;UAS-vps26	DR	21	83.33	N/A
		Phototaxis	elav-Gal4>mtd RNAi;UAS-vps35	DR	21	56.25	N/A
		Phototaxis	elav-Gal4>mtd RNAi;UAS-vps35	DR	21	58.33	N/A
		Phototaxis	elav-Gal4>mtd RNAi;UAS-vps35	DR	21	51.28	N/A
		Phototaxis	elav-Gal4>+/+	AL	28	0	N/A
		Phototaxis	elav-Gal4>+/+	AL	28	0	N/A
		Phototaxis	elav-Gal4>+/+	AL	28	8.33	N/A
		Phototaxis	elav-Gal4>mtd RNAi;UAS-vps26	AL	28	73.33	N/A
		Phototaxis	elav-Gal4>mtd RNAi;UAS-vps26	AL	28	75	N/A
		Phototaxis	elav-Gal4>mtd RNAi;UAS-vps26	AL	28	57.14	N/A
		Phototaxis	elav-Gal4>mtd RNAi;UAS-vps35	AL	28	55.95	N/A
		Phototaxis	elav-Gal4>mtd RNAi;UAS-vps35	AL	28	53.33	N/A
		Phototaxis	elav-Gal4>mtd RNAi;UAS-vps35	AL	28	51.85	N/A
		Phototaxis	elav-Gal4>+/+	DR	28	60	N/A
		Phototaxis	elav-Gal4>+/+	DR	28	56.41	N/A
		Phototaxis	elav-Gal4>+/+	DR	28	58.33	N/A
		Phototaxis	elav-Gal4>mtd RNAi;UAS-vps26	DR	28	81.48	N/A
		Phototaxis	elav-Gal4>mtd RNAi;UAS-vps26	DR	28	83.33	N/A
		Phototaxis	elav-Gal4>mtd RNAi;UAS-vps26	DR	28	88.89	N/A
		Phototaxis	elav-Gal4>mtd RNAi;UAS-vps35	DR	28	60.42	N/A
		Phototaxis	elav-Gal4>mtd RNAi;UAS-vps35	DR	28	57.14	N/A
		Phototaxis	elav-Gal4>mtd RNAi;UAS-vps35	DR	28	58.33	N/A
		Phototaxis	elav-Gal4>+/+	AL	35	18.52	N/A
		Phototaxis	elav-Gal4>+/+	AL	35	0	N/A
		Phototaxis	elav-Gal4>+/+	AL	35	8.33	N/A
		Phototaxis	elav-Gal4>mtd RNAi;UAS-vps26	AL	35	37.04	N/A
		Phototaxis	elav-Gal4>mtd RNAi;UAS-vps26	AL	35	35.56	N/A
		Phototaxis	elav-Gal4>mtd RNAi;UAS-vps26	AL	35	33.33	N/A
		Phototaxis	elav-Gal4>mtd RNAi;UAS-vps35	AL	35	14.81	N/A
		Phototaxis	elav-Gal4>mtd RNAi;UAS-vps35	AL	35	20	N/A
		Phototaxis	elav-Gal4>mtd RNAi;UAS-vps35	AL	35	16.67	N/A
		Phototaxis	elav-Gal4>+/+	DR	35	44.44	N/A
		Phototaxis	elav-Gal4>+/+	DR	35	25.64	N/A
		Phototaxis	elav-Gal4>+/+	DR	35	25	N/A
		Phototaxis	elav-Gal4>mtd RNAi;UAS-vps26	DR	35	54.17	N/A
		Phototaxis	elav-Gal4>mtd RNAi;UAS-vps26	DR	35	54.55	N/A
		Phototaxis	elav-Gal4>mtd RNAi;UAS-vps26	DR	35	55.56	N/A
		Phototaxis	elav-Gal4>mtd RNAi;UAS-vps35	DR	35	68.75	N/A
		Phototaxis	elav-Gal4>mtd RNAi;UAS-vps35	DR	35	57.14	N/A
		Phototaxis	elav-Gal4>mtd RNAi;UAS-vps35	DR	35	55.56	N/A
		Phototaxis	elav-Gal4>+/+	AL	42	7.41	N/A
		Phototaxis	elav-Gal4>+/+	AL	42	0	N/A
		Phototaxis	elav-Gal4>+/+	AL	42	0	N/A
		Phototaxis	elav-Gal4>mtd RNAi;UAS-vps26	AL	42	9.52	N/A
		Phototaxis	elav-Gal4>mtd RNAi;UAS-vps26	AL	42	9.52	N/A
		Phototaxis	elav-Gal4>mtd RNAi;UAS-vps26	AL	42	16.67	N/A
		Phototaxis	elav-Gal4>mtd RNAi;UAS-vps35	AL	42	18.52	N/A
		Phototaxis	elav-Gal4>mtd RNAi;UAS-vps35	AL	42	16.67	N/A
		Phototaxis	elav-Gal4>mtd RNAi;UAS-vps35	AL	42	12.5	N/A
		Phototaxis	elav-Gal4>+/+	DR	42	71.43	N/A
		Phototaxis	elav-Gal4>+/+	DR	42	30.77	N/A
		Phototaxis	elav-Gal4>+/+	DR	42	25	N/A
		Phototaxis	elav-Gal4>mtd RNAi;UAS-vps26	DR	42	19.05	N/A
		Phototaxis	elav-Gal4>mtd RNAi;UAS-vps26	DR	42	21.21	N/A
		Phototaxis	elav-Gal4>mtd RNAi;UAS-vps26	DR	42	16.67	N/A
		Phototaxis	elav-Gal4>mtd RNAi;UAS-vps35	DR	42	18.52	N/A
		Phototaxis	elav-Gal4>mtd RNAi;UAS-vps35	DR	42	16.67	N/A
		Phototaxis	elav-Gal4>mtd RNAi;UAS-vps35	DR	42	12.5	N/A
		Phototaxis	elav-Gal4>+/+	AL	49	0	N/A
		Phototaxis	elav-Gal4>+/+	AL	49	0	N/A
		Phototaxis	elav-Gal4>+/+	AL	49	0	N/A
		Phototaxis	elav-Gal4>mtd RNAi;UAS-vps26	AL	49	0	N/A
		Phototaxis	elav-Gal4>mtd RNAi;UAS-vps26	AL	49	0	N/A
		Phototaxis	elav-Gal4>mtd RNAi;UAS-vps26	AL	49	8.33	N/A
		Phototaxis	elav-Gal4>mtd RNAi;UAS-vps35	AL	49	5.13	N/A
		Phototaxis	elav-Gal4>mtd RNAi;UAS-vps35	AL	49	3.33	N/A
		Phototaxis	elav-Gal4>mtd RNAi;UAS-vps35	AL	49	5.56	N/A
		Phototaxis	elav-Gal4>+/+	DR	49	33.33	N/A
		Phototaxis	elav-Gal4>+/+	DR	49	33.33	N/A
		Phototaxis	elav-Gal4>+/+	DR	49	33.33	N/A
		Phototaxis	elav-Gal4>mtd RNAi;UAS-vps26	DR	49	13.33	N/A
		Phototaxis	elav-Gal4>mtd RNAi;UAS-vps26	DR	49	16.67	N/A
		Phototaxis	elav-Gal4>mtd RNAi;UAS-vps26	DR	49	16.67	N/A
		Phototaxis	elav-Gal4>mtd RNAi;UAS-vps35	DR	49	12.82	N/A
		Phototaxis	elav-Gal4>mtd RNAi;UAS-vps35	DR	49	6.67	N/A
		Phototaxis	elav-Gal4>mtd RNAi;UAS-vps35	DR	49	18.18	N/A
		Phototaxis	elav-Gal4>+/+	AL	56	0	N/A
		Phototaxis	elav-Gal4>+/+	AL	56	0	N/A
		Phototaxis	elav-Gal4>mtd RNAi;UAS-vps26	AL	56	0	N/A
		Phototaxis	elav-Gal4>mtd RNAi;UAS-vps26	AL	56	0	N/A
		Phototaxis	elav-Gal4>mtd RNAi;UAS-vps35	AL	56	4.17	N/A
		Phototaxis	elav-Gal4>mtd RNAi;UAS-vps35	AL	56	3.7	N/A
		Phototaxis	elav-Gal4>mtd RNAi;UAS-vps35	AL	56	0	N/A
		Phototaxis	elav-Gal4>+/+	DR	56	33.33	N/A
		Phototaxis	elav-Gal4>+/+	DR	56	28.57	N/A
		Phototaxis	elav-Gal4>+/+	DR	56	22.22	N/A
		Phototaxis	elav-Gal4>mtd RNAi;UAS-vps26	DR	56	13.33	N/A
		Phototaxis	elav-Gal4>mtd RNAi;UAS-vps26	DR	56	12.5	N/A
		Phototaxis	elav-Gal4>mtd RNAi;UAS-vps26	DR	56	0	N/A
		Phototaxis	elav-Gal4>mtd RNAi;UAS-vps35	DR	56	8.33	N/A
		Phototaxis	elav-Gal4>mtd RNAi;UAS-vps35	DR	56	6.67	N/A
		Phototaxis	elav-Gal4>mtd RNAi;UAS-vps35	DR	56	3.33	N/A
		Phototaxis	elav-Gal4>+/+	AL	63	0	N/A
		Phototaxis	elav-Gal4>mtd RNAi;UAS-vps26	AL	63	0	N/A
		Phototaxis	elav-Gal4>mtd RNAi;UAS-vps35	AL	63	4.76	N/A
		Phototaxis	elav-Gal4>+/+	DR	63	5.56	N/A
		Phototaxis	elav-Gal4>+/+	DR	63	4.76	N/A
		Phototaxis	elav-Gal4>+/+	DR	63	11.11	N/A
		Phototaxis	elav-Gal4>mtd RNAi;UAS-vps26	DR	63	0	N/A
		Phototaxis	elav-Gal4>mtd RNAi;UAS-vps26	DR	63	6.67	N/A
		Phototaxis	elav-Gal4>mtd RNAi;UAS-vps35	DR	63	4.76	N/A
		Phototaxis	elav-Gal4>mtd RNAi;UAS-vps35	DR	63	6.67	N/A
		Phototaxis	elav-Gal4>mtd RNAi;UAS-vps35	DR	63	4.17	N/A
		Phototaxis	elav-Gal4>mtd RNAi;UAS-vps35	AL	70	0	N/A
		Phototaxis	elav-Gal4>+/+	DR	70	0	N/A
		Phototaxis	elav-Gal4>+/+	DR	70	0	N/A
		Phototaxis	elav-Gal4>mtd RNAi;UAS-vps26	DR	70	0	N/A
		Phototaxis	elav-Gal4>mtd RNAi;UAS-vps35	DR	70	0	N/A
		Phototaxis	elav-Gal4>mtd RNAi;UAS-vps35	DR	70	0	N/A
		Phototaxis	elav-Gal4>mtd RNAi;UAS-vps35	DR	70	0	N/A
		Phototaxis	elav-Gal4>mtd RNAi;UAS-vps35	DR	77	0	N/A
		Phototaxis	elav-Gal4>mtd RNAi;UAS-vps35	DR	77	0	N/A
		Phototaxis	elav-Gal4>mtd RNAi;UAS-vps35	DR	77	0	N/A
		Phototaxis	elav-Gal4>mtd RNAi;UAS-vps35	DR	84	0	N/A
	4f	Assay	Cross	Condition	Age (days)	Percent responding	p value relative to control
		Phototaxis	elav-Gal4>TRiP control	AL	0	84	--
		Phototaxis	elav-Gal4>TRiP control	AL	0	88	--
		Phototaxis	elav-Gal4>TRiP control	AL	0	92	--
		Phototaxis	elav-Gal4>mtd RNAi	AL + DMSO	0	0	< 0.0001
		Phototaxis	elav-Gal4>mtd RNAi	AL + DMSO	0	0
		Phototaxis	elav-Gal4>mtd RNAi	AL + DMSO	0	0		p value vs. RNAi + DMSO
		Phototaxis	elav-Gal4>mtd RNAi	AL + R55	0	83	0.9185	< 0.0001
		Phototaxis	elav-Gal4>mtd RNAi	AL + R55	0	83
		Phototaxis	elav-Gal4>mtd RNAi	AL + R55	0	100
		Phototaxis	elav-Gal4>TRiP control	DR	0	96	--
		Phototaxis	elav-Gal4>TRiP control	DR	0	96	--
		Phototaxis	elav-Gal4>TRiP control	DR	0	100	--
		Phototaxis	elav-Gal4>mtd RNAi	DR + DMSO	0	0	< 0.0001
		Phototaxis	elav-Gal4>mtd RNAi	DR + DMSO	0	0
		Phototaxis	elav-Gal4>mtd RNAi	DR + DMSO	0	0		p value vs. RNAi + DMSO
		Phototaxis	elav-Gal4>mtd RNAi	DR + R55	0	100	0.1161	< 0.0001
		Phototaxis	elav-Gal4>mtd RNAi	DR + R55	0	100
		Phototaxis	elav-Gal4>mtd RNAi	DR + R55	0	100
		Phototaxis	elav-Gal4>TRiP control	AL	7	12	--
		Phototaxis	elav-Gal4>TRiP control	AL	7	28	--
		Phototaxis	elav-Gal4>TRiP control	AL	7	40	--
		Phototaxis	elav-Gal4>mtd RNAi	AL + DMSO	7	0	0.0303
		Phototaxis	elav-Gal4>mtd RNAi	AL + DMSO	7	0
		Phototaxis	elav-Gal4>mtd RNAi	AL + DMSO	7	0		p value vs. RNAi + DMSO
		Phototaxis	elav-Gal4>mtd RNAi	AL + R55	7	33	0.1408	0.007
		Phototaxis	elav-Gal4>mtd RNAi	AL + R55	7	50
		Phototaxis	elav-Gal4>mtd RNAi	AL + R55	7	67
		Phototaxis	elav-Gal4>TRiP control	DR	7	76	--
		Phototaxis	elav-Gal4>TRiP control	DR	7	96	--
		Phototaxis	elav-Gal4>TRiP control	DR	7	92	--
		Phototaxis	elav-Gal4>mtd RNAi	DR + DMSO	7	0	< 0.0001
		Phototaxis	elav-Gal4>mtd RNAi	DR + DMSO	7	0
		Phototaxis	elav-Gal4>mtd RNAi	DR + DMSO	7	0		p value vs. RNAi + DMSO
		Phototaxis	elav-Gal4>mtd RNAi	DR + R55	7	100	0.121	< 0.0001
		Phototaxis	elav-Gal4>mtd RNAi	DR + R55	7	100
		Phototaxis	elav-Gal4>mtd RNAi	DR + R55	7	100
		Phototaxis	elav-Gal4>TRiP control	AL	14	28	--
		Phototaxis	elav-Gal4>TRiP control	AL	14	48	--
		Phototaxis	elav-Gal4>TRiP control	AL	14	44	--
		Phototaxis	elav-Gal4>mtd RNAi	AL + R55	14	60	0.0307
		Phototaxis	elav-Gal4>mtd RNAi	AL + R55	14	60
		Phototaxis	elav-Gal4>mtd RNAi	AL + R55	14	60
		Phototaxis	elav-Gal4>TRiP control	DR	14	96	--
		Phototaxis	elav-Gal4>TRiP control	DR	14	100	--
		Phototaxis	elav-Gal4>TRiP control	DR	14	100	--
		Phototaxis	elav-Gal4>mtd RNAi	DR + R55	14	83	0.498
		Phototaxis	elav-Gal4>mtd RNAi	DR + R55	14	100
		Phototaxis	elav-Gal4>mtd RNAi	DR + R55	14	100
		Phototaxis	elav-Gal4>TRiP control	AL	21	0	--
		Phototaxis	elav-Gal4>TRiP control	AL	21	0	--
		Phototaxis	elav-Gal4>TRiP control	AL	21	0	--
		Phototaxis	elav-Gal4>mtd RNAi	AL + R55	21	25	< 0.0001
		Phototaxis	elav-Gal4>mtd RNAi	AL + R55	21	25
		Phototaxis	elav-Gal4>mtd RNAi	AL + R55	21	25
		Phototaxis	elav-Gal4>TRiP control	DR	21	44	--
		Phototaxis	elav-Gal4>TRiP control	DR	21	32	--
		Phototaxis	elav-Gal4>TRiP control	DR	21	24	--
		Phototaxis	elav-Gal4>mtd RNAi	DR + R55	21	17	1
		Phototaxis	elav-Gal4>mtd RNAi	DR + R55	21	33
		Phototaxis	elav-Gal4>mtd RNAi	DR + R55	21	50
		Phototaxis	elav-Gal4>TRiP control	AL	28	0	--
		Phototaxis	elav-Gal4>TRiP control	AL	28	0	--
		Phototaxis	elav-Gal4>TRiP control	AL	28	0	--
		Phototaxis	elav-Gal4>mtd RNAi	AL + R55	28	0	1
		Phototaxis	elav-Gal4>mtd RNAi	AL + R55	28	0
		Phototaxis	elav-Gal4>mtd RNAi	AL + R55	28	0
		Phototaxis	elav-Gal4>TRiP control	DR	28	4	--
		Phototaxis	elav-Gal4>TRiP control	DR	28	4	--
		Phototaxis	elav-Gal4>TRiP control	DR	28	4	--
		Phototaxis	elav-Gal4>mtd RNAi	DR + R55	28	17	0.0114
		Phototaxis	elav-Gal4>mtd RNAi	DR + R55	28	33
		Phototaxis	elav-Gal4>mtd RNAi	DR + R55	28	33
		Phototaxis	elav-Gal4>TRiP control	AL	35	0	--
		Phototaxis	elav-Gal4>TRiP control	AL	35	0	--
		Phototaxis	elav-Gal4>TRiP control	AL	35	0	--
		Phototaxis	elav-Gal4>TRiP control	DR	35	0	--
		Phototaxis	elav-Gal4>TRiP control	DR	35	0	--
		Phototaxis	elav-Gal4>TRiP control	DR	35	0	--
		Phototaxis	elav-Gal4>mtd RNAi	DR + R55	35	17	0.0138
		Phototaxis	elav-Gal4>mtd RNAi	DR + R55	35	17
		Phototaxis	elav-Gal4>mtd RNAi	DR + R55	35	33
		Phototaxis	elav-Gal4>TRiP control	AL	42	0	--
		Phototaxis	elav-Gal4>TRiP control	AL	42	0	--
		Phototaxis	elav-Gal4>TRiP control	AL	42	0	--
		Phototaxis	elav-Gal4>TRiP control	DR	42	0	--
		Phototaxis	elav-Gal4>TRiP control	DR	42	0	--
		Phototaxis	elav-Gal4>TRiP control	DR	42	0	--
		Phototaxis	elav-Gal4>mtd RNAi	DR + R55	42	17	< 0.0001
		Phototaxis	elav-Gal4>mtd RNAi	DR + R55	42	17
		Phototaxis	elav-Gal4>mtd RNAi	DR + R55	42	17
		Phototaxis	elav-Gal4>TRiP control	AL	49	0	--
		Phototaxis	elav-Gal4>TRiP control	AL	49	0	--
		Phototaxis	elav-Gal4>TRiP control	AL	49	0	--
		Phototaxis	elav-Gal4>TRiP control	DR	49	0	--
		Phototaxis	elav-Gal4>TRiP control	DR	49	0	--
		Phototaxis	elav-Gal4>TRiP control	DR	49	0	--
		Phototaxis	elav-Gal4>mtd RNAi	DR + R55	49	17	< 0.0001
		Phototaxis	elav-Gal4>mtd RNAi	DR + R55	49	17
		Phototaxis	elav-Gal4>mtd RNAi	DR + R55	49	17
		Phototaxis	elav-Gal4>TRiP control	AL	56	0	--
		Phototaxis	elav-Gal4>TRiP control	AL	56	0	--
		Phototaxis	elav-Gal4>TRiP control	AL	56	0	--
		Phototaxis	elav-Gal4>TRiP control	DR	56	0	--
		Phototaxis	elav-Gal4>TRiP control	DR	56	0	--
		Phototaxis	elav-Gal4>TRiP control	DR	56	0	--
		Phototaxis	elav-Gal4>mtd RNAi	DR + R55	56	0	0.3739
		Phototaxis	elav-Gal4>mtd RNAi	DR + R55	56	0
		Phototaxis	elav-Gal4>mtd RNAi	DR + R55	56	33
		Phototaxis	elav-Gal4>TRiP control	DR	63	0	--
		Phototaxis	elav-Gal4>TRiP control	DR	63	0	--
		Phototaxis	elav-Gal4>TRiP control	DR	63	0	--
		Phototaxis	elav-Gal4>mtd RNAi	DR + R55	63	0	1
		Phototaxis	elav-Gal4>mtd RNAi	DR + R55	63	0
		Phototaxis	elav-Gal4>mtd RNAi	DR + R55	63	0
		Phototaxis	elav-Gal4>TRiP control	DR	70	0	--
		Phototaxis	elav-Gal4>TRiP control	DR	70	0	--
		Phototaxis	elav-Gal4>TRiP control	DR	70	0	--
		Phototaxis	elav-Gal4>mtd RNAi	DR + R55	70	0	1
		Phototaxis	elav-Gal4>mtd RNAi	DR + R55	70	0
		Phototaxis	elav-Gal4>mtd RNAi	DR + R55	70	0
		Phototaxis	elav-Gal4>mtd RNAi	DR + R55	77	0	--
		Phototaxis	elav-Gal4>mtd RNAi	DR + R55	77	0	--
		Phototaxis	elav-Gal4>mtd RNAi	DR + R55	77	0	--
	4g	Assay	Cross	Condition		Phenotypic score	q value (one-way ANOVA)
		TUNEL stain	elav-GS-Gal4>mtd RNAi,UAS-mitoGFP	AL + Ethanol		76	--
		TUNEL stain	elav-GS-Gal4>mtd RNAi,UAS-mitoGFP	AL + Ethanol		2	--
		TUNEL stain	elav-GS-Gal4>mtd RNAi,UAS-mitoGFP	AL + Ethanol		11	--
		TUNEL stain	elav-GS-Gal4>mtd RNAi,UAS-mitoGFP	AL + Ethanol		2	--
		TUNEL stain	elav-GS-Gal4>mtd RNAi,UAS-mitoGFP	AL + Ethanol		1	--
		TUNEL stain	elav-GS-Gal4>mtd RNAi,UAS-mitoGFP	AL + Ethanol		133	--
		TUNEL stain	elav-GS-Gal4>mtd RNAi,UAS-mitoGFP	AL + Ethanol		22	--
		TUNEL stain	elav-GS-Gal4>mtd RNAi,UAS-mitoGFP	AL + Ethanol		4	--
		TUNEL stain	elav-GS-Gal4>mtd RNAi,UAS-mitoGFP	AL + Ethanol		13	--
		TUNEL stain	elav-GS-Gal4>mtd RNAi,UAS-mitoGFP	AL + Ethanol		20	--
		TUNEL stain	elav-GS-Gal4>mtd RNAi,UAS-mitoGFP	AL + Ethanol		97	--
		TUNEL stain	elav-GS-Gal4>mtd RNAi,UAS-mitoGFP	AL + Ethanol		21	--
		TUNEL stain	elav-GS-Gal4>mtd RNAi,UAS-mitoGFP	AL + Ethanol		18	--
		TUNEL stain	elav-GS-Gal4>mtd RNAi,UAS-mitoGFP	AL + Ethanol		89	--
		TUNEL stain	elav-GS-Gal4>mtd RNAi,UAS-mitoGFP	AL + Ethanol		43	--
		TUNEL stain	elav-GS-Gal4>mtd RNAi,UAS-mitoGFP	AL + Ethanol		22	--
		TUNEL stain	elav-GS-Gal4>mtd RNAi,UAS-mitoGFP	AL + Ethanol		11	--
		TUNEL stain	elav-GS-Gal4>mtd RNAi,UAS-mitoGFP	AL + RU486		35	6.497
		TUNEL stain	elav-GS-Gal4>mtd RNAi,UAS-mitoGFP	AL + RU486		61
		TUNEL stain	elav-GS-Gal4>mtd RNAi,UAS-mitoGFP	AL + RU486		576
		TUNEL stain	elav-GS-Gal4>mtd RNAi,UAS-mitoGFP	AL + RU486		203
		TUNEL stain	elav-GS-Gal4>mtd RNAi,UAS-mitoGFP	AL + RU486		81
		TUNEL stain	elav-GS-Gal4>mtd RNAi,UAS-mitoGFP	AL + RU486		113
		TUNEL stain	elav-GS-Gal4>mtd RNAi,UAS-mitoGFP	AL + RU486		77
		TUNEL stain	elav-GS-Gal4>mtd RNAi,UAS-mitoGFP	AL + RU486		77
		TUNEL stain	elav-GS-Gal4>mtd RNAi,UAS-mitoGFP	AL + RU486		53
		TUNEL stain	elav-GS-Gal4>mtd RNAi,UAS-mitoGFP	AL + RU486		53
		TUNEL stain	elav-GS-Gal4>mtd RNAi,UAS-mitoGFP	AL + RU486		91
		TUNEL stain	elav-GS-Gal4>mtd RNAi,UAS-mitoGFP	AL + RU486		339
		TUNEL stain	elav-GS-Gal4>mtd RNAi,UAS-mitoGFP	AL + RU486		79
		TUNEL stain	elav-GS-Gal4>mtd RNAi,UAS-mitoGFP	AL + RU486		132
		TUNEL stain	elav-GS-Gal4>mtd RNAi,UAS-mitoGFP	AL + RU486		145
		TUNEL stain	elav-GS-Gal4>mtd RNAi,UAS-mitoGFP	AL + RU486		86
		TUNEL stain	elav-GS-Gal4>mtd RNAi,UAS-mitoGFP	AL + RU486		33
		TUNEL stain	elav-GS-Gal4>mtd RNAi,UAS-mitoGFP	AL + RU486		202
		TUNEL stain	elav-GS-Gal4>mtd RNAi,UAS-mitoGFP	AL + RU486		142
		TUNEL stain	elav-GS-Gal4>mtd RNAi,UAS-mitoGFP	AL + RU486		38
		TUNEL stain	elav-GS-Gal4>mtd RNAi,UAS-mitoGFP	AL + RU486		46
		TUNEL stain	elav-GS-Gal4>mtd RNAi,UAS-mitoGFP	AL + RU486		146
		TUNEL stain	elav-GS-Gal4>mtd RNAi,UAS-mitoGFP	AL + RU486		161
		TUNEL stain	elav-GS-Gal4>mtd RNAi,UAS-mitoGFP	AL + RU486		141
		TUNEL stain	elav-GS-Gal4>mtd RNAi,UAS-mitoGFP	AL + RU486		322
		TUNEL stain	elav-GS-Gal4>mtd RNAi,UAS-mitoGFP	AL + RU486		39
		TUNEL stain	elav-GS-Gal4>mtd RNAi,UAS-mitoGFP	AL + RU486		132
		TUNEL stain	elav-GS-Gal4>mtd RNAi,UAS-mitoGFP	AL + RU486		48		q value vs. AL control
		TUNEL stain	elav-GS-Gal4>mtd RNAi,UAS-mitoGFP	DR + Ethanol		6	--	1.551
		TUNEL stain	elav-GS-Gal4>mtd RNAi,UAS-mitoGFP	DR + Ethanol		4	--
		TUNEL stain	elav-GS-Gal4>mtd RNAi,UAS-mitoGFP	DR + Ethanol		4	--
		TUNEL stain	elav-GS-Gal4>mtd RNAi,UAS-mitoGFP	DR + Ethanol		8	--
		TUNEL stain	elav-GS-Gal4>mtd RNAi,UAS-mitoGFP	DR + Ethanol		0	--
		TUNEL stain	elav-GS-Gal4>mtd RNAi,UAS-mitoGFP	DR + Ethanol		0	--
		TUNEL stain	elav-GS-Gal4>mtd RNAi,UAS-mitoGFP	DR + Ethanol		5	--
		TUNEL stain	elav-GS-Gal4>mtd RNAi,UAS-mitoGFP	DR + Ethanol		3	--
		TUNEL stain	elav-GS-Gal4>mtd RNAi,UAS-mitoGFP	DR + Ethanol		2	--
		TUNEL stain	elav-GS-Gal4>mtd RNAi,UAS-mitoGFP	DR + Ethanol		40	--
		TUNEL stain	elav-GS-Gal4>mtd RNAi,UAS-mitoGFP	DR + Ethanol		1	--
		TUNEL stain	elav-GS-Gal4>mtd RNAi,UAS-mitoGFP	DR + Ethanol		2	--
		TUNEL stain	elav-GS-Gal4>mtd RNAi,UAS-mitoGFP	DR + Ethanol		2	--
		TUNEL stain	elav-GS-Gal4>mtd RNAi,UAS-mitoGFP	DR + Ethanol		0	--
		TUNEL stain	elav-GS-Gal4>mtd RNAi,UAS-mitoGFP	DR + Ethanol		0	--
		TUNEL stain	elav-GS-Gal4>mtd RNAi,UAS-mitoGFP	DR + Ethanol		79	--
		TUNEL stain	elav-GS-Gal4>mtd RNAi,UAS-mitoGFP	DR + Ethanol		1	--
		TUNEL stain	elav-GS-Gal4>mtd RNAi,UAS-mitoGFP	DR + Ethanol		2	--
		TUNEL stain	elav-GS-Gal4>mtd RNAi,UAS-mitoGFP	DR + Ethanol		1	--
		TUNEL stain	elav-GS-Gal4>mtd RNAi,UAS-mitoGFP	DR + Ethanol		0	--
		TUNEL stain	elav-GS-Gal4>mtd RNAi,UAS-mitoGFP	DR + Ethanol		1	--
		TUNEL stain	elav-GS-Gal4>mtd RNAi,UAS-mitoGFP	DR + Ethanol		0	--
		TUNEL stain	elav-GS-Gal4>mtd RNAi,UAS-mitoGFP	DR + Ethanol		0	--
		TUNEL stain	elav-GS-Gal4>mtd RNAi,UAS-mitoGFP	DR + Ethanol		36	--
		TUNEL stain	elav-GS-Gal4>mtd RNAi,UAS-mitoGFP	DR + Ethanol		45	--
		TUNEL stain	elav-GS-Gal4>mtd RNAi,UAS-mitoGFP	DR + Ethanol		0	--
		TUNEL stain	elav-GS-Gal4>mtd RNAi,UAS-mitoGFP	DR + Ethanol		0	--
		TUNEL stain	elav-GS-Gal4>mtd RNAi,UAS-mitoGFP	DR + RU486		14	0.8284
		TUNEL stain	elav-GS-Gal4>mtd RNAi,UAS-mitoGFP	DR + RU486		7
		TUNEL stain	elav-GS-Gal4>mtd RNAi,UAS-mitoGFP	DR + RU486		2
		TUNEL stain	elav-GS-Gal4>mtd RNAi,UAS-mitoGFP	DR + RU486		27
		TUNEL stain	elav-GS-Gal4>mtd RNAi,UAS-mitoGFP	DR + RU486		13
		TUNEL stain	elav-GS-Gal4>mtd RNAi,UAS-mitoGFP	DR + RU486		27
		TUNEL stain	elav-GS-Gal4>mtd RNAi,UAS-mitoGFP	DR + RU486		19
		TUNEL stain	elav-GS-Gal4>mtd RNAi,UAS-mitoGFP	DR + RU486		4
		TUNEL stain	elav-GS-Gal4>mtd RNAi,UAS-mitoGFP	DR + RU486		4
		TUNEL stain	elav-GS-Gal4>mtd RNAi,UAS-mitoGFP	DR + RU486		3
		TUNEL stain	elav-GS-Gal4>mtd RNAi,UAS-mitoGFP	DR + RU486		19
		TUNEL stain	elav-GS-Gal4>mtd RNAi,UAS-mitoGFP	DR + RU486		54
		TUNEL stain	elav-GS-Gal4>mtd RNAi,UAS-mitoGFP	DR + RU486		3
		TUNEL stain	elav-GS-Gal4>mtd RNAi,UAS-mitoGFP	DR + RU486		20
		TUNEL stain	elav-GS-Gal4>mtd RNAi,UAS-mitoGFP	DR + RU486		6
		TUNEL stain	elav-GS-Gal4>mtd RNAi,UAS-mitoGFP	DR + RU486		117
		TUNEL stain	elav-GS-Gal4>mtd RNAi,UAS-mitoGFP	DR + RU486		18
		TUNEL stain	elav-GS-Gal4>mtd RNAi,UAS-mitoGFP	DR + RU486		7
		TUNEL stain	elav-GS-Gal4>mtd RNAi,UAS-mitoGFP	DR + RU486		1
		TUNEL stain	elav-GS-Gal4>mtd RNAi,UAS-mitoGFP	DR + RU486		23
		TUNEL stain	elav-GS-Gal4>mtd RNAi,UAS-mitoGFP	DR + RU486		46
		TUNEL stain	elav-GS-Gal4>mtd RNAi,UAS-mitoGFP	DR + RU486		70
		TUNEL stain	elav-GS-Gal4>mtd RNAi,UAS-vps26	AL + Ethanol		137	--
		TUNEL stain	elav-GS-Gal4>mtd RNAi,UAS-vps26	AL + Ethanol		109	--
		TUNEL stain	elav-GS-Gal4>mtd RNAi,UAS-vps26	AL + Ethanol		98	--
		TUNEL stain	elav-GS-Gal4>mtd RNAi,UAS-vps26	AL + Ethanol		68	--
		TUNEL stain	elav-GS-Gal4>mtd RNAi,UAS-vps26	AL + Ethanol		184	--
		TUNEL stain	elav-GS-Gal4>mtd RNAi,UAS-vps26	AL + Ethanol		69	--
		TUNEL stain	elav-GS-Gal4>mtd RNAi,UAS-vps26	AL + Ethanol		244	--
		TUNEL stain	elav-GS-Gal4>mtd RNAi,UAS-vps26	AL + Ethanol		294	--
		TUNEL stain	elav-GS-Gal4>mtd RNAi,UAS-vps26	AL + Ethanol		88	--
		TUNEL stain	elav-GS-Gal4>mtd RNAi,UAS-vps26	AL + Ethanol		150	--
		TUNEL stain	elav-GS-Gal4>mtd RNAi,UAS-vps26	AL + Ethanol		248	--
		TUNEL stain	elav-GS-Gal4>mtd RNAi,UAS-vps26	AL + Ethanol		217	--
		TUNEL stain	elav-GS-Gal4>mtd RNAi,UAS-vps26	AL + Ethanol		210	--
		TUNEL stain	elav-GS-Gal4>mtd RNAi,UAS-vps26	AL + Ethanol		144	--
		TUNEL stain	elav-GS-Gal4>mtd RNAi,UAS-vps26	AL + Ethanol		216	--
		TUNEL stain	elav-GS-Gal4>mtd RNAi,UAS-vps26	AL + Ethanol		197	--
		TUNEL stain	elav-GS-Gal4>mtd RNAi,UAS-vps26	AL + Ethanol		154	--
		TUNEL stain	elav-GS-Gal4>mtd RNAi,UAS-vps26	AL + Ethanol		112	--
		TUNEL stain	elav-GS-Gal4>mtd RNAi,UAS-vps26	AL + Ethanol		135	--
		TUNEL stain	elav-GS-Gal4>mtd RNAi,UAS-vps26	AL + Ethanol		93	--
		TUNEL stain	elav-GS-Gal4>mtd RNAi,UAS-vps26	AL + Ethanol		98	--
		TUNEL stain	elav-GS-Gal4>mtd RNAi,UAS-vps26	AL + Ethanol		78	--
		TUNEL stain	elav-GS-Gal4>mtd RNAi,UAS-vps26	AL + Ethanol		40	--
		TUNEL stain	elav-GS-Gal4>mtd RNAi,UAS-vps26	AL + Ethanol		28	--
		TUNEL stain	elav-GS-Gal4>mtd RNAi,UAS-vps26	AL + Ethanol		152	--
		TUNEL stain	elav-GS-Gal4>mtd RNAi,UAS-vps26	AL + Ethanol		88	--
		TUNEL stain	elav-GS-Gal4>mtd RNAi,UAS-vps26	AL + Ethanol		173	--
		TUNEL stain	elav-GS-Gal4>mtd RNAi,UAS-vps26	AL + Ethanol		120	--
		TUNEL stain	elav-GS-Gal4>mtd RNAi,UAS-vps26	AL + Ethanol		134	--
		TUNEL stain	elav-GS-Gal4>mtd RNAi,UAS-vps26	AL + Ethanol		78	--
		TUNEL stain	elav-GS-Gal4>mtd RNAi,UAS-vps26	AL + Ethanol		99	--
		TUNEL stain	elav-GS-Gal4>mtd RNAi,UAS-vps26	AL + Ethanol		93	--
		TUNEL stain	elav-GS-Gal4>mtd RNAi,UAS-vps26	AL + Ethanol		106	--
		TUNEL stain	elav-GS-Gal4>mtd RNAi,UAS-vps26	AL + Ethanol		125	--
		TUNEL stain	elav-GS-Gal4>mtd RNAi,UAS-vps26	AL + Ethanol		178	--
		TUNEL stain	elav-GS-Gal4>mtd RNAi,UAS-vps26	AL + Ethanol		190	--
		TUNEL stain	elav-GS-Gal4>mtd RNAi,UAS-vps26	AL + Ethanol		94	--
		TUNEL stain	elav-GS-Gal4>mtd RNAi,UAS-vps26	AL + RU486		2	11.07
		TUNEL stain	elav-GS-Gal4>mtd RNAi,UAS-vps26	AL + RU486		2
		TUNEL stain	elav-GS-Gal4>mtd RNAi,UAS-vps26	AL + RU486		3
		TUNEL stain	elav-GS-Gal4>mtd RNAi,UAS-vps26	AL + RU486		3
		TUNEL stain	elav-GS-Gal4>mtd RNAi,UAS-vps26	AL + RU486		39
		TUNEL stain	elav-GS-Gal4>mtd RNAi,UAS-vps26	AL + RU486		6
		TUNEL stain	elav-GS-Gal4>mtd RNAi,UAS-vps26	AL + RU486		4
		TUNEL stain	elav-GS-Gal4>mtd RNAi,UAS-vps26	AL + RU486		5
		TUNEL stain	elav-GS-Gal4>mtd RNAi,UAS-vps26	AL + RU486		2
		TUNEL stain	elav-GS-Gal4>mtd RNAi,UAS-vps26	AL + RU486		3
		TUNEL stain	elav-GS-Gal4>mtd RNAi,UAS-vps26	AL + RU486		11
		TUNEL stain	elav-GS-Gal4>mtd RNAi,UAS-vps26	AL + RU486		7
		TUNEL stain	elav-GS-Gal4>mtd RNAi,UAS-vps26	AL + RU486		3
		TUNEL stain	elav-GS-Gal4>mtd RNAi,UAS-vps26	AL + RU486		4
		TUNEL stain	elav-GS-Gal4>mtd RNAi,UAS-vps26	AL + RU486		2
		TUNEL stain	elav-GS-Gal4>mtd RNAi,UAS-vps26	AL + RU486		1
		TUNEL stain	elav-GS-Gal4>mtd RNAi,UAS-vps26	AL + RU486		0
		TUNEL stain	elav-GS-Gal4>mtd RNAi,UAS-vps26	AL + RU486		1
		TUNEL stain	elav-GS-Gal4>mtd RNAi,UAS-vps26	AL + RU486		0
		TUNEL stain	elav-GS-Gal4>mtd RNAi,UAS-vps26	AL + RU486		3
		TUNEL stain	elav-GS-Gal4>mtd RNAi,UAS-vps26	AL + RU486		0
		TUNEL stain	elav-GS-Gal4>mtd RNAi,UAS-vps26	AL + RU486		1
		TUNEL stain	elav-GS-Gal4>mtd RNAi,UAS-vps26	AL + RU486		1
		TUNEL stain	elav-GS-Gal4>mtd RNAi,UAS-vps26	DR + Ethanol		31	--
		TUNEL stain	elav-GS-Gal4>mtd RNAi,UAS-vps26	DR + Ethanol		42	--
		TUNEL stain	elav-GS-Gal4>mtd RNAi,UAS-vps26	DR + Ethanol		41	--
		TUNEL stain	elav-GS-Gal4>mtd RNAi,UAS-vps26	DR + Ethanol		29	--
		TUNEL stain	elav-GS-Gal4>mtd RNAi,UAS-vps26	DR + Ethanol		8	--
		TUNEL stain	elav-GS-Gal4>mtd RNAi,UAS-vps26	DR + Ethanol		11	--
		TUNEL stain	elav-GS-Gal4>mtd RNAi,UAS-vps26	DR + Ethanol		62	--
		TUNEL stain	elav-GS-Gal4>mtd RNAi,UAS-vps26	DR + Ethanol		45	--
		TUNEL stain	elav-GS-Gal4>mtd RNAi,UAS-vps26	DR + Ethanol		1	--
		TUNEL stain	elav-GS-Gal4>mtd RNAi,UAS-vps26	DR + Ethanol		1	--
		TUNEL stain	elav-GS-Gal4>mtd RNAi,UAS-vps26	DR + Ethanol		4	--
		TUNEL stain	elav-GS-Gal4>mtd RNAi,UAS-vps26	DR + Ethanol		7	--
		TUNEL stain	elav-GS-Gal4>mtd RNAi,UAS-vps26	DR + Ethanol		20	--
		TUNEL stain	elav-GS-Gal4>mtd RNAi,UAS-vps26	DR + Ethanol		11	--
		TUNEL stain	elav-GS-Gal4>mtd RNAi,UAS-vps26	DR + Ethanol		62	--
		TUNEL stain	elav-GS-Gal4>mtd RNAi,UAS-vps26	DR + Ethanol		14	--
		TUNEL stain	elav-GS-Gal4>mtd RNAi,UAS-vps26	DR + Ethanol		12	--
		TUNEL stain	elav-GS-Gal4>mtd RNAi,UAS-vps26	DR + Ethanol		27	--
		TUNEL stain	elav-GS-Gal4>mtd RNAi,UAS-vps26	DR + Ethanol		24	--
		TUNEL stain	elav-GS-Gal4>mtd RNAi,UAS-vps26	DR + Ethanol		29	--
		TUNEL stain	elav-GS-Gal4>mtd RNAi,UAS-vps26	DR + Ethanol		19	--
		TUNEL stain	elav-GS-Gal4>mtd RNAi,UAS-vps26	DR + Ethanol		16	--
		TUNEL stain	elav-GS-Gal4>mtd RNAi,UAS-vps26	DR + Ethanol		21	--
		TUNEL stain	elav-GS-Gal4>mtd RNAi,UAS-vps26	DR + Ethanol		70	--
		TUNEL stain	elav-GS-Gal4>mtd RNAi,UAS-vps26	DR + Ethanol		96	--
		TUNEL stain	elav-GS-Gal4>mtd RNAi,UAS-vps26	DR + RU486		44	0.4337
		TUNEL stain	elav-GS-Gal4>mtd RNAi,UAS-vps26	DR + RU486		25
		TUNEL stain	elav-GS-Gal4>mtd RNAi,UAS-vps26	DR + RU486		67
		TUNEL stain	elav-GS-Gal4>mtd RNAi,UAS-vps26	DR + RU486		38
		TUNEL stain	elav-GS-Gal4>mtd RNAi,UAS-vps26	DR + RU486		4
		TUNEL stain	elav-GS-Gal4>mtd RNAi,UAS-vps26	DR + RU486		2
		TUNEL stain	elav-GS-Gal4>mtd RNAi,UAS-vps26	DR + RU486		3
		TUNEL stain	elav-GS-Gal4>mtd RNAi,UAS-vps26	DR + RU486		3
		TUNEL stain	elav-GS-Gal4>mtd RNAi,UAS-vps26	DR + RU486		9
		TUNEL stain	elav-GS-Gal4>mtd RNAi,UAS-vps26	DR + RU486		6
		TUNEL stain	elav-GS-Gal4>mtd RNAi,UAS-vps26	DR + RU486		4
		TUNEL stain	elav-GS-Gal4>mtd RNAi,UAS-vps26	DR + RU486		3
		TUNEL stain	elav-GS-Gal4>mtd RNAi,UAS-vps26	DR + RU486		5
		TUNEL stain	elav-GS-Gal4>mtd RNAi,UAS-vps26	DR + RU486		12
		TUNEL stain	elav-GS-Gal4>mtd RNAi,UAS-vps26	DR + RU486		19
		TUNEL stain	elav-GS-Gal4>mtd RNAi,UAS-vps26	DR + RU486		12
		TUNEL stain	elav-GS-Gal4>mtd RNAi,UAS-vps26	DR + RU486		1
		TUNEL stain	elav-GS-Gal4>mtd RNAi,UAS-vps26	DR + RU486		1
		TUNEL stain	elav-GS-Gal4>mtd RNAi,UAS-vps26	DR + RU486		9
		TUNEL stain	elav-GS-Gal4>mtd RNAi,UAS-vps26	DR + RU486		4
		TUNEL stain	elav-GS-Gal4>mtd RNAi,UAS-vps26	DR + RU486		62
		TUNEL stain	elav-GS-Gal4>mtd RNAi,UAS-vps26	DR + RU486		6
		TUNEL stain	elav-GS-Gal4>mtd RNAi,UAS-vps26	DR + RU486		3
		TUNEL stain	elav-GS-Gal4>mtd RNAi,UAS-vps26	DR + RU486		0
		TUNEL stain	elav-GS-Gal4>mtd RNAi,UAS-vps26	DR + RU486		48
		TUNEL stain	elav-GS-Gal4>mtd RNAi,UAS-vps26	DR + RU486		19
		TUNEL stain	elav-GS-Gal4>mtd RNAi,UAS-vps35	AL + Ethanol		213	--
		TUNEL stain	elav-GS-Gal4>mtd RNAi,UAS-vps35	AL + Ethanol		434	--
		TUNEL stain	elav-GS-Gal4>mtd RNAi,UAS-vps35	AL + Ethanol		165	--
		TUNEL stain	elav-GS-Gal4>mtd RNAi,UAS-vps35	AL + Ethanol		239	--
		TUNEL stain	elav-GS-Gal4>mtd RNAi,UAS-vps35	AL + Ethanol		293	--
		TUNEL stain	elav-GS-Gal4>mtd RNAi,UAS-vps35	AL + Ethanol		240	--
		TUNEL stain	elav-GS-Gal4>mtd RNAi,UAS-vps35	AL + Ethanol		126	--
		TUNEL stain	elav-GS-Gal4>mtd RNAi,UAS-vps35	AL + Ethanol		321	--
		TUNEL stain	elav-GS-Gal4>mtd RNAi,UAS-vps35	AL + Ethanol		212	--
		TUNEL stain	elav-GS-Gal4>mtd RNAi,UAS-vps35	AL + Ethanol		198	--
		TUNEL stain	elav-GS-Gal4>mtd RNAi,UAS-vps35	AL + Ethanol		212	--
		TUNEL stain	elav-GS-Gal4>mtd RNAi,UAS-vps35	AL + Ethanol		102	--
		TUNEL stain	elav-GS-Gal4>mtd RNAi,UAS-vps35	AL + Ethanol		165	--
		TUNEL stain	elav-GS-Gal4>mtd RNAi,UAS-vps35	AL + Ethanol		199	--
		TUNEL stain	elav-GS-Gal4>mtd RNAi,UAS-vps35	AL + Ethanol		276	--
		TUNEL stain	elav-GS-Gal4>mtd RNAi,UAS-vps35	AL + Ethanol		58	--
		TUNEL stain	elav-GS-Gal4>mtd RNAi,UAS-vps35	AL + Ethanol		231	--
		TUNEL stain	elav-GS-Gal4>mtd RNAi,UAS-vps35	AL + Ethanol		138	--
		TUNEL stain	elav-GS-Gal4>mtd RNAi,UAS-vps35	AL + Ethanol		86	--
		TUNEL stain	elav-GS-Gal4>mtd RNAi,UAS-vps35	AL + Ethanol		49	--
		TUNEL stain	elav-GS-Gal4>mtd RNAi,UAS-vps35	AL + Ethanol		84	--
		TUNEL stain	elav-GS-Gal4>mtd RNAi,UAS-vps35	AL + Ethanol		74	--
		TUNEL stain	elav-GS-Gal4>mtd RNAi,UAS-vps35	AL + Ethanol		153	--
		TUNEL stain	elav-GS-Gal4>mtd RNAi,UAS-vps35	AL + Ethanol		185	--
		TUNEL stain	elav-GS-Gal4>mtd RNAi,UAS-vps35	AL + Ethanol		214	--
		TUNEL stain	elav-GS-Gal4>mtd RNAi,UAS-vps35	AL + Ethanol		126	--
		TUNEL stain	elav-GS-Gal4>mtd RNAi,UAS-vps35	AL + Ethanol		98	--
		TUNEL stain	elav-GS-Gal4>mtd RNAi,UAS-vps35	AL + Ethanol		69	--
		TUNEL stain	elav-GS-Gal4>mtd RNAi,UAS-vps35	AL + Ethanol		49	--
		TUNEL stain	elav-GS-Gal4>mtd RNAi,UAS-vps35	AL + RU486		265	18.22
		TUNEL stain	elav-GS-Gal4>mtd RNAi,UAS-vps35	AL + RU486		263
		TUNEL stain	elav-GS-Gal4>mtd RNAi,UAS-vps35	AL + RU486		16
		TUNEL stain	elav-GS-Gal4>mtd RNAi,UAS-vps35	AL + RU486		19
		TUNEL stain	elav-GS-Gal4>mtd RNAi,UAS-vps35	AL + RU486		53
		TUNEL stain	elav-GS-Gal4>mtd RNAi,UAS-vps35	AL + RU486		11
		TUNEL stain	elav-GS-Gal4>mtd RNAi,UAS-vps35	AL + RU486		15
		TUNEL stain	elav-GS-Gal4>mtd RNAi,UAS-vps35	AL + RU486		8
		TUNEL stain	elav-GS-Gal4>mtd RNAi,UAS-vps35	AL + RU486		130
		TUNEL stain	elav-GS-Gal4>mtd RNAi,UAS-vps35	AL + RU486		53
		TUNEL stain	elav-GS-Gal4>mtd RNAi,UAS-vps35	AL + RU486		8
		TUNEL stain	elav-GS-Gal4>mtd RNAi,UAS-vps35	AL + RU486		4
		TUNEL stain	elav-GS-Gal4>mtd RNAi,UAS-vps35	AL + RU486		35
		TUNEL stain	elav-GS-Gal4>mtd RNAi,UAS-vps35	AL + RU486		17
		TUNEL stain	elav-GS-Gal4>mtd RNAi,UAS-vps35	AL + RU486		30
		TUNEL stain	elav-GS-Gal4>mtd RNAi,UAS-vps35	AL + RU486		11
		TUNEL stain	elav-GS-Gal4>mtd RNAi,UAS-vps35	AL + RU486		76
		TUNEL stain	elav-GS-Gal4>mtd RNAi,UAS-vps35	AL + RU486		42
		TUNEL stain	elav-GS-Gal4>mtd RNAi,UAS-vps35	AL + RU486		32
		TUNEL stain	elav-GS-Gal4>mtd RNAi,UAS-vps35	AL + RU486		17
		TUNEL stain	elav-GS-Gal4>mtd RNAi,UAS-vps35	AL + RU486		4
		TUNEL stain	elav-GS-Gal4>mtd RNAi,UAS-vps35	AL + RU486		54
		TUNEL stain	elav-GS-Gal4>mtd RNAi,UAS-vps35	AL + RU486		57
		TUNEL stain	elav-GS-Gal4>mtd RNAi,UAS-vps35	AL + RU486		9
		TUNEL stain	elav-GS-Gal4>mtd RNAi,UAS-vps35	AL + RU486		6
		TUNEL stain	elav-GS-Gal4>mtd RNAi,UAS-vps35	AL + RU486		137
		TUNEL stain	elav-GS-Gal4>mtd RNAi,UAS-vps35	AL + RU486		107
		TUNEL stain	elav-GS-Gal4>mtd RNAi,UAS-vps35	AL + RU486		15
		TUNEL stain	elav-GS-Gal4>mtd RNAi,UAS-vps35	AL + RU486		10
		TUNEL stain	elav-GS-Gal4>mtd RNAi,UAS-vps35	AL + RU486		10
		TUNEL stain	elav-GS-Gal4>mtd RNAi,UAS-vps35	AL + RU486		10
		TUNEL stain	elav-GS-Gal4>mtd RNAi,UAS-vps35	AL + RU486		38
		TUNEL stain	elav-GS-Gal4>mtd RNAi,UAS-vps35	AL + RU486		31
		TUNEL stain	elav-GS-Gal4>mtd RNAi,UAS-vps35	AL + RU486		5
		TUNEL stain	elav-GS-Gal4>mtd RNAi,UAS-vps35	AL + RU486		2
		TUNEL stain	elav-GS-Gal4>mtd RNAi,UAS-vps35	DR + Ethanol		87	--
		TUNEL stain	elav-GS-Gal4>mtd RNAi,UAS-vps35	DR + Ethanol		36	--
		TUNEL stain	elav-GS-Gal4>mtd RNAi,UAS-vps35	DR + Ethanol		4	--
		TUNEL stain	elav-GS-Gal4>mtd RNAi,UAS-vps35	DR + Ethanol		3	--
		TUNEL stain	elav-GS-Gal4>mtd RNAi,UAS-vps35	DR + Ethanol		25	--
		TUNEL stain	elav-GS-Gal4>mtd RNAi,UAS-vps35	DR + Ethanol		27	--
		TUNEL stain	elav-GS-Gal4>mtd RNAi,UAS-vps35	DR + Ethanol		5	--
		TUNEL stain	elav-GS-Gal4>mtd RNAi,UAS-vps35	DR + Ethanol		12	--
		TUNEL stain	elav-GS-Gal4>mtd RNAi,UAS-vps35	DR + Ethanol		12	--
		TUNEL stain	elav-GS-Gal4>mtd RNAi,UAS-vps35	DR + Ethanol		14	--
		TUNEL stain	elav-GS-Gal4>mtd RNAi,UAS-vps35	DR + Ethanol		34	--
		TUNEL stain	elav-GS-Gal4>mtd RNAi,UAS-vps35	DR + Ethanol		17	--
		TUNEL stain	elav-GS-Gal4>mtd RNAi,UAS-vps35	DR + Ethanol		1	--
		TUNEL stain	elav-GS-Gal4>mtd RNAi,UAS-vps35	DR + Ethanol		1	--
		TUNEL stain	elav-GS-Gal4>mtd RNAi,UAS-vps35	DR + Ethanol		1	--
		TUNEL stain	elav-GS-Gal4>mtd RNAi,UAS-vps35	DR + Ethanol		8	--
		TUNEL stain	elav-GS-Gal4>mtd RNAi,UAS-vps35	DR + Ethanol		13	--
		TUNEL stain	elav-GS-Gal4>mtd RNAi,UAS-vps35	DR + Ethanol		43	--
		TUNEL stain	elav-GS-Gal4>mtd RNAi,UAS-vps35	DR + Ethanol		33	--
		TUNEL stain	elav-GS-Gal4>mtd RNAi,UAS-vps35	DR + Ethanol		22	--
		TUNEL stain	elav-GS-Gal4>mtd RNAi,UAS-vps35	DR + Ethanol		13	--
		TUNEL stain	elav-GS-Gal4>mtd RNAi,UAS-vps35	DR + Ethanol		0	--
		TUNEL stain	elav-GS-Gal4>mtd RNAi,UAS-vps35	DR + Ethanol		33	--
		TUNEL stain	elav-GS-Gal4>mtd RNAi,UAS-vps35	DR + RU486		2	1.624
		TUNEL stain	elav-GS-Gal4>mtd RNAi,UAS-vps35	DR + RU486		3
		TUNEL stain	elav-GS-Gal4>mtd RNAi,UAS-vps35	DR + RU486		202
		TUNEL stain	elav-GS-Gal4>mtd RNAi,UAS-vps35	DR + RU486		143
		TUNEL stain	elav-GS-Gal4>mtd RNAi,UAS-vps35	DR + RU486		2
		TUNEL stain	elav-GS-Gal4>mtd RNAi,UAS-vps35	DR + RU486		0
		TUNEL stain	elav-GS-Gal4>mtd RNAi,UAS-vps35	DR + RU486		4
		TUNEL stain	elav-GS-Gal4>mtd RNAi,UAS-vps35	DR + RU486		7
		TUNEL stain	elav-GS-Gal4>mtd RNAi,UAS-vps35	DR + RU486		11
		TUNEL stain	elav-GS-Gal4>mtd RNAi,UAS-vps35	DR + RU486		4
		TUNEL stain	elav-GS-Gal4>mtd RNAi,UAS-vps35	DR + RU486		4
		TUNEL stain	elav-GS-Gal4>mtd RNAi,UAS-vps35	DR + RU486		7
		TUNEL stain	elav-GS-Gal4>mtd RNAi,UAS-vps35	DR + RU486		4
		TUNEL stain	elav-GS-Gal4>mtd RNAi,UAS-vps35	DR + RU486		63
		TUNEL stain	elav-GS-Gal4>mtd RNAi,UAS-vps35	DR + RU486		9
		TUNEL stain	elav-GS-Gal4>mtd RNAi,UAS-vps35	DR + RU486		21
		TUNEL stain	elav-GS-Gal4>mtd RNAi,UAS-vps35	DR + RU486		6
		TUNEL stain	elav-GS-Gal4>mtd RNAi,UAS-vps35	DR + RU486		13
		TUNEL stain	elav-GS-Gal4>mtd RNAi,UAS-vps35	DR + RU486		14
		TUNEL stain	elav-GS-Gal4>mtd RNAi,UAS-vps35	DR + RU486		7
		TUNEL stain	elav-GS-Gal4>mtd RNAi,UAS-vps35	DR + RU486		5
	4h	Experiment	Test				p value
		Comparison of genes	Fisher's Exact Test				< 0.0001
	4k	Assay	Cross			Phenotypic score	p value relative to control
		Eye phenotype	GMR-tau + elav-Gal4>UAS-mitoGFP			60	--
		Eye phenotype	GMR-tau + elav-Gal4>UAS-mitoGFP			59	--
		Eye phenotype	GMR-tau + elav-Gal4>UAS-mitoGFP			57	--
		Eye phenotype	GMR-tau + elav-Gal4>UAS-mitoGFP			56	--
		Eye phenotype	GMR-tau + elav-Gal4>UAS-mitoGFP			54	--
		Eye phenotype	GMR-tau + elav-Gal4>UAS-mitoGFP			54	--
		Eye phenotype	GMR-tau + elav-Gal4>UAS-mitoGFP			54	--
		Eye phenotype	GMR-tau + elav-Gal4>UAS-mitoGFP			52	--
		Eye phenotype	GMR-tau + elav-Gal4>UAS-mitoGFP			52	--
		Eye phenotype	GMR-tau + elav-Gal4>UAS-mitoGFP			51	--
		Eye phenotype	GMR-tau + elav-Gal4>UAS-mitoGFP			50	--
		Eye phenotype	elav-Gal4>w1118			21	< 0.0001
		Eye phenotype	elav-Gal4>w1118			24
		Eye phenotype	elav-Gal4>w1118			26
		Eye phenotype	elav-Gal4>w1118			28
		Eye phenotype	elav-Gal4>w1118			28
		Eye phenotype	elav-Gal4>w1118			30
		Eye phenotype	elav-Gal4>w1118			32
		Eye phenotype	elav-Gal4>w1118			33
		Eye phenotype	elav-Gal4>w1118			36
		Eye phenotype	elav-Gal4>w1118			39
		Eye phenotype	elav-Gal4>w1118			40
		Eye phenotype	GMR-tau + elav-Gal4>UAS-hOXR1			32	< 0.0001
		Eye phenotype	GMR-tau + elav-Gal4>UAS-hOXR1			32
		Eye phenotype	GMR-tau + elav-Gal4>UAS-hOXR1			34
		Eye phenotype	GMR-tau + elav-Gal4>UAS-hOXR1			40
		Eye phenotype	GMR-tau + elav-Gal4>UAS-hOXR1			40
		Eye phenotype	GMR-tau + elav-Gal4>UAS-hOXR1			40
		Eye phenotype	GMR-tau + elav-Gal4>UAS-hOXR1			39
		Eye phenotype	GMR-tau + elav-Gal4>UAS-hOXR1			41
		Eye phenotype	GMR-tau + elav-Gal4>UAS-hOXR1			43
		Eye phenotype	GMR-tau + elav-Gal4>UAS-hOXR1			44
		Eye phenotype	GMR-tau + elav-Gal4>UAS-hOXR1			46
		Eye phenotype	GMR-tau + elav-Gal4>UAS-hOXR1			51
		Eye phenotype	GMR-tau + elav-Gal4>UAS-vps35			50	< 0.0001
		Eye phenotype	GMR-tau + elav-Gal4>UAS-vps35			50
		Eye phenotype	GMR-tau + elav-Gal4>UAS-vps35			49
		Eye phenotype	GMR-tau + elav-Gal4>UAS-vps35			49
		Eye phenotype	GMR-tau + elav-Gal4>UAS-vps35			49
		Eye phenotype	GMR-tau + elav-Gal4>UAS-vps35			48
		Eye phenotype	GMR-tau + elav-Gal4>UAS-vps35			46
		Eye phenotype	GMR-tau + elav-Gal4>UAS-vps35			43
		Eye phenotype	GMR-tau + elav-Gal4>UAS-vps35			43
		Eye phenotype	GMR-tau + elav-Gal4>UAS-vps35			44
		Eye phenotype	GMR-tau + elav-Gal4>UAS-vps35			42
EXTENDED DATA FIGURE 1		Assay	Cross	Condition	Starting n	Median lifespan	p value relative to control
	1b	Lifespan	Act5C-GS-Gal4>Fdxh RNAi	AL + Ethanol	196	23	--
		Lifespan	Act5C-GS-Gal4>Fdxh RNAi	AL + Ethanol	197	28	--
		Lifespan	Act5C-GS-Gal4>Fdxh RNAi	AL + Ethanol	199	23	--
		Lifespan	Act5C-GS-Gal4>Fdxh RNAi	AL + RU486	196	16	< 0.0001
		Lifespan	Act5C-GS-Gal4>Fdxh RNAi	AL + RU486	200	26	< 0.0001
		Lifespan	Act5C-GS-Gal4>Fdxh RNAi	AL + RU486	199	18	< 0.0001
		Lifespan	Act5C-GS-Gal4>Fdxh RNAi	DR + Ethanol	199	44	--
		Lifespan	Act5C-GS-Gal4>Fdxh RNAi	DR + Ethanol	193	44	--
		Lifespan	Act5C-GS-Gal4>Fdxh RNAi	DR + Ethanol	200	46	--
		Lifespan	Act5C-GS-Gal4>Fdxh RNAi	DR + RU486	199	35	< 0.0001
		Lifespan	Act5C-GS-Gal4>Fdxh RNAi	DR + RU486	194	37	< 0.0001
		Lifespan	Act5C-GS-Gal4>Fdxh RNAi	DR + RU486	200	35	< 0.0001
		Assay	Cross	Condition		Relative expression	p value relative to control
		qRT-PCR	Act5C-GS-Gal4>Fdxh RNAi	AL + Ethanol		1	--
		qRT-PCR	Act5C-GS-Gal4>Fdxh RNAi	AL + Ethanol		1.07413	--
		qRT-PCR	Act5C-GS-Gal4>Fdxh RNAi	AL + Ethanol		1	--
		qRT-PCR	Act5C-GS-Gal4>Fdxh RNAi	AL + Ethanol		1.14193	--
		qRT-PCR	Act5C-GS-Gal4>Fdxh RNAi	AL + RU486		0.754529	0.0012
		qRT-PCR	Act5C-GS-Gal4>Fdxh RNAi	AL + RU486		0.696939
		qRT-PCR	Act5C-GS-Gal4>Fdxh RNAi	AL + RU486		0.460163
		qRT-PCR	Act5C-GS-Gal4>Fdxh RNAi	AL + RU486		0.544938
		qRT-PCR	Act5C-GS-Gal4>Fdxh RNAi	DR + Ethanol		1.41473	--
		qRT-PCR	Act5C-GS-Gal4>Fdxh RNAi	DR + Ethanol		1.55286	--
		qRT-PCR	Act5C-GS-Gal4>Fdxh RNAi	DR + Ethanol		1.02382	--
		qRT-PCR	Act5C-GS-Gal4>Fdxh RNAi	DR + Ethanol		1.19539	--
		qRT-PCR	Act5C-GS-Gal4>Fdxh RNAi	DR + RU486		0.933438	0.0157
		qRT-PCR	Act5C-GS-Gal4>Fdxh RNAi	DR + RU486		0.885347
		qRT-PCR	Act5C-GS-Gal4>Fdxh RNAi	DR + RU486		0.385577
		qRT-PCR	Act5C-GS-Gal4>Fdxh RNAi	DR + RU486		0.3184
	1c	Assay	Cross	Condition	Starting n	Median lifespan	p value relative to control
		Lifespan	5966-GS-Gal4>mtd RNAi	AL + Ethanol	120	33	--
		Lifespan	5966-GS-Gal4>mtd RNAi	AL + Ethanol	50	19	--
		Lifespan	5966-GS-Gal4>mtd RNAi	AL + Ethanol	100	26	--
		Lifespan	5966-GS-Gal4>mtd RNAi	AL + RU486	125	35	0.3696
		Lifespan	5966-GS-Gal4>mtd RNAi	AL + RU486	50	19	0.3849
		Lifespan	5966-GS-Gal4>mtd RNAi	AL + RU486	100	28	0.0616
		Lifespan	5966-GS-Gal4>mtd RNAi	DR + Ethanol	122	70	--
		Lifespan	5966-GS-Gal4>mtd RNAi	DR + Ethanol	71	33	--
		Lifespan	5966-GS-Gal4>mtd RNAi	DR + Ethanol	100	42	--
		Lifespan	5966-GS-Gal4>mtd RNAi	DR + RU486	122	75	0.0283
		Lifespan	5966-GS-Gal4>mtd RNAi	DR + RU486	69	33	0.4563
		Lifespan	5966-GS-Gal4>mtd RNAi	DR + RU486	100	42	0.2223
		Assay	Cross	Condition		Relative expression	p value relative to control
		qRT-PCR	5966-GS-Gal4>mtd RNAi	AL + Ethanol		1	--
		qRT-PCR	5966-GS-Gal4>mtd RNAi	AL + Ethanol		1	--
		qRT-PCR	5966-GS-Gal4>mtd RNAi	AL + Ethanol		1.41158	--
		qRT-PCR	5966-GS-Gal4>mtd RNAi	AL + Ethanol		1.27029	--
		qRT-PCR	5966-GS-Gal4>mtd RNAi	AL + RU486		0.248071	< 0.0001
		qRT-PCR	5966-GS-Gal4>mtd RNAi	AL + RU486		0.217237
		qRT-PCR	5966-GS-Gal4>mtd RNAi	AL + RU486		0.168164
		qRT-PCR	5966-GS-Gal4>mtd RNAi	AL + RU486		0.207761
		qRT-PCR	5966-GS-Gal4>mtd RNAi	DR + Ethanol		0.72	--
		qRT-PCR	5966-GS-Gal4>mtd RNAi	DR + Ethanol		0.85194	--
		qRT-PCR	5966-GS-Gal4>mtd RNAi	DR + Ethanol		1.24222	--
		qRT-PCR	5966-GS-Gal4>mtd RNAi	DR + RU486		0.170318	0.0381
		qRT-PCR	5966-GS-Gal4>mtd RNAi	DR + RU486		0.477792
		qRT-PCR	5966-GS-Gal4>mtd RNAi	DR + RU486		0.464497
	1d	Assay	Cross	Condition	Starting n	Median lifespan	p value relative to control
		Lifespan	repo-Gal4>TRiP control	AL	154	33	--
		Lifespan	repo-Gal4>TRiP control	AL	198	39	--
		Lifespan	repo-Gal4>TRiP control	AL	191	35	--
		Lifespan	repo-Gal4>mtd RNAi	AL	61	34	0.6914
		Lifespan	repo-Gal4>mtd RNAi	AL	150	37	0.0035
		Lifespan	repo-Gal4>mtd RNAi	AL	173	37	0.5321
		Lifespan	repo-Gal4>TRiP control	DR	149	72	--
		Lifespan	repo-Gal4>TRiP control	DR	200	65	--
		Lifespan	repo-Gal4>TRiP control	DR	201	65	--
		Lifespan	repo-Gal4>mtd RNAi	DR	60	82	< 0.0001
		Lifespan	repo-Gal4>mtd RNAi	DR	150	65	0.0055
		Lifespan	repo-Gal4>mtd RNAi	DR	150	63	0.0284
		Assay	Cross	Condition		Relative expression	p value relative to control
		qRT-PCR	repo-Gal4>TRiP control	AL		1	--
		qRT-PCR	repo-Gal4>TRiP control	AL		1.1046	--
		qRT-PCR	repo-Gal4>TRiP control	AL		1.6945	--
		qRT-PCR	repo-Gal4>mtd RNAi	AL		0.495258	0.1049
		qRT-PCR	repo-Gal4>mtd RNAi	AL		0.65899
		qRT-PCR	repo-Gal4>mtd RNAi	AL		1
		qRT-PCR	repo-Gal4>TRiP control	DR		2.80142	--
		qRT-PCR	repo-Gal4>TRiP control	DR		2.88074	--
		qRT-PCR	repo-Gal4>TRiP control	DR		3.1591	--
		qRT-PCR	repo-Gal4>mtd RNAi	DR		1.98611	0.0024
		qRT-PCR	repo-Gal4>mtd RNAi	DR		1.9031
		qRT-PCR	repo-Gal4>mtd RNAi	DR		2.1748
	1e	Assay	Cross	Condition		Relative expression	p value relative to control
		qRT-PCR	elav>TRiP control	AL		1	--
			elav>TRiP control	AL		1	--
			elav>TRiP control	AL		1.00807	--
		qRT-PCR	elav>mtd RNAi	AL		0	0.0229
			elav>mtd RNAi	AL		0.081384
			elav>mtd RNAi	AL		0.665621
		qRT-PCR	elav>TRiP control	DR		14.8458	--
			elav>TRiP control	DR		12.9514	--
			elav>TRiP control	DR		5.5869	--
		qRT-PCR	elav>mtd RNAi	DR		1.97351	0.0361
			elav>mtd RNAi	DR		2.3891
			elav>mtd RNAi	DR		2.6622
		Assay	Cross	Condition		Relative expression	p value relative to control
		qRT-PCR	elav-GS-Gal4>mtd RNAi	AL + Ethanol		1.20966	--
		qRT-PCR	elav-GS-Gal4>mtd RNAi	AL + Ethanol		1.19079	--
		qRT-PCR	elav-GS-Gal4>mtd RNAi	AL + Ethanol		1.12	--
		qRT-PCR	elav-GS-Gal4>mtd RNAi	AL + RU486		0.604781	0.0003
		qRT-PCR	elav-GS-Gal4>mtd RNAi	AL + RU486		0.508564
		qRT-PCR	elav-GS-Gal4>mtd RNAi	AL + RU486		0.65
		qRT-PCR	elav-GS-Gal4>mtd RNAi	DR + Ethanol		7.76505	--
		qRT-PCR	elav-GS-Gal4>mtd RNAi	DR + Ethanol		6.87	--
		qRT-PCR	elav-GS-Gal4>mtd RNAi	DR + Ethanol		7.22	--
		qRT-PCR	elav-GS-Gal4>mtd RNAi	DR + RU486		3.42028	0.0065
		qRT-PCR	elav-GS-Gal4>mtd RNAi	DR + RU486		3.81156
		qRT-PCR	elav-GS-Gal4>mtd RNAi	DR + RU486		1.18322
	1f	Assay	Cross	Condition	Starting n	Median lifespan	p value relative to control
		Lifespan	elav-GS-Gal4>mtd RNAi (males)	AL + Ethanol	67	20	--
		Lifespan	elav-GS-Gal4>mtd RNAi (males)	AL + Ethanol	71	17	--
		Lifespan	elav-GS-Gal4>mtd RNAi (males)	AL + Ethanol	56	41	--
		Lifespan	elav-GS-Gal4>mtd RNAi (males)	AL + RU486	72	17	< 0.0001
		Lifespan	elav-GS-Gal4>mtd RNAi (males)	AL + RU486	70	15	0.0436
		Lifespan	elav-GS-Gal4>mtd RNAi (males)	AL + RU486	73	22	< 0.0001
		Lifespan	elav-GS-Gal4>mtd RNAi (males)	DR + Ethanol	75	27	--
		Lifespan	elav-GS-Gal4>mtd RNAi (males)	DR + Ethanol	73	17	--
		Lifespan	elav-GS-Gal4>mtd RNAi (males)	DR + Ethanol	91	43	--
		Lifespan	elav-GS-Gal4>mtd RNAi (males)	DR + RU486	73	20	< 0.0001
		Lifespan	elav-GS-Gal4>mtd RNAi (males)	DR + RU486	43	15	0.0058
		Lifespan	elav-GS-Gal4>mtd RNAi (males)	DR + RU486	73	31	< 0.0001
	1f	Assay	Cross	Condition	Age (days)	# eggs	p value relative to control
		Fecundity	elav-GS-Gal4>mtd RNAi	AL + Ethanol	7	259	--
		Fecundity	elav-GS-Gal4>mtd RNAi	AL + Ethanol	7	221	--
		Fecundity	elav-GS-Gal4>mtd RNAi	AL + Ethanol	7	238	--
		Fecundity	elav-GS-Gal4>mtd RNAi	AL + Ethanol	7	185	--
		Fecundity	elav-GS-Gal4>mtd RNAi	AL + Ethanol	7	19	--
		Fecundity	elav-GS-Gal4>mtd RNAi	AL + Ethanol	7	152	--
		Fecundity	elav-GS-Gal4>mtd RNAi	AL + Ethanol	7	154	--
		Fecundity	elav-GS-Gal4>mtd RNAi	AL + Ethanol	7	180	--
		Fecundity	elav-GS-Gal4>mtd RNAi	AL + RU486	7	196	0.518
		Fecundity	elav-GS-Gal4>mtd RNAi	AL + RU486	7	195
		Fecundity	elav-GS-Gal4>mtd RNAi	AL + RU486	7	212
		Fecundity	elav-GS-Gal4>mtd RNAi	AL + RU486	7	233
		Fecundity	elav-GS-Gal4>mtd RNAi	AL + RU486	7	197
		Fecundity	elav-GS-Gal4>mtd RNAi	AL + RU486	7	204
		Fecundity	elav-GS-Gal4>mtd RNAi	AL + RU486	7	162
		Fecundity	elav-GS-Gal4>mtd RNAi	AL + RU486	7	156
		Fecundity	elav-GS-Gal4>mtd RNAi	DR + Ethanol	7	5	--
		Fecundity	elav-GS-Gal4>mtd RNAi	DR + Ethanol	7	1	--
		Fecundity	elav-GS-Gal4>mtd RNAi	DR + Ethanol	7	3	--
		Fecundity	elav-GS-Gal4>mtd RNAi	DR + Ethanol	7	4	--
		Fecundity	elav-GS-Gal4>mtd RNAi	DR + Ethanol	7	13	--
		Fecundity	elav-GS-Gal4>mtd RNAi	DR + Ethanol	7	4	--
		Fecundity	elav-GS-Gal4>mtd RNAi	DR + Ethanol	7	5	--
		Fecundity	elav-GS-Gal4>mtd RNAi	DR + Ethanol	7	3	--
		Fecundity	elav-GS-Gal4>mtd RNAi	DR + RU486	7	6	0.0064
		Fecundity	elav-GS-Gal4>mtd RNAi	DR + RU486	7	28
		Fecundity	elav-GS-Gal4>mtd RNAi	DR + RU486	7	15
		Fecundity	elav-GS-Gal4>mtd RNAi	DR + RU486	7	27
		Fecundity	elav-GS-Gal4>mtd RNAi	DR + RU486	7	21
		Fecundity	elav-GS-Gal4>mtd RNAi	DR + RU486	7	31
		Fecundity	elav-GS-Gal4>mtd RNAi	DR + RU486	7	5
		Fecundity	elav-GS-Gal4>mtd RNAi	DR + RU486	7	7
		Fecundity	elav-GS-Gal4>mtd RNAi	AL + Ethanol	8	157	--
		Fecundity	elav-GS-Gal4>mtd RNAi	AL + Ethanol	8	145	--
		Fecundity	elav-GS-Gal4>mtd RNAi	AL + Ethanol	8	134	--
		Fecundity	elav-GS-Gal4>mtd RNAi	AL + Ethanol	8	92	--
		Fecundity	elav-GS-Gal4>mtd RNAi	AL + Ethanol	8	149	--
		Fecundity	elav-GS-Gal4>mtd RNAi	AL + Ethanol	8	113	--
		Fecundity	elav-GS-Gal4>mtd RNAi	AL + Ethanol	8	104	--
		Fecundity	elav-GS-Gal4>mtd RNAi	AL + Ethanol	8	92	--
		Fecundity	elav-GS-Gal4>mtd RNAi	AL + RU486	8	118	0.1477
		Fecundity	elav-GS-Gal4>mtd RNAi	AL + RU486	8	124
		Fecundity	elav-GS-Gal4>mtd RNAi	AL + RU486	8	128
		Fecundity	elav-GS-Gal4>mtd RNAi	AL + RU486	8	136
		Fecundity	elav-GS-Gal4>mtd RNAi	AL + RU486	8	48
		Fecundity	elav-GS-Gal4>mtd RNAi	AL + RU486	8	98
		Fecundity	elav-GS-Gal4>mtd RNAi	AL + RU486	8	101
		Fecundity	elav-GS-Gal4>mtd RNAi	AL + RU486	8	29
		Fecundity	elav-GS-Gal4>mtd RNAi	DR + Ethanol	8	15	--
		Fecundity	elav-GS-Gal4>mtd RNAi	DR + Ethanol	8	14	--
		Fecundity	elav-GS-Gal4>mtd RNAi	DR + Ethanol	8	11	--
		Fecundity	elav-GS-Gal4>mtd RNAi	DR + Ethanol	8	9	--
		Fecundity	elav-GS-Gal4>mtd RNAi	DR + Ethanol	8	3	--
		Fecundity	elav-GS-Gal4>mtd RNAi	DR + Ethanol	8	2	--
		Fecundity	elav-GS-Gal4>mtd RNAi	DR + Ethanol	8	5	--
		Fecundity	elav-GS-Gal4>mtd RNAi	DR + Ethanol	8	7	--
		Fecundity	elav-GS-Gal4>mtd RNAi	DR + RU486	8	17	0.1232
		Fecundity	elav-GS-Gal4>mtd RNAi	DR + RU486	8	15
		Fecundity	elav-GS-Gal4>mtd RNAi	DR + RU486	8	29
		Fecundity	elav-GS-Gal4>mtd RNAi	DR + RU486	8	11
		Fecundity	elav-GS-Gal4>mtd RNAi	DR + RU486	8	6
		Fecundity	elav-GS-Gal4>mtd RNAi	DR + RU486	8	18
		Fecundity	elav-GS-Gal4>mtd RNAi	DR + RU486	8	6
		Fecundity	elav-GS-Gal4>mtd RNAi	DR + RU486	8	7
		Fecundity	elav-GS-Gal4>mtd RNAi	AL + Ethanol	9	139	--
		Fecundity	elav-GS-Gal4>mtd RNAi	AL + Ethanol	9	97	--
		Fecundity	elav-GS-Gal4>mtd RNAi	AL + Ethanol	9	111	--
		Fecundity	elav-GS-Gal4>mtd RNAi	AL + Ethanol	9	143	--
		Fecundity	elav-GS-Gal4>mtd RNAi	AL + Ethanol	9	118	--
		Fecundity	elav-GS-Gal4>mtd RNAi	AL + Ethanol	9	102	--
		Fecundity	elav-GS-Gal4>mtd RNAi	AL + Ethanol	9	105	--
		Fecundity	elav-GS-Gal4>mtd RNAi	AL + Ethanol	9	131	--
		Fecundity	elav-GS-Gal4>mtd RNAi	AL + RU486	9	163	0.6167
		Fecundity	elav-GS-Gal4>mtd RNAi	AL + RU486	9	77
		Fecundity	elav-GS-Gal4>mtd RNAi	AL + RU486	9	119
		Fecundity	elav-GS-Gal4>mtd RNAi	AL + RU486	9	149
		Fecundity	elav-GS-Gal4>mtd RNAi	AL + RU486	9	145
		Fecundity	elav-GS-Gal4>mtd RNAi	AL + RU486	9	74
		Fecundity	elav-GS-Gal4>mtd RNAi	AL + RU486	9	97
		Fecundity	elav-GS-Gal4>mtd RNAi	AL + RU486	9	60
		Fecundity	elav-GS-Gal4>mtd RNAi	DR + Ethanol	9	4	--
		Fecundity	elav-GS-Gal4>mtd RNAi	DR + Ethanol	9	5	--
		Fecundity	elav-GS-Gal4>mtd RNAi	DR + Ethanol	9	6	--
		Fecundity	elav-GS-Gal4>mtd RNAi	DR + Ethanol	9	5	--
		Fecundity	elav-GS-Gal4>mtd RNAi	DR + Ethanol	9	2	--
		Fecundity	elav-GS-Gal4>mtd RNAi	DR + Ethanol	9	13	--
		Fecundity	elav-GS-Gal4>mtd RNAi	DR + Ethanol	9	15	--
		Fecundity	elav-GS-Gal4>mtd RNAi	DR + Ethanol	9	6	--
		Fecundity	elav-GS-Gal4>mtd RNAi	DR + RU486	9	14	0.3082
		Fecundity	elav-GS-Gal4>mtd RNAi	DR + RU486	9	12
		Fecundity	elav-GS-Gal4>mtd RNAi	DR + RU486	9	4
		Fecundity	elav-GS-Gal4>mtd RNAi	DR + RU486	9	14
		Fecundity	elav-GS-Gal4>mtd RNAi	DR + RU486	9	6
		Fecundity	elav-GS-Gal4>mtd RNAi	DR + RU486	9	10
		Fecundity	elav-GS-Gal4>mtd RNAi	DR + RU486	9	9
		Fecundity	elav-GS-Gal4>mtd RNAi	DR + RU486	9	5
		Fecundity	elav-GS-Gal4>mtd RNAi	AL + Ethanol	10	117	--
		Fecundity	elav-GS-Gal4>mtd RNAi	AL + Ethanol	10	78	--
		Fecundity	elav-GS-Gal4>mtd RNAi	AL + Ethanol	10	86	--
		Fecundity	elav-GS-Gal4>mtd RNAi	AL + Ethanol	10	78	--
		Fecundity	elav-GS-Gal4>mtd RNAi	AL + Ethanol	10	97	--
		Fecundity	elav-GS-Gal4>mtd RNAi	AL + Ethanol	10	105	--
		Fecundity	elav-GS-Gal4>mtd RNAi	AL + Ethanol	10	123	--
		Fecundity	elav-GS-Gal4>mtd RNAi	AL + Ethanol	10	106	--
		Fecundity	elav-GS-Gal4>mtd RNAi	AL + RU486	10	162	0.3027
		Fecundity	elav-GS-Gal4>mtd RNAi	AL + RU486	10	41
		Fecundity	elav-GS-Gal4>mtd RNAi	AL + RU486	10	70
		Fecundity	elav-GS-Gal4>mtd RNAi	AL + RU486	10	81
		Fecundity	elav-GS-Gal4>mtd RNAi	AL + RU486	10	88
		Fecundity	elav-GS-Gal4>mtd RNAi	AL + RU486	10	80
		Fecundity	elav-GS-Gal4>mtd RNAi	AL + RU486	10	93
		Fecundity	elav-GS-Gal4>mtd RNAi	AL + RU486	10	54
		Fecundity	elav-GS-Gal4>mtd RNAi	DR + Ethanol	10	10	--
		Fecundity	elav-GS-Gal4>mtd RNAi	DR + Ethanol	10	6	--
		Fecundity	elav-GS-Gal4>mtd RNAi	DR + Ethanol	10	5	--
		Fecundity	elav-GS-Gal4>mtd RNAi	DR + Ethanol	10	2	--
		Fecundity	elav-GS-Gal4>mtd RNAi	DR + Ethanol	10	3	--
		Fecundity	elav-GS-Gal4>mtd RNAi	DR + Ethanol	10	6	--
		Fecundity	elav-GS-Gal4>mtd RNAi	DR + Ethanol	10	13	--
		Fecundity	elav-GS-Gal4>mtd RNAi	DR + Ethanol	10	24	--
		Fecundity	elav-GS-Gal4>mtd RNAi	DR + RU486	10	4	0.9725
		Fecundity	elav-GS-Gal4>mtd RNAi	DR + RU486	10	15
		Fecundity	elav-GS-Gal4>mtd RNAi	DR + RU486	10	3
		Fecundity	elav-GS-Gal4>mtd RNAi	DR + RU486	10	4
		Fecundity	elav-GS-Gal4>mtd RNAi	DR + RU486	10	21
		Fecundity	elav-GS-Gal4>mtd RNAi	DR + RU486	10	15
		Fecundity	elav-GS-Gal4>mtd RNAi	DR + RU486	10	4
		Fecundity	elav-GS-Gal4>mtd RNAi	DR + RU486	10	4
		Fecundity	elav-GS-Gal4>mtd RNAi	AL + Ethanol	11	104	--
		Fecundity	elav-GS-Gal4>mtd RNAi	AL + Ethanol	11	82	--
		Fecundity	elav-GS-Gal4>mtd RNAi	AL + Ethanol	11	99	--
		Fecundity	elav-GS-Gal4>mtd RNAi	AL + Ethanol	11	76	--
		Fecundity	elav-GS-Gal4>mtd RNAi	AL + Ethanol	11	42	--
		Fecundity	elav-GS-Gal4>mtd RNAi	AL + Ethanol	11	96	--
		Fecundity	elav-GS-Gal4>mtd RNAi	AL + Ethanol	11	100	--
		Fecundity	elav-GS-Gal4>mtd RNAi	AL + Ethanol	11	105	--
		Fecundity	elav-GS-Gal4>mtd RNAi	AL + RU486	11	122	0.1584
		Fecundity	elav-GS-Gal4>mtd RNAi	AL + RU486	11	53
		Fecundity	elav-GS-Gal4>mtd RNAi	AL + RU486	11	59
		Fecundity	elav-GS-Gal4>mtd RNAi	AL + RU486	11	58
		Fecundity	elav-GS-Gal4>mtd RNAi	AL + RU486	11	84
		Fecundity	elav-GS-Gal4>mtd RNAi	AL + RU486	11	70
		Fecundity	elav-GS-Gal4>mtd RNAi	AL + RU486	11	77
		Fecundity	elav-GS-Gal4>mtd RNAi	AL + RU486	11	45
		Fecundity	elav-GS-Gal4>mtd RNAi	DR + Ethanol	11	8	--
		Fecundity	elav-GS-Gal4>mtd RNAi	DR + Ethanol	11	6	--
		Fecundity	elav-GS-Gal4>mtd RNAi	DR + Ethanol	11	5	--
		Fecundity	elav-GS-Gal4>mtd RNAi	DR + Ethanol	11	15	--
		Fecundity	elav-GS-Gal4>mtd RNAi	DR + Ethanol	11	1	--
		Fecundity	elav-GS-Gal4>mtd RNAi	DR + Ethanol	11	13	--
		Fecundity	elav-GS-Gal4>mtd RNAi	DR + Ethanol	11	8	--
		Fecundity	elav-GS-Gal4>mtd RNAi	DR + Ethanol	11	5	--
		Fecundity	elav-GS-Gal4>mtd RNAi	DR + RU486	11	2	0.9679
		Fecundity	elav-GS-Gal4>mtd RNAi	DR + RU486	11	10
		Fecundity	elav-GS-Gal4>mtd RNAi	DR + RU486	11	2
		Fecundity	elav-GS-Gal4>mtd RNAi	DR + RU486	11	2
		Fecundity	elav-GS-Gal4>mtd RNAi	DR + RU486	11	5
		Fecundity	elav-GS-Gal4>mtd RNAi	DR + RU486	11	12
		Fecundity	elav-GS-Gal4>mtd RNAi	DR + RU486	11	23
		Fecundity	elav-GS-Gal4>mtd RNAi	DR + RU486	11	4
		Fecundity	elav-GS-Gal4>mtd RNAi	AL + Ethanol	12	72	--
		Fecundity	elav-GS-Gal4>mtd RNAi	AL + Ethanol	12	117	--
		Fecundity	elav-GS-Gal4>mtd RNAi	AL + Ethanol	12	61	--
		Fecundity	elav-GS-Gal4>mtd RNAi	AL + Ethanol	12	101	--
		Fecundity	elav-GS-Gal4>mtd RNAi	AL + Ethanol	12	53	--
		Fecundity	elav-GS-Gal4>mtd RNAi	AL + Ethanol	12	81	--
		Fecundity	elav-GS-Gal4>mtd RNAi	AL + Ethanol	12	80	--
		Fecundity	elav-GS-Gal4>mtd RNAi	AL + Ethanol	12	96	--
		Fecundity	elav-GS-Gal4>mtd RNAi	AL + RU486	12	54	0.005
		Fecundity	elav-GS-Gal4>mtd RNAi	AL + RU486	12	12
		Fecundity	elav-GS-Gal4>mtd RNAi	AL + RU486	12	52
		Fecundity	elav-GS-Gal4>mtd RNAi	AL + RU486	12	12
		Fecundity	elav-GS-Gal4>mtd RNAi	AL + RU486	12	62
		Fecundity	elav-GS-Gal4>mtd RNAi	AL + RU486	12	58
		Fecundity	elav-GS-Gal4>mtd RNAi	AL + RU486	12	79
		Fecundity	elav-GS-Gal4>mtd RNAi	AL + RU486	12	13
		Fecundity	elav-GS-Gal4>mtd RNAi	DR + Ethanol	12	4	--
		Fecundity	elav-GS-Gal4>mtd RNAi	DR + Ethanol	12	10	--
		Fecundity	elav-GS-Gal4>mtd RNAi	DR + Ethanol	12	5	--
		Fecundity	elav-GS-Gal4>mtd RNAi	DR + Ethanol	12	8	--
		Fecundity	elav-GS-Gal4>mtd RNAi	DR + Ethanol	12	0	--
		Fecundity	elav-GS-Gal4>mtd RNAi	DR + Ethanol	12	14	--
		Fecundity	elav-GS-Gal4>mtd RNAi	DR + Ethanol	12	28	--
		Fecundity	elav-GS-Gal4>mtd RNAi	DR + Ethanol	12	11	--
		Fecundity	elav-GS-Gal4>mtd RNAi	DR + RU486	12	0	0.6721
		Fecundity	elav-GS-Gal4>mtd RNAi	DR + RU486	12	12
		Fecundity	elav-GS-Gal4>mtd RNAi	DR + RU486	12	0
		Fecundity	elav-GS-Gal4>mtd RNAi	DR + RU486	12	1
		Fecundity	elav-GS-Gal4>mtd RNAi	DR + RU486	12	19
		Fecundity	elav-GS-Gal4>mtd RNAi	DR + RU486	12	13
		Fecundity	elav-GS-Gal4>mtd RNAi	DR + RU486	12	16
		Fecundity	elav-GS-Gal4>mtd RNAi	DR + RU486	12	5
		Fecundity	elav-GS-Gal4>mtd RNAi	AL + Ethanol	13	58	--
		Fecundity	elav-GS-Gal4>mtd RNAi	AL + Ethanol	13	78	--
		Fecundity	elav-GS-Gal4>mtd RNAi	AL + Ethanol	13	60	--
		Fecundity	elav-GS-Gal4>mtd RNAi	AL + Ethanol	13	34	--
		Fecundity	elav-GS-Gal4>mtd RNAi	AL + Ethanol	13	86	--
		Fecundity	elav-GS-Gal4>mtd RNAi	AL + Ethanol	13	74	--
		Fecundity	elav-GS-Gal4>mtd RNAi	AL + Ethanol	13	88	--
		Fecundity	elav-GS-Gal4>mtd RNAi	AL + Ethanol	13	78	--
		Fecundity	elav-GS-Gal4>mtd RNAi	AL + RU486	13	49	0.0795
		Fecundity	elav-GS-Gal4>mtd RNAi	AL + RU486	13	32
		Fecundity	elav-GS-Gal4>mtd RNAi	AL + RU486	13	67
		Fecundity	elav-GS-Gal4>mtd RNAi	AL + RU486	13	0
		Fecundity	elav-GS-Gal4>mtd RNAi	AL + RU486	13	81
		Fecundity	elav-GS-Gal4>mtd RNAi	AL + RU486	13	53
		Fecundity	elav-GS-Gal4>mtd RNAi	AL + RU486	13	58
		Fecundity	elav-GS-Gal4>mtd RNAi	AL + RU486	13	54
		Fecundity	elav-GS-Gal4>mtd RNAi	DR + Ethanol	13	11	--
		Fecundity	elav-GS-Gal4>mtd RNAi	DR + Ethanol	13	6	--
		Fecundity	elav-GS-Gal4>mtd RNAi	DR + Ethanol	13	5	--
		Fecundity	elav-GS-Gal4>mtd RNAi	DR + Ethanol	13	25	--
		Fecundity	elav-GS-Gal4>mtd RNAi	DR + Ethanol	13	0	--
		Fecundity	elav-GS-Gal4>mtd RNAi	DR + Ethanol	13	12	--
		Fecundity	elav-GS-Gal4>mtd RNAi	DR + Ethanol	13	12	--
		Fecundity	elav-GS-Gal4>mtd RNAi	DR + Ethanol	13	10	--
		Fecundity	elav-GS-Gal4>mtd RNAi	DR + RU486	13	2	0.1709
		Fecundity	elav-GS-Gal4>mtd RNAi	DR + RU486	13	6
		Fecundity	elav-GS-Gal4>mtd RNAi	DR + RU486	13	1
		Fecundity	elav-GS-Gal4>mtd RNAi	DR + RU486	13	3
		Fecundity	elav-GS-Gal4>mtd RNAi	DR + RU486	13	10
		Fecundity	elav-GS-Gal4>mtd RNAi	DR + RU486	13	7
		Fecundity	elav-GS-Gal4>mtd RNAi	DR + RU486	13	14
		Fecundity	elav-GS-Gal4>mtd RNAi	DR + RU486	13	3
		Fecundity	elav-GS-Gal4>mtd RNAi	AL + Ethanol	14	56	--
		Fecundity	elav-GS-Gal4>mtd RNAi	AL + Ethanol	14	91	--
		Fecundity	elav-GS-Gal4>mtd RNAi	AL + Ethanol	14	20	--
		Fecundity	elav-GS-Gal4>mtd RNAi	AL + Ethanol	14	60	--
		Fecundity	elav-GS-Gal4>mtd RNAi	AL + Ethanol	14	70	--
		Fecundity	elav-GS-Gal4>mtd RNAi	AL + Ethanol	14	68	--
		Fecundity	elav-GS-Gal4>mtd RNAi	AL + Ethanol	14	77	--
		Fecundity	elav-GS-Gal4>mtd RNAi	AL + Ethanol	14	86	--
		Fecundity	elav-GS-Gal4>mtd RNAi	AL + RU486	14	96	0.0524
		Fecundity	elav-GS-Gal4>mtd RNAi	AL + RU486	14	13
		Fecundity	elav-GS-Gal4>mtd RNAi	AL + RU486	14	14
		Fecundity	elav-GS-Gal4>mtd RNAi	AL + RU486	14	5
		Fecundity	elav-GS-Gal4>mtd RNAi	AL + RU486	14	67
		Fecundity	elav-GS-Gal4>mtd RNAi	AL + RU486	14	34
		Fecundity	elav-GS-Gal4>mtd RNAi	AL + RU486	14	43
		Fecundity	elav-GS-Gal4>mtd RNAi	AL + RU486	14	29
		Fecundity	elav-GS-Gal4>mtd RNAi	DR + Ethanol	14	7	--
		Fecundity	elav-GS-Gal4>mtd RNAi	DR + Ethanol	14	9	--
		Fecundity	elav-GS-Gal4>mtd RNAi	DR + Ethanol	14	5	--
		Fecundity	elav-GS-Gal4>mtd RNAi	DR + Ethanol	14	5	--
		Fecundity	elav-GS-Gal4>mtd RNAi	DR + Ethanol	14	1	--
		Fecundity	elav-GS-Gal4>mtd RNAi	DR + Ethanol	14	15	--
		Fecundity	elav-GS-Gal4>mtd RNAi	DR + Ethanol	14	15	--
		Fecundity	elav-GS-Gal4>mtd RNAi	DR + Ethanol	14	6	--
		Fecundity	elav-GS-Gal4>mtd RNAi	DR + RU486	14	2	0.9363
		Fecundity	elav-GS-Gal4>mtd RNAi	DR + RU486	14	2
		Fecundity	elav-GS-Gal4>mtd RNAi	DR + RU486	14	1
		Fecundity	elav-GS-Gal4>mtd RNAi	DR + RU486	14	7
		Fecundity	elav-GS-Gal4>mtd RNAi	DR + RU486	14	20
		Fecundity	elav-GS-Gal4>mtd RNAi	DR + RU486	14	10
		Fecundity	elav-GS-Gal4>mtd RNAi	DR + RU486	14	16
		Fecundity	elav-GS-Gal4>mtd RNAi	DR + RU486	14	3
		Fecundity	elav-GS-Gal4>mtd RNAi	AL + Ethanol	15	51	--
		Fecundity	elav-GS-Gal4>mtd RNAi	AL + Ethanol	15	76	--
		Fecundity	elav-GS-Gal4>mtd RNAi	AL + Ethanol	15	76	--
		Fecundity	elav-GS-Gal4>mtd RNAi	AL + Ethanol	15	36	--
		Fecundity	elav-GS-Gal4>mtd RNAi	AL + Ethanol	15	63	--
		Fecundity	elav-GS-Gal4>mtd RNAi	AL + Ethanol	15	59	--
		Fecundity	elav-GS-Gal4>mtd RNAi	AL + Ethanol	15	64	--
		Fecundity	elav-GS-Gal4>mtd RNAi	AL + Ethanol	15	93	--
		Fecundity	elav-GS-Gal4>mtd RNAi	AL + RU486	15	39	0.0009
		Fecundity	elav-GS-Gal4>mtd RNAi	AL + RU486	15	1
		Fecundity	elav-GS-Gal4>mtd RNAi	AL + RU486	15	10
		Fecundity	elav-GS-Gal4>mtd RNAi	AL + RU486	15	0
		Fecundity	elav-GS-Gal4>mtd RNAi	AL + RU486	15	62
		Fecundity	elav-GS-Gal4>mtd RNAi	AL + RU486	15	7
		Fecundity	elav-GS-Gal4>mtd RNAi	AL + RU486	15	22
		Fecundity	elav-GS-Gal4>mtd RNAi	AL + RU486	15	40
		Fecundity	elav-GS-Gal4>mtd RNAi	DR + Ethanol	15	5	--
		Fecundity	elav-GS-Gal4>mtd RNAi	DR + Ethanol	15	4	--
		Fecundity	elav-GS-Gal4>mtd RNAi	DR + Ethanol	15	16	--
		Fecundity	elav-GS-Gal4>mtd RNAi	DR + Ethanol	15	14	--
		Fecundity	elav-GS-Gal4>mtd RNAi	DR + Ethanol	15	0	--
		Fecundity	elav-GS-Gal4>mtd RNAi	DR + Ethanol	15	5	--
		Fecundity	elav-GS-Gal4>mtd RNAi	DR + Ethanol	15	5	--
		Fecundity	elav-GS-Gal4>mtd RNAi	DR + Ethanol	15	5	--
		Fecundity	elav-GS-Gal4>mtd RNAi	DR + RU486	15	2	0.4405
		Fecundity	elav-GS-Gal4>mtd RNAi	DR + RU486	15	4
		Fecundity	elav-GS-Gal4>mtd RNAi	DR + RU486	15	2
		Fecundity	elav-GS-Gal4>mtd RNAi	DR + RU486	15	9
		Fecundity	elav-GS-Gal4>mtd RNAi	DR + RU486	15	11
		Fecundity	elav-GS-Gal4>mtd RNAi	DR + RU486	15	3
		Fecundity	elav-GS-Gal4>mtd RNAi	DR + RU486	15	8
		Fecundity	elav-GS-Gal4>mtd RNAi	DR + RU486	15	0
		Fecundity	elav-GS-Gal4>mtd RNAi	AL + Ethanol	16	49	--
		Fecundity	elav-GS-Gal4>mtd RNAi	AL + Ethanol	16	34	--
		Fecundity	elav-GS-Gal4>mtd RNAi	AL + Ethanol	16	64	--
		Fecundity	elav-GS-Gal4>mtd RNAi	AL + Ethanol	16	28	--
		Fecundity	elav-GS-Gal4>mtd RNAi	AL + Ethanol	16	63	--
		Fecundity	elav-GS-Gal4>mtd RNAi	AL + Ethanol	16	58	--
		Fecundity	elav-GS-Gal4>mtd RNAi	AL + Ethanol	16	56	--
		Fecundity	elav-GS-Gal4>mtd RNAi	AL + Ethanol	16	72	--
		Fecundity	elav-GS-Gal4>mtd RNAi	AL + RU486	16	29	0.0931
		Fecundity	elav-GS-Gal4>mtd RNAi	AL + RU486	16	21
		Fecundity	elav-GS-Gal4>mtd RNAi	AL + RU486	16	2
		Fecundity	elav-GS-Gal4>mtd RNAi	AL + RU486	16	62
		Fecundity	elav-GS-Gal4>mtd RNAi	AL + RU486	16	64
		Fecundity	elav-GS-Gal4>mtd RNAi	AL + RU486	16	44
		Fecundity	elav-GS-Gal4>mtd RNAi	AL + RU486	16	24
		Fecundity	elav-GS-Gal4>mtd RNAi	DR + Ethanol	16	1	--
		Fecundity	elav-GS-Gal4>mtd RNAi	DR + Ethanol	16	6	--
		Fecundity	elav-GS-Gal4>mtd RNAi	DR + Ethanol	16	4	--
		Fecundity	elav-GS-Gal4>mtd RNAi	DR + Ethanol	16	10	--
		Fecundity	elav-GS-Gal4>mtd RNAi	DR + Ethanol	16	0	--
		Fecundity	elav-GS-Gal4>mtd RNAi	DR + Ethanol	16	4	--
		Fecundity	elav-GS-Gal4>mtd RNAi	DR + Ethanol	16	16	--
		Fecundity	elav-GS-Gal4>mtd RNAi	DR + Ethanol	16	4	--
		Fecundity	elav-GS-Gal4>mtd RNAi	DR + RU486	16	5	0.965
		Fecundity	elav-GS-Gal4>mtd RNAi	DR + RU486	16	1
		Fecundity	elav-GS-Gal4>mtd RNAi	DR + RU486	16	2
		Fecundity	elav-GS-Gal4>mtd RNAi	DR + RU486	16	1
		Fecundity	elav-GS-Gal4>mtd RNAi	DR + RU486	16	13
		Fecundity	elav-GS-Gal4>mtd RNAi	DR + RU486	16	6
		Fecundity	elav-GS-Gal4>mtd RNAi	DR + RU486	16	16
		Fecundity	elav-GS-Gal4>mtd RNAi	DR + RU486	16	0
		Fecundity	elav-GS-Gal4>mtd RNAi	AL + Ethanol	17	27	--
		Fecundity	elav-GS-Gal4>mtd RNAi	AL + Ethanol	17	31	--
		Fecundity	elav-GS-Gal4>mtd RNAi	AL + Ethanol	17	30	--
		Fecundity	elav-GS-Gal4>mtd RNAi	AL + Ethanol	17	18	--
		Fecundity	elav-GS-Gal4>mtd RNAi	AL + Ethanol	17	41	--
		Fecundity	elav-GS-Gal4>mtd RNAi	AL + Ethanol	17	69	--
		Fecundity	elav-GS-Gal4>mtd RNAi	AL + Ethanol	17	47	--
		Fecundity	elav-GS-Gal4>mtd RNAi	AL + Ethanol	17	84	--
		Fecundity	elav-GS-Gal4>mtd RNAi	AL + RU486	17	20	0.5613
		Fecundity	elav-GS-Gal4>mtd RNAi	AL + RU486	17	68
		Fecundity	elav-GS-Gal4>mtd RNAi	AL + RU486	17	24
		Fecundity	elav-GS-Gal4>mtd RNAi	AL + RU486	17	42
		Fecundity	elav-GS-Gal4>mtd RNAi	AL + RU486	17	26
		Fecundity	elav-GS-Gal4>mtd RNAi	DR + Ethanol	17	4	--
[truncated: 594 more rows]

## Sheet: Table S2
Supplementary Data 2: GWAS candidates
Locus	Gene	Region	p-value	FDR	Function
3L:9,364,312	Fdxh	Intron	2.9e-07	0.1	Ferredoxin
3R:25,732,829	CG15515	Downstream	7.6e-07	0.1	Unknown function
3R:17,935,173	CG5778	Intron	1.14e-06	0.1	Unknown function
3R:25,732,831	CG15515	Downstream	1.21e-06	0.1	Cuticle structure protein
3R:17,935,131	CG5778	Intron	1.8e-06	0.14	Unknown function
3R:26,009,448	CR44262	Downstream	2.41e-06	0.14	Unknown function
3R:1,124,489	mustard	5’ UTR	3.29e-06	0.14	Mustard; pleotropic effects

## Sheet: Table S3
Supplementary Data 3: Genome variant region in mtd
Chromosome site	3R:5299298..5299698 (- strand)
		Sequence
Reference allele (long-lived)		GTGTACATATTGAATCAAATCAGCTAGCAAAAAGGGTGTTTTTTTTTTTAATTCTACAGTATTCCGATTCCGATATATCAGAACAGATTGTACTTTGCGCGTTACATTCAATTTTAGTGCCTAAACCAGAGGCATTCTTAACATAATCATAAAATAATTTTCATTAAAAAAAAAAACATACTTACTTACTGGCATTAGTTTGAAGTTGATTCAGGGAATTGTGCGCCAACCGGGGGGTACCTATAAACAAATTCTTATCGCACCTCCCGTTTGAAAGTGCGCGCCAAAGCTAACAGCGCTGATAGTTGATTACATGTATGAATGTAATTGTGACAGTTCGAGAAAACTGATGAGCCCGCAGTTTTAAGGATACAAAAAAACCGTATGATACAGGGCTAG…
Alternate allele (short-lived)		GTGTACATATTGAATCAAATCAGCTAGCAAAAAGGGTGTTTTTTTTTTTAATTCTACAGTATTCCGATTCCGATATATCAGAACAGATTGTACTTTGCGCGTTACATTCATATCAAAGTGAATAGTTAGTCTGATAACACCAATAGTCTTTTCGCTGGCCCAGTAGCCTTTGAATTCCGCACGGCTTGCAGACGTTGCAGAATGTTAGCGAATTTTAGTGCCTAAACCAGAGGCATTCTTAACATAATCATAAAATAATTTTCATTAAAAAAAAAAACATACTTACTTACTGGCATTAGTTTGAAGTTGATTCAGGGAATTGTGCGCCAACCGGGGGGTACCTATAAACAAATTCTTATCGCACCTCCCGTTTGAAAGTGCGCGCCAAAGCTAACAGCG…
Denotation:
Bold+Red = significant site of genomic variation from Figure 1a
Bold+underline = insertion site

## Sheet: Table S4
Supplementary Data 4: Top 50 genes co-expressed with human OXR1
Rank	Gene Symbol	Pearson Correlation
1	SNX13	0.573451
2	ZNF148	0.535259
3	PJA2	0.529595
4	FAM179B	0.525376
5	ZBTB41	0.519925
6	UBR3	0.517745
7	BRWD1	0.51302
8	RB1CC1	0.512828
9	LMBRD2	0.50199
10	ZHX1	0.501682
11	KIAA1109	0.497695
12	EEA1	0.497449
13	MAN1A2	0.496627
14	SECISBP2L	0.490882
15	HIPK3	0.489127
16	CHD9	0.48679
17	CUL5	0.485937
18	TRIM23	0.485491
19	DPP8	0.484109
20	PCMTD1	0.483854
21	VPS50	0.483055
22	EFR3A	0.482269
23	DMXL1	0.481013
24	NAPG	0.480531
25	AKAP11	0.480116
26	ASH1L	0.478538
27	EPS15	0.478385
28	RALGAPA1	0.477668
29	TRIP11	0.47671
30	MON2	0.474002
31	MYO9A	0.473558
32	RUFY2	0.471792
33	KIAA1715	0.469163
34	BTBD8	0.46906
35	ERBIN	0.469027
36	TMF1	0.468746
37	FBXO3	0.46727
38	TMEM106B	0.466519
39	CCDC186	0.46287
40	ZYG11B	0.460455
41	USP33	0.460345
42	HECTD1	0.459551
43	SCAMP1	0.458686
44	COG6	0.457923
45	CEP350	0.457917
46	USP47	0.457365
47	HCFC2	0.45628
48	MKLN1	0.453335
49	FAM73A	0.452841
50	PPM1A	0.452609

## Sheet: Table S5
Supplementary Data 5: GO terms enriched in top 50 genes co-expressed with human OXR1
Term	Overlap	P-value	Adjusted P-value	Odds Ratio	Combined Score	Genes
Golgi membrane (GO:0000139)	5/472	0.00634266	0.121439	4.6355	23.4577	COG6;MAN1A2;TRIP11;SCAMP1;TRIM23
cullin-RING ubiquitin ligase complex (GO:0031461)	3/157	0.00710092	0.121439	8.20503	40.5946	ZYG11B;USP47;CUL5
SCF ubiquitin ligase complex (GO:0019005)	2/58	0.00926028	0.121439	14.8021	69.3037	USP47;CUL5
Cul5-RING ubiquitin ligase complex (GO:0031466)	1/6	0.0149083	0.121439	81.4082	342.39	CUL5
hemidesmosome (GO:0030056)	1/7	0.0173717	0.121439	67.8367	274.936	ERBIN
trans-Golgi network (GO:0005802)	3/239	0.0218718	0.121439	5.33195	20.3817	CCDC186;COG6;SCAMP1
clathrin coat of coated pit (GO:0030132)	1/10	0.0247259	0.121439	45.2177	167.301	EPS15
trans-Golgi network membrane (GO:0032588)	2/99	0.0254701	0.121439	8.52792	31.2996	COG6;SCAMP1
early endosome (GO:0005769)	3/266	0.028817	0.121439	4.77801	16.9466	EEA1;MON2;SNX13
lytic vacuole membrane (GO:0098852)	3/267	0.0290943	0.121439	4.75967	16.836	TMEM106B;NAPG;TRIM23
lysosome (GO:0005764)	4/477	0.0310659	0.121439	3.58066	12.4308	RB1CC1;TMEM106B;NAPG;TRIM23
axonal growth cone (GO:0044295)	1/14	0.0344477	0.121932	31.2983	105.422	MYO9A
clathrin coat (GO:0030118)	1/15	0.0368633	0.121932	29.0612	95.9177	EPS15
bounding membrane of organelle (GO:0098588)	5/767	0.041945	0.128831	2.7979	8.87325	COG6;MAN1A2;TRIP11;NAPG;TRIM23
Cul2-RING ubiquitin ligase complex (GO:0031462)	1/19	0.0464665	0.128995	22.5986	69.3558	ZYG11B
lysosomal membrane (GO:0005765)	3/330	0.0494006	0.128995	3.83037	11.521	TMEM106B;NAPG;TRIM23
recycling endosome (GO:0055037)	2/145	0.050998	0.128995	5.77127	17.1751	VPS50;SCAMP1
aggresome (GO:0016235)	1/35	0.0839496	0.200546	11.9544	29.6174	EPS15
lytic vacuole (GO:0000323)	2/219	0.103954	0.229274	3.78898	8.5775	RB1CC1;TMEM106B
vacuolar membrane (GO:0005774)	1/45	0.106639	0.229274	9.23284	20.6659	NAPG
basement membrane (GO:0005604)	1/52	0.122193	0.250205	7.96279	16.739	ERBIN
recycling endosome membrane (GO:0055038)	1/58	0.135314	0.264477	7.12245	14.246	SCAMP1
clathrin-coated vesicle (GO:0030136)	1/80	0.181799	0.32258	5.1333	8.75153	SCAMP1
coated vesicle (GO:0030135)	1/84	0.189983	0.32258	4.88493	8.11298	SCAMP1
intermediate filament cytoskeleton (GO:0045111)	1/84	0.189983	0.32258	4.88493	8.11298	PJA2
endosome membrane (GO:0010008)	2/325	0.195049	0.32258	2.53186	4.13835	MON2;SCAMP1
specific granule membrane (GO:0035579)	1/91	0.204114	0.32507	4.5034	7.15626	SCAMP1
early endosome membrane (GO:0031901)	1/97	0.216033	0.331765	4.22066	6.46742	MON2
cell-substrate junction (GO:0030055)	2/394	0.258639	0.383499	2.07887	2.8113	USP33;ERBIN
peroxisome (GO:0005777)	1/128	0.274883	0.394	3.18544	4.1137	AKAP11
basolateral plasma membrane (GO:0016323)	1/151	0.315727	0.437944	2.69388	3.10571	ERBIN
specific granule (GO:0042581)	1/160	0.331088	0.444899	2.54024	2.80791	SCAMP1
nuclear membrane (GO:0031965)	1/204	0.401453	0.523105	1.98522	1.81184	RB1CC1
secretory granule membrane (GO:0030667)	1/274	0.498718	0.630732	1.47096	1.02337	SCAMP1
nucleolus (GO:0005730)	2/733	0.551619	0.669534	1.09547	0.651695	AKAP11;BRWD1
nuclear lumen (GO:0031981)	2/745	0.56054	0.669534	1.07711	0.62349	AKAP11;BRWD1
collagen-containing extracellular matrix (GO:0062023)	1/380	0.617232	0.706116	1.05385	0.508492	ERBIN
focal adhesion (GO:0005925)	1/387	0.62401	0.706116	1.03437	0.487796	USP33
nucleus (GO:0005634)	10/84	0.711824	0.784832	0.864774	0.293958	USP47;PPM1A;KIAA1109;RALGAPA1;ERBIN;ASH1L;HCFC2;BRWD1;ZHX1;HIPK3
cytoskeleton (GO:0005856)	1/600	0.782347	0.812852	0.659296	0.161829	PJA2
intracellular membrane-bounded organelle (GO:0043231)	11/92	0.785595	0.812852	0.804018	0.194021	USP47;PPM1A;KIAA1109;RALGAPA1;ERBIN;ASH1L;HCFC2;BRWD1;ZHX1;EPS15;HIPK3
intracellular non-membrane-bounded organelle (GO:0043232)	2/1158	0.793949	0.812852	0.677408	0.156303	AKAP11;BRWD1
endoplasmic reticulum membrane (GO:0005789)	1/712	0.837116	0.837116	0.552226	0.098182	RB1CC1

## Sheet: Table S6
Supplementary Data 6: mtd RNAi RNA-seq results
Transcript/RepeatID (cmd=analyzeRepeats.pl rna dm6 -count exons -condenseGenes -raw -d 1a.DR-_Day1 1b.DR-_Day1 2a.DR+_Day1 2b.DR+_Day1 3a.AL-_Day1 3b.AL-_Day1 4a.DR-_Day7 4b.DR-_Day7 5a.DR+_Day7 5b.DR+_Day7 6a.AL-_Day7 6b.AL-_Day7 7a.DR-_Day14 7b.DR-_Day14 8a.DR+_Day14 8b.DR+_Day14 9a.AL-_Day14 9b.AL-_Day14 10a.DR-_Day21 10b.DR-_Day21 11a.DR+_Day21 11b.DR+_Day21 12a.AL-_Day21 12b.AL-_Day21) (cmd=…	chr	start	end	strand	Length	Copies	Annotation/Divergence	DR Control_Day7_1 (14053417.0 total)	DR Control_Day7_2 (13987461.0 total)	DR RNAi_Day7_1 (1028986.0 total)	DR RNAi_Day7_2 (1027249.0 total)	AL Control_Day7_1 (13545499.0 total)	AL Control_Day7_2 (13505814.0 total)	DR Control_Day21_1 (6140453.0 total)	DR Control_Day21_2 (6119950.0 total)	DR RNAi_Day21_1 (14136846.0 total)	DR RNAi_Day21_2 (14089853.0 total)	AL Control_Day21_1 (11188220.0 total)	AL Control_Day21_2 (11136805.0 total)	DR Control7 vs. DR RNAi7 Log2 Fold Change	DR Control7 vs. DR RNAi7 p-value	DR Control7 vs. DR RNAi7 adj. p-value	DR Control7 vs. AL Control7 Log2 Fold Change	DR Control7 vs. AL Control7 p-value	DR Control7 vs. AL Control7 adj. p-value	DR Control7 vs. DR Control21 Log2 Fold Change	DR Control7 vs. DR Control21 p-value	DR Control7 vs. DR Control21 adj. p-value	DR Control7 vs. DR RNAi21 Log2 Fold Change	DR Control7 vs. DR RNAi21 p-value	DR Control7 vs. DR RNAi21 adj. p-value	DR Control7 vs. AL Control21 Log2 Fold Change	DR Control7 vs. AL Control21 p-value	DR Control7 vs. AL Control21 adj. p-value	DR RNAi7 vs. AL Control7 Log2 Fold Change	DR RNAi7 vs. AL Control7 p-value	DR RNAi7 vs. AL Control7 adj. p-value	DR RNAi7 vs. DR Control21 Log2 Fold Change	DR RNAi7 vs. DR Control21 p-value	DR RNAi7 vs. DR Control21 adj. p-value	DR RNAi7 vs. DR RNAi21 Log2 Fold Change	DR RNAi7 vs. DR RNAi21 p-value	DR RNAi7 vs. DR RNAi21 adj. p-value	DR RNAi7 vs. AL Control21 Log2 Fold Change	DR RNAi7 vs. AL Control21 p-value	DR RNAi7 vs. AL Control21 adj. p-value	AL Control7 vs. DR Control21 Log2 Fold Change	AL Control7 vs. DR Control21 p-value	AL Control7 vs. DR Control21 adj. p-value
NM_143237	chr3R	26656440	26657531	+	1027	1	Tb|CG5480|Dmel\CG5480|Tu|TwdlA|Dmel_CG5480|97C3-97C3|3-90.6 cM|protein-coding	4.83	3.23	0	0	2.72	4.55	0	0	0	0.75	0	0	-4.48173	0.625535	1	-0.149558	1	1	-4.83515	0.0162693	0.0570812	-2.79036	0.0234691	0.0657735	-5.04954	0.00816763	0.026112	4.18721	0.500246	1	0	1	1	1.66033	1	1	0	1	1	-4.57168	0.0325841	0.1202
NM_001144523	chr3L	21528218	21529333	-	924	1	Arv1|BcDNA:RE62711|BcDNA:RH17480|CG32442|Dmel\CG32442|Dmel_CG32442|78D5-78D5|protein-coding	97.31	90.54	106.56	94.91	85.14	98.17	49.52	60.33	59.94	78.92	83.26	81.72	0.119615	0.78806	1	-0.0377391	0.816429	1	-0.502711	0.0181484	0.0626712	-0.0562734	0.76294	1	0.301211	0.0461426	0.120713	-0.145628	0.781198	1	-0.604361	0.200367	0.68969	-0.191916	0.730201	1	0.164341	0.777262	1	-0.464268	0.0388629	0.13799
NR_124917	chr3L	13208543	13208958	-	415	1	CR45096|Dmel\CR45096|Dmel_CR45096|70A2-70A2|ncRNA	0	0	0	0	0	0	0	0	0	0	0	0	0	1	1	5.12548e-15	1	1	0	1	1	0	1	1	5.12548e-15	1	1	0	1	1	0	1	1	0	1	1	0	1	1	0	1	1
NM_135862	chr2L	14338240	14340080	+	1838	1	CG15286|BG:DS01068.11|Dmel\CG15286|Dmel_CG15286|35A4-35A4|protein-coding	7.24	8.89	35.52	0	10.87	4.55	5.31	0	3	3.01	1.89	6.65	1.14123	0.581837	1	-0.0656053	1	1	-1.29219	0.171255	0.391807	-1.02494	0.122201	0.274007	-0.42154	0.584217	0.900546	-1.19157	0.483815	1	-2.31902	0.242274	0.765092	-2.15798	0.296669	0.806585	-1.55747	0.443699	1	-1.22262	0.278316	0.589241
NR_124193	chr2L	11318944	11319259	+	315	1	CR44583|Dmel\CR44583|lincRNA.105|Dmel_CR44583|32E4-32E4|ncRNA	0	0	0	0	0	0	0	0	0	0	0	0	0	1	1	5.12548e-15	1	1	0	1	1	0	1	1	5.12548e-15	1	1	0	1	1	0	1	1	0	1	1	0	1	1	0	1	1
NR_125208	chr3R	19278775	19279728	-	880	1	CR44173|CG44173|Dmel\CR44173|lincRNA.809|Dmel_CR44173|92A1-92A1|ncRNA	0.8	0	0	0	0	0	0	0	0	0	0	0	-1.6481	1	1	-2.25697	1	1	-1.90859	1	1	-2.21759	1	1	-2.07442	1	1	0	1	1	0	1	1	0	1	1	0	1	1	0	1	1
NM_135139	chr2L	6036997	6037902	-	903	1	CG9117|Dmel\CG9117|Dmel_CG9117|26B3-26B3|protein-coding	39.41	26.68	35.52	11.86	37.14	22.73	21.22	30.17	20.98	26.31	35.01	34.21	-0.457615	0.659329	1	-0.144598	0.698944	1	-0.0925661	0.858698	1	-0.103346	0.712732	1	0.553439	0.0386476	0.103602	0.325223	0.882587	1	0.377218	0.833454	1	0.33806	0.865008	1	0.990322	0.211252	0.652684	0.0524803	1	1
NM_001298797	chr2L	7844905	7855475	-	5817	1	CG14535|DmKIF26|Dmel\CG14535|KIF26|KIF26A/B|Dmel_CG14535|28D2-28D2|protein-coding	151.99	174.62	94.72	118.64	153.07	152.72	130.89	145.51	99.65	84.93	52.04	53.21	-0.594521	0.148031	0.820791	-0.0969513	0.430958	0.745384	0.0298625	0.869449	1	-0.442602	0.00093513	0.00355354	-1.14325	3.67782e-13	3.27974e-12	0.50914	0.195684	0.733057	0.638827	0.0961459	0.432767	0.135838	0.804504	1	-0.564304	0.187907	0.599058	0.127505	0.401381	0.76433
NM_140971	chr3L	20454690	20464348	-	5064	1	atk|CG5195|CT16609|Dmel\CG5195|tartan/capricious-like|Dmel_CG5195|77C3-77C4|protein-coding	23.32	35.57	11.84	23.73	275.35	226.35	1982.74	1944.84	447.31	484.04	263.97	284.11	-0.702818	0.632384	1	3.08466	3.57316e-63	2.58963e-61	6.32383	0	0	4.35872	1.57013e-258	9.9465e-257	3.70224	4.80919e-141	2.12549e-139	3.79377	4.55877e-12	3.29001e-10	7.01903	3.14814e-145	9.61533e-143	5.03867	6.82252e-33	4.25884e-31	4.37686	8.23934e-20	3.13168e-18	3.24131	0	0
NM_001298240	chrX	12771844	12784958	-	5936	1	CG32647|BcDNA:RH40632|CG15723|CG18453|CG3794|CT35953|Dmel\CG32647|Dmel_CG32647|11B16-11C2|protein-coding	1207.11	1193.23	1278.66	1174.55	1989.02	1986.22	1434.44	1490.57	2318.95	2353.3	1288.65	1297.95	0.050405	0.69065	1	0.725527	5.62366e-88	5.37358e-86	0.555762	1.03959e-30	2.50793e-29	1.34076	0	0	0.596752	6.2609e-48	1.33192e-46	0.686768	3.37084e-10	2.13536e-08	0.521013	2.42172e-06	5.36543e-05	1.27402	1.34719e-37	9.76367e-36	0.529348	1.90136e-06	3.12399e-05	-0.169071	0.000151095	0.0011491
NM_001273473	chr2L	12145049	12170508	+	4632	1	CG31760|BcDNA:RE52162|CG17214|CG17215|Dmel\CG31760|Dmel_CG31760|33D2-33D2|protein-coding	295.95	252.23	426.22	391.52	262.67	272.71	265.31	237.78	134.12	150.32	137.19	117.82	0.595532	0.0106953	0.219015	-0.0365602	0.730977	1	0.146767	0.241982	0.514144	-0.566531	8.4797e-07	4.75374e-06	-0.614673	1.45682e-06	8.2073e-06	-0.620253	0.00587493	0.0749328	-0.432685	0.0520037	0.28527	-1.1779	1.3104e-06	2.17814e-05	-1.22639	5.42715e-07	9.51085e-06	0.183905	0.0982441	0.284038
NM_139779	chr3L	6189745	6192049	+	2243	1	CG7386|Dmel\CG7386|Dmel_CG7386|65A7-65A8|protein-coding	20.11	18.59	0	23.73	10.87	10.91	14.15	12.42	14.24	15.78	13.25	17.1	-0.679891	0.52358	1	-0.82567	0.0245857	0.0831548	-0.269494	0.590304	0.951249	0.0132847	1	1	0.137006	0.734586	1	-0.129342	1	1	0.418638	1	1	0.675491	0.647683	1	0.794316	0.48078	1	0.554047	0.324228	0.657079
NR_133315	chr3L	27135184	27135726	+	488	1	CR46252|Dmel\CR46252|Dmel_CR46252|-|ncRNA	0	0	0	0	2.72	3.64	0	0	2.25	0.75	0	1.9	0	1	1	4.94163	0.0163295	0.0593243	0	1	1	4.2241	0.130561	0.286774	3.53628	0.502458	0.802957	4.00584	0.500012	1	0	1	1	3.26947	1	1	2.44312	1	1	-4.38765	0.0637369	0.204609
NR_048403	chr3R	15417744	15417845	-	101	1	mir-2c|CR33560|CR42936|Dmel\CR42936|Dmel_CR33560|dme-miR-2c|dme-mir-2c|miR-2|miR-2c|miR2|miR2c|Dmel_CR42936|88F4-88F4|ncRNA	0.8	0	0	0	0	0	0	0	0	0	0	0	-1.6481	1	1	-2.25697	1	1	-1.90859	1	1	-2.21759	1	1	-2.07442	1	1	0	1	1	0	1	1	0	1	1	0	1	1	0	1	1
NM_170217	chr3R	25304137	25305651	+	1397	1	CG31436|CG13660|Dmel\CG31436|Dmel_CG31436|96D1-96D1|protein-coding	189.79	177.85	165.75	225.42	169.37	181.8	214.02	204.07	162.59	190.16	175.98	146.33	0.107969	0.747676	1	-0.0684759	0.545979	0.859224	0.45578	0.000189433	0.00104924	0.319899	0.00365871	0.0124041	0.299132	0.0128023	0.0391649	-0.164716	0.637972	1	0.363041	0.213505	0.717243	0.195533	0.570293	1	0.17394	0.627894	1	0.524887	2.96984e-05	0.000257037
NM_001170024	chr3L	22080322	22080554	+	230	1	Sfp79B|CG42483|Dmel\CG42483|Dmel_CG42483|79B2-79B2|protein-coding	0	0	0	0	0	0	0	0	0	0	0	0	0	1	1	5.12548e-15	1	1	0	1	1	0	1	1	5.12548e-15	1	1	0	1	1	0	1	1	0	1	1	0	1	1	0	1	1
NM_166480	chr2R	21714136	21716727	+	1274	1	HmgD|CG17950|Dm-HMG-D100|Dmel\CG17950|HMG D|HMG-D|HMG-D100|HMG1|HMGD|Hmg-D|anon-EST:Liang-1.9|clone 1.9|dHMG-D|hmg-D|hmgd|Dmel_CG17950|57F9-57F10|protein-coding	382	389.66	343.34	344.06	438.38	379.97	245.85	305.21	326.68	311.17	270.6	294.56	-0.147752	0.556948	1	0.0826919	0.31627	0.593145	-0.215191	0.0353215	0.109604	0.105306	0.133952	0.292308	0.0395968	0.630881	0.948957	0.24216	0.317991	0.934844	-0.0515818	0.874979	1	0.23676	0.309295	0.824787	0.170372	0.483276	1	-0.297107	0.0165007	0.0697892
NM_001275966	chr3R	24034362	24038847	-	3784	1	Miro|B682|CG5410|DmMiro|Dmel\CG5410|Q8IMX7-1|Q8IMX7-2|dMiro|dmiro|miro|Dmel_CG5410|95D8-95D9|protein-coding	964.24	956.36	781.4	688.12	854.12	900.84	640.28	725.77	673.58	689.98	674.6	667.03	-0.367111	0.0140689	0.257639	-0.132388	0.00449816	0.0195122	-0.220999	0.000408176	0.00211239	-0.114204	0.0160058	0.0470869	-0.0285509	0.585579	0.901994	0.246417	0.1059	0.528066	0.161867	0.328321	0.886441	0.236649	0.123799	0.46155	0.321587	0.0304832	0.167702	-0.0879741	0.219119	0.511438
NM_165207	chr2L	17180338	17181632	+	1169	1	Gr36c|CG15137|CG31748|Dmel\CG31748|GR36c|Gr36B.3|Gr36B3|Dmel_CG31748|36C2-36C2|protein-coding	0	0	0	0	0	0	0	0	1.5	1.5	0	0	0	1	1	5.12548e-15	1	1	0	1	1	4.22414	0.130561	0.286774	5.12548e-15	1	1	0	1	1	0	1	1	3.26953	1	1	0	1	1	0	1	1
NM_001144349	chr2L	13169649	13176785	-	4836	1	Sfmbt|CG16975|Dmel\CG16975|SFMBT|dSFMBT|dSfmbt|Dmel_CG16975|34A7-34A8|protein-coding	468.85	474.54	603.81	486.43	490.92	505.42	405.04	386.84	410.59	378.06	317.9	366.77	0.227749	0.235918	0.985382	0.0765293	0.22684	0.473443	0.0181663	0.856339	1	0.121612	0.0645559	0.159308	0.0263828	0.745008	1	-0.139539	0.473465	1	-0.193724	0.293604	0.826933	-0.122415	0.517215	1	-0.218151	0.268937	0.756313	-0.0576801	0.495543	0.88639
NR_073856	chr2R	7533190	7533497	-	234	1	CR44209|Dmel\CR44209|Dmel_CR44209|43D3-43D3|ncRNA	0	0	0	0	0	0	0	0	0.75	0	0.95	0	0	1	1	5.12548e-15	1	1	0	1	1	2.43889	1	1	2.65552	1	1	0	1	1	0	1	1	1.66027	1	1	1.68662	1	1	0	1	1
NM_001144664	chrX	254876	255524	+	646	1	CG42376|Dmel\CG42376|Dmel_CG42376|1A1-1A1|protein-coding	231.61	242.53	213.11	284.74	153.98	175.44	84.9	101.15	178.32	151.83	144.76	161.53	0.0891419	0.777299	1	-0.527374	1.96156e-07	2.01504e-06	-1.07811	1.99607e-13	2.73345e-12	-0.141887	0.17107	0.357568	-0.141389	0.177307	0.373987	-0.604571	0.0420899	0.294561	-1.14935	0.000232442	0.00354262	-0.247264	0.401301	0.957058	-0.247294	0.359935	0.91259	-0.55016	0.00138382	0.0084926
NR_133069	chr2L	7176037	7176624	+	587	1	CR46210|Dmel\CR46210|lincRNA.63|Dmel_CR46210|27E3-27E3|ncRNA	0.8	1.62	0	0	0	0	1.77	0	0.75	0	0.95	0.95	-2.88812	1	1	-3.62527	0.254007	0.503499	-0.158286	1	1	-1.14056	0.63048	0.940578	0.125423	1	1	0	1	1	1.7484	1	1	1.66027	1	1	2.4431	1	1	2.94863	1	1
NM_168046	chr3L	4022700	4026011	-	2888	1	CG11594|Dmel\CG11594|Dmel_CG11594|64A4-64A4|protein-coding	2476.15	2467.3	2817.79	2823.66	3430.97	3609.73	3898.27	3779.67	5063.47	4958.38	3232.03	3236.33	0.209465	0.01042	0.215246	0.50794	6.0768e-57	4.02859e-55	0.905874	9.37855e-169	7.53102e-167	1.39953	0	0	0.876856	5.90089e-202	3.18387e-200	0.310121	8.47346e-05	0.00223657	0.712108	1.23871e-23	8.212e-22	1.17377	2.99776e-69	3.32946e-67	0.650418	1.62496e-19	6.10844e-18	0.398593	3.44664e-25	9.68002e-24
NM_001347743	chr3R	25270209	25273267	+	2939	1	CG11891|CG33091|CT37044|Dmel\CG11891|Dmel_CG11891|96C8-96C8|protein-coding	617.63	629.76	509.1	593.21	435.66	440.88	332.52	362	500.5	529.89	473.07	462.74	-0.159482	0.394942	1	-0.511099	1.82974e-17	4.09631e-16	-0.574051	2.5106e-12	3.23597e-11	0.104235	0.0624938	0.154912	0.0744472	0.229266	0.460362	-0.339833	0.0730598	0.419334	-0.398539	0.0369736	0.223068	0.247439	0.164794	0.549724	0.216949	0.219543	0.666489	-0.0623126	0.501407	0.88639
NM_134948	chr2L	3530789	3532678	+	1479	1	IFT57|CG8853|CHE-13|Che-13|Dmel\CG8853|Hippi|IFT55|che-13|Dmel_CG8853|24A1-24A1|protein-coding	1.61	4.04	0	0	2.72	3.64	0	0	1.5	0	0.95	0.95	-3.99471	0.50247	1	0.162368	1	1	-4.34226	0.0664138	0.185308	-1.432	0.307233	0.561062	-1.01735	0.516003	0.815836	4.00584	0.500012	1	0	1	1	2.41182	1	1	2.4431	1	1	-4.38765	0.0637369	0.204609
NR_048530	chrY	1122988	1123872	+	884	1	CR40629|CG40629|Dmel\CR40629|Dmel_CG40629|Dmel_CR40629|-|ncRNA	0	0	0	0	0	0	0	0	0	0	0	0	0	1	1	5.12548e-15	1	1	0	1	1	0	1	1	5.12548e-15	1	1	0	1	1	0	1	1	0	1	1	0	1	1	0	1	1
NM_139889	chr3L	7651866	7654752	-	2669	1	CG7492|DPLG4|Dmel\CG7492|anon-EST:fe1A11|Dmel_CG7492|66A8-66A8|protein-coding	813.05	864.2	639.33	854.22	844.16	858.12	551.84	578.48	481.02	526.13	564.85	607.17	-0.148517	0.351456	1	0.0192458	0.700488	1	-0.298594	2.25612e-05	0.000145673	-0.355767	3.70603e-09	2.50248e-08	-0.0281005	0.643553	0.964624	0.179416	0.248628	0.818738	-0.134251	0.399964	0.974659	-0.223463	0.176159	0.574675	0.103457	0.510321	1	-0.317133	3.19997e-06	3.254e-05
NR_124843	chr3L	10205620	10206401	+	663	1	CR44538|Dmel\CR44538|R5_3L:10198772..10199539|incRNA.488|lincRNA.488|Dmel_CR44538|67D10-67D10|ncRNA	0	0	0	0	0	0.91	0	0	0	0	0	0	0	1	1	2.3916	1	1	0	1	1	0	1	1	5.12548e-15	1	1	1.65632	1	1	0	1	1	0	1	1	0	1	1	-1.94394	1	1
NM_001272289	chrX	3507245	3530665	-	7657	1	DIP-alpha|32791|CG13019|CG13020|CG32791|Dmel\CG32791|Dmel_CG32791|3D4-3D6|protein-coding	65.14	70.33	94.72	83.05	57.06	59.09	44.22	49.69	44.21	39.08	39.74	43.71	0.410144	0.471002	1	-0.223762	0.201768	0.434347	-0.257458	0.317639	0.612227	-0.320923	0.0817143	0.193311	-0.209652	0.27983	0.53192	-0.621756	0.218968	0.77094	-0.649262	0.169254	0.621811	-0.746483	0.130524	0.469267	-0.635518	0.221927	0.67183	-0.0331528	1	1
NM_001275516	chr3R	9982816	9986060	-	3065	1	Art4|CARM1|CG5358|DART4|Dart4|Dmel\CG5358|dArt 4|Dmel_CG5358|85F4-85F4|protein-coding	203.46	225.55	177.59	308.47	214.66	237.26	178.64	149.06	153.6	133.04	119.21	108.32	0.198635	0.534895	1	0.0728683	0.485071	0.808889	-0.117533	0.423688	0.761855	-0.20141	0.0705609	0.17083	-0.425322	0.000406516	0.0016666	-0.114167	0.732141	1	-0.30014	0.340522	0.90653	-0.416239	0.169646	0.55937	-0.640407	0.0296439	0.16414	-0.189687	0.173992	0.430737
NM_001260318	chr3R	22768883	22769667	-	718	1	CG43092|Dmel\CG43092|Dmel_CG43092|94C4-94C4|protein-coding	325.7	299.92	201.27	177.96	230.06	296.34	182.18	140.18	315.44	302.9	200.58	193.84	-0.702766	0.0139134	0.255622	-0.251497	0.0353489	0.112089	-0.685314	7.10007e-08	6.26946e-07	0.362878	2.12324e-06	1.14525e-05	-0.176566	0.061403	0.155008	0.462821	0.163551	0.667064	0.0332431	1	1	1.0492	8.74226e-05	0.00106123	0.509089	0.0790622	0.334474	-0.43329	0.0140693	0.0610299
NM_137320	chr2R	16873015	16873755	+	668	1	CG6429|BcDNA:RH62928|Dmel\CG6429|Dmel_CG6429|53D15-53D15|protein-coding	151.99	143.9	165.75	166.1	172.09	172.71	100.82	99.37	150.6	173.62	74.75	98.82	0.184068	0.618029	1	0.218249	0.0422311	0.129309	-0.292799	0.0716418	0.197225	0.511357	6.80399e-06	3.48013e-05	-0.280809	0.0546093	0.140141	0.0457462	0.944883	1	-0.460165	0.176204	0.63784	0.31078	0.355332	0.900919	-0.481207	0.201438	0.631602	-0.510276	0.000989831	0.0062797
NM_001038809	chr2L	10843014	10845664	-	2391	1	CG17139|CG31722|CG31722-A|Dmel\CG17139|Dmel_CG17139|32B1-32B1|protein-coding	4.02	5.66	23.68	11.86	0.91	0.91	0	1.77	1.5	0	0	0	1.85636	0.226625	0.974755	-2.28769	0.023293	0.0797923	-2.03647	0.111756	0.282013	-2.18665	0.0252694	0.0701568	-5.30532	0.00204293	0.00740919	-4.01717	0.0313973	0.243546	-3.5859	0.0656595	0.333128	-3.93891	0.0342889	0.181109	-5.94912	0.0642964	0.289783	0.205572	1	1
NM_140786	chr3L	18603425	18605415	+	1565	1	CG18234|Dmel\CG18234|anon-SAGE:Wang-055|Dmel_CG18234|75D3-75D3|protein-coding	1.61	0.81	0	0	3.62	5.45	5.31	0	1.5	0.75	0.95	0	-2.88805	1	1	1.81681	0.0955061	0.246747	1.30603	0.695296	1	0.25521	1	1	-0.755263	1	1	4.49321	0.625018	1	3.01427	1	1	2.90349	1	1	1.68662	1	1	-0.478142	0.780647	1
NM_166904	chrX	1789566	1790418	+	799	1	CG32806|Dmel\CG32806|NEST:bs06b11|Dmel_CG32806|2B9-2B9|protein-coding	4.02	1.62	11.84	11.86	2.72	1.82	10.61	3.55	0.75	2.25	0.95	0.95	2.01834	0.223309	0.970963	-0.304369	0.7792	1	1.55076	0.0989398	0.255706	-0.506832	0.762547	1	-1.01721	0.515855	0.815828	-2.29184	0.218784	0.770611	-0.454021	0.73768	1	-2.50505	0.224489	0.670097	-2.9327	0.12715	0.460328	1.84563	0.0685798	0.214991
NM_142542	chr3R	19373757	19374789	-	1030	1	CG3581|Dmel\CG3581|Dmel_CG3581|92A3-92A3|protein-coding	2.41	0	0	0	0.91	2.73	1.77	1.77	0	0	0.95	0	-2.88798	1	1	0.544017	1	1	0.752347	1	1	-3.57928	0.25554	0.485371	-0.755205	1	1	3.26431	1	1	2.51595	1	1	0	1	1	1.68662	1	1	0.220899	1	1
NM_001275080	chr3L	18148923	18153807	+	1161	1	CG7330|BcDNA:RE22290|Dmel\CG7330|Dmel_CG7330|75B13-75B13|protein-coding	0	0	0	0	0	0	0	1.77	0	3.01	0	0	0	1	1	5.12548e-15	1	1	3.05333	1	1	4.22423	0.130561	0.286774	5.12548e-15	1	1	0	1	1	1.74841	1	1	3.26964	1	1	0	1	1	2.94863	1	1
NM_141991	chr3R	12995620	12996925	+	1245	1	CG7488|Dmel\CG7488|Dmel_CG7488|87D7-87D7|protein-coding	301.58	316.09	272.31	261.01	250.89	249.98	201.63	172.13	200.05	184.14	191.12	200.49	-0.192658	0.477643	1	-0.304386	0.000194254	0.00120995	-0.453522	8.1622e-05	0.000483401	-0.304694	0.000359219	0.00145422	-0.168316	0.064921	0.162269	-0.0999449	0.692116	1	-0.244772	0.365042	0.940857	-0.128184	0.646488	1	0.00744878	1	1	-0.14849	0.230863	0.5312
NM_166512	chr2R	22114997	22116189	+	1001	1	CG30281|AAM68209|CG6676|Dmel\CG30281|FBpp0071674|Dmel_CG30281|58B9-58B9|protein-coding	6.43	16.98	35.52	0	19.02	24.54	8.84	17.74	13.49	11.27	4.73	7.6	0.613573	0.842389	1	0.889017	0.036872	0.116238	0.449387	0.560524	0.917172	0.458552	0.367618	0.647686	-0.42991	0.539224	0.84465	0.280321	0.680286	1	-0.148175	1	1	-0.174698	1	1	-1.04948	0.556682	1	-0.435579	0.368588	0.719591
NM_001298403	chrX	16455027	16527567	-	15545	1	para|CG9907|DmNa[[V]]|DmNa[[v]]|DmNa[[v]]1|DmNav1|Dmel\CG9907|Ocd|bas|bss|l(1)14Da|l(1)ESHS48|lincRNA.S9469|olfD|par|sbl|sbl-1|Dmel_CG9907|14C8-16A2|1-55 cM|protein-coding	1664.71	1753.47	1693.04	1566.06	1936.49	1968.04	1084.23	1098.41	1003.25	989.12	831.66	831.41	-0.0497052	0.651121	1	0.189779	3.37634e-08	3.82697e-07	-0.376389	4.62632e-13	6.2355e-12	-0.398613	1.1645e-22	1.39089e-21	-0.550235	8.45273e-34	1.43999e-32	0.251114	0.0134777	0.137625	-0.310869	0.00389215	0.0385698	-0.365171	0.000824014	0.00803989	-0.517431	2.82276e-06	4.50798e-05	-0.565455	4.68595e-32	1.55931e-30
NR_073805	chr2L	19262470	19263057	+	587	1	CR44191|Dmel\CR44191|Dmel_CR44191|37D1-37D1|ncRNA	0	0	0	0	0	0	0	0	0	0	0	0	0	1	1	5.12548e-15	1	1	0	1	1	0	1	1	5.12548e-15	1	1	0	1	1	0	1	1	0	1	1	0	1	1	0	1	1
NM_001274891	chr3L	14029579	14031706	-	1351	1	endos|0670/06|CG6513|Dmel\CG6513|End|dendos|l(3)S067006|Dmel_CG6513|70C14-70C15|protein-coding	435.88	472.93	378.86	332.2	450.16	453.6	309.53	305.21	391.86	405.87	374.67	357.27	-0.334711	0.132068	0.784903	-0.0100997	0.895147	1	-0.293078	0.00218985	0.00965587	0.191991	0.00413692	0.0138605	0.176929	0.0163821	0.0488237	0.336238	0.127126	0.571875	0.0573646	0.815302	1	0.510336	0.0162672	0.100883	0.494532	0.0192333	0.1166	-0.282266	0.0023565	0.0134801
NM_137436	chr2R	18020268	18022406	+	1986	1	CG10910|Dmel\CG10910|Dmel_CG10910|55B1-55B1|protein-coding	35.39	32.34	47.36	0	0	0	37.14	56.78	0	0	0	0	-0.492472	0.417909	1	-8.31521	8.03163e-23	2.25922e-21	0.739455	0.00913727	0.0345074	-8.26542	2.84266e-22	3.35085e-21	-8.08105	2.28588e-18	2.56043e-17	-6.83505	0.01696	0.1608	1.23793	0.0883249	0.407859	-6.76121	0.0178225	0.108737	-6.35825	0.0165775	0.103294	8.48043	1.60586e-17	3.53952e-16
NM_001299704	chr2R	20534245	20535835	+	1526	1	CG18067|CT40493|Dmel\CG18067|Dmel_CG18067|57A5-57A5|protein-coding	7813.67	7929.8	11579	11792.9	8005	7953.05	18683.1	18605.5	12692.4	12629.3	18914.4	19122.5	0.58895	2.64658e-43	1.88613e-40	0.0173519	0.404024	0.71073	1.51466	0	0	1.06564	0	0	1.76165	0	0	-0.559911	1.28584e-39	2.68207e-37	0.941455	2.80437e-154	9.78896e-152	0.460408	2.33129e-34	1.54552e-32	1.15574	1.91962e-247	6.56664e-245	1.498	0	0
NM_079144	chr3L	66430	68995	+	2497	1	Lsp1gamma|CG6821|DmeLSP1g|Dmel\CG6821|LSP 1|LSP-1 gamma|LSP-1gamma|LSP1|Lsp-1gamma|Lsp1|Lsp1-gamma|Lsp1[gamma]|Lsp1gama|Dmel_CG6821|61A6-61A6|3-1.4 cM|protein-coding	12.87	16.17	0	23.73	9.06	11.82	12.38	5.32	8.24	3.76	7.57	1.9	-0.269497	0.803736	1	-0.474057	0.302903	0.574184	-0.436538	0.529126	0.877556	-0.88431	0.0631634	0.156323	-1.11073	0.0409332	0.109138	-0.189552	1	1	-0.146856	1	1	-0.622438	0.773985	1	-0.841486	0.768926	1	0.0366182	1	1
NM_137414	chr2R	17739901	17743969	+	3491	1	Vps54L|CG4996|Dmel\CG4996|Dmel_CG4996|54E5-54E7|protein-coding	364.31	374.3	343.34	249.15	381.32	318.16	305.99	330.06	248.75	266.82	244.11	219.49	-0.298614	0.224368	0.973229	-0.0805285	0.386835	0.688566	0.054947	0.579215	0.938687	-0.1386	0.0651165	0.159917	-0.182638	0.0304275	0.0843647	0.229946	0.398218	1	0.369023	0.123351	0.512211	0.143786	0.578943	1	0.0990402	0.708372	1	0.136202	0.266937	0.572285
NM_001038959	chr3R	12511570	12548229	-	6089	1	Octbeta3R|CG18554|CG31348|CG31350|CG31351|CG33959|CG34055|CG42244|CG7078|DmCG7078|DmOctbeta3R|Dmel\CG42244|Dmel_CG18554|Dmel_CG33959|Dmel_CG34055|OctBeta3|Octb3R|anon-WO0170980.187|anon-WO0170980.188|octRbeta3|octbeta3R|Dmel_CG42244|87B15-87C1|protein-coding	361.09	342.77	520.94	308.47	301.61	292.71	203.4	236.01	210.54	210.45	144.76	164.38	0.255891	0.238854	0.990872	-0.24623	0.00126172	0.0064056	-0.4091	0.000139135	0.000790882	-0.361455	5.44809e-06	2.81523e-05	-0.697958	2.61415e-13	2.35453e-12	-0.490332	0.0278438	0.223587	-0.648463	0.00957113	0.0796616	-0.633436	0.00459179	0.0353934	-0.970086	9.05688e-05	0.00112334	-0.162225	0.159837	0.403759
NR_073778	chr2L	15129701	15130205	+	504	1	CR43854|Dmel\CR43854|Dmel_CR43854|35C2-35C2|ncRNA	0	0	0	0	0	0	0	0	0	0	0	0	0	1	1	5.12548e-15	1	1	0	1	1	0	1	1	5.12548e-15	1	1	0	1	1	0	1	1	0	1	1	0	1	1	0	1	1
NM_169943	chr3R	21046032	21047027	-	830	1	CG31207|CG7096|CG7096-N|Dmel\CG31207|Dmel_CG31207|93B7-93B7|protein-coding	275.04	302.35	201.27	118.64	288.03	299.07	178.64	175.67	280.97	269.08	238.43	191.94	-0.831694	0.00578628	0.145115	0.0219684	0.799963	1	-0.433408	0.000381083	0.00198298	0.31012	0.000149518	0.000641264	0.0653969	0.588734	0.905305	0.865186	0.00344878	0.0493623	0.413489	0.230544	0.744848	1.12527	8.70311e-05	0.00105723	0.879704	0.0048256	0.0376023	-0.454643	0.000123487	0.000954847
NM_141165	chr3L	22860787	22861490	+	701	1	CG13239|Dmel\CG13239|Dmel_CG13239|80B1-80B1|protein-coding	0	0	0	0	0	0	3.54	7.1	0	1.5	0.95	1.9	0	1	1	5.12548e-15	1	1	5.48566	0.00869676	0.0330684	3.29938	0.503694	0.802106	4.07917	0.128697	0.2858	0	1	1	3.92213	0.251602	0.765092	2.41193	1	1	2.93682	1	1	5.3688	0.00870147	0.0409059
NR_124517	chr2R	11994995	11996194	+	1199	1	CR45318|Dmel\CR45318|Dmel_CR45318|48D5-48D5|ncRNA	0	0	0	0	0	0	0	0	0	0	0	0	0	1	1	5.12548e-15	1	1	0	1	1	0	1	1	5.12548e-15	1	1	0	1	1	0	1	1	0	1	1	0	1	1	0	1	1
NR_073689	chr2L	1840070	1840808	-	682	1	CR44074|Dmel\CR44074|Dmel_CR44074|22B3-22B3|ncRNA	4.83	1.62	0	0	1.81	1.82	1.77	0	0.75	4.51	1.89	2.85	-4.17556	0.504894	1	-0.796163	0.405442	0.712052	-1.47222	0.468424	0.819048	0.0818292	1	1	0.0432342	1	1	3.26431	1	1	1.7484	1	1	4.01193	0.522196	1	3.59637	0.500012	1	-0.682439	1	1
NM_137679	chr2R	20879930	20882663	+	940	1	Cib2|CG9236|Dmel\CG9236|cib2|Dmel_CG9236|57B4-57B4|protein-coding	6.43	5.66	82.88	11.86	11.77	5.45	1.77	8.87	5.24	3.01	5.68	3.8	2.95072	0.00101507	0.0424494	0.501607	0.427293	0.740543	0.0824786	1	1	-0.167814	0.846583	1	0.135177	1	1	-2.43917	0.0219504	0.193625	-2.80317	0.034752	0.212665	-3.12362	0.00406441	0.031845	-2.81338	0.00624203	0.0465201	-0.414735	0.581601	0.975428
NR_124804	chr3L	5983670	5983870	-	200	1	CR45439|Dmel\CR45439|Dmel_CR45439|65A2-65A2|ncRNA	0	0.81	11.84	11.86	3.62	2.73	0	0	0	0	0	0	4.36467	0.127978	0.776221	2.68461	0.0726387	0.198366	-1.90868	1	1	-2.21768	1	1	-2.07448	1	1	-1.84189	0.218784	0.770611	-4.76715	0.253763	0.765092	-5.77462	0.129882	0.46811	-5.3758	0.12715	0.460328	-4.38762	0.0637203	0.204609
NR_125221	chr3R	21223623	21224589	-	844	1	CR44265|Dmel\CR44265|Dmel_CR44265|93C7-93C7|ncRNA	42.62	38	35.52	35.59	38.04	44.54	45.99	42.59	23.98	24.8	29.33	28.51	-0.161524	1	1	0.0320439	0.943439	1	0.40506	0.151108	0.353855	-0.344029	0.159196	0.337576	0.00966774	1	1	0.205009	1	1	0.578385	0.417909	0.998871	-0.197715	0.871474	1	0.153885	1	1	0.373617	0.170518	0.423608
NR_123782	chrX	3373159	3522787	+	2021	1	CR44999|Dmel\CR44999|Dmel_CR44999|3D2-3D5|ncRNA	794.56	753.45	568.29	545.75	903.94	867.21	640.28	587.36	480.27	465.25	389.81	334.46	-0.455585	0.00770588	0.172453	0.191996	0.000141536	0.000911799	-0.0638071	0.369358	0.68788	-0.331226	2.60517e-09	1.782e-08	-0.606513	8.99537e-17	9.40445e-16	0.659252	6.51323e-05	0.00177675	0.407367	0.0164925	0.121905	0.108141	0.574592	1	-0.167837	0.400686	0.960524	-0.255127	0.000155737	0.00118178
NR_048272	chr3L	12648907	12653090	-	2028	1	CR43431|Dmel\CR43431|Dmel_CR43431|69D1-69D1|ncRNA	0.8	4.04	0	0	0	0.91	0	0	0.75	1.5	0	0.95	-3.7877	0.508251	1	-2.1741	0.142388	0.331759	-4.13195	0.135774	0.325522	-0.683398	0.531838	0.835153	-1.68605	0.237185	0.473098	1.65632	1	1	0	1	1	2.90354	1	1	1.68665	1	1	-1.94394	1	1
NR_124628	chr2R	19683495	19684195	-	634	1	CR44505|Dmel\CR44505|lincRNA.349|Dmel_CR44505|56E2-56E2|ncRNA	0	0	0	0	0	0	0	0	0	0	0	0	0	1	1	5.12548e-15	1	1	0	1	1	0	1	1	5.12548e-15	1	1	0	1	1	0	1	1	0	1	1	0	1	1	0	1	1
NM_164880	chr2L	9938178	9938790	-	551	1	Apf|CG31713|Dmel\CG31713|IP04585|Dmel_CG31713|30F1-30F1|protein-coding	81.22	78.42	71.04	106.78	54.34	79.99	44.22	31.94	57.69	78.92	68.12	55.11	0.173716	0.771207	1	-0.251193	0.194041	0.420871	-0.794809	0.00132249	0.0061786	0.154708	0.408155	0.699506	0.115649	0.51328	0.813034	-0.413088	0.444656	1	-0.948288	0.0867264	0.403528	-0.0353093	1	1	-0.0750221	0.918572	1	-0.543153	0.0846971	0.252072
NM_001260080	chr3R	9652659	9653228	-	567	1	CG43441|Dmel\CG43441|Dmel_CG43441|85E2-85E2|protein-coding	0	0	0	0	0	0	0	0	0	0	0	0	0	1	1	5.12548e-15	1	1	0	1	1	0	1	1	5.12548e-15	1	1	0	1	1	0	1	1	0	1	1	0	1	1	0	1	1
NM_167835	chr3L	593246	599239	+	5502	1	MED14|CG12031|Dmel\CG12031|Med14|Trap170|dTRAP170|p160|Dmel_CG12031|61C6-61C6|protein-coding	650.6	607.93	591.97	569.48	700.14	660.86	596.06	601.55	445.81	496.06	431.44	398.13	-0.0969151	0.607512	1	0.110646	0.0605651	0.17395	0.198939	0.00622623	0.0247429	-0.0383154	0.585923	0.899526	-0.112258	0.10539	0.243988	0.219266	0.216136	0.770611	0.311486	0.065401	0.333128	0.0423755	0.841528	1	-0.0322586	0.873494	1	0.0889598	0.216521	0.506718
NM_140524	chr3L	15580800	15583373	+	2511	1	CG12301|Dmel\CG12301|Dmel_CG12301|71E1-71E1|protein-coding	104.55	98.63	165.75	106.78	85.14	96.36	65.44	88.72	61.44	64.64	52.04	68.41	0.442143	0.276082	1	-0.165057	0.246858	0.503499	-0.127799	0.53889	0.890923	-0.308194	0.0358093	0.0955959	-0.265393	0.111501	0.256095	-0.595268	0.128075	0.571875	-0.552757	0.200432	0.689706	-0.766042	0.0574999	0.267858	-0.723386	0.0836335	0.349905	0.0378083	0.908173	1
NM_139599	chr3L	4093207	4094344	+	1068	1	CG14990|Dmel\CG14990|SPH97|Dmel_CG14990|64A5-64A5|protein-coding	17.69	8.89	11.84	11.86	9.06	6.36	7.07	15.97	24.73	20.29	4.73	4.75	-0.144993	1	1	-0.780328	0.145116	0.336826	0.06226	1	1	1.1325	0.00102543	0.00386745	-0.985892	0.127479	0.284202	-0.615603	0.753936	1	0.218316	1	1	1.25494	0.265101	0.747491	-0.84034	0.726589	1	0.838788	0.154581	0.39327
NM_143408	chr3R	29059272	29062975	-	3316	1	Cul5|CG1401|CUL5|Cul-5|Cullin5|Dmel\CG1401|cul-5|cul5|Dmel_CG1401|98F6-98F6|protein-coding	351.44	322.56	414.38	427.11	332.41	325.43	283	296.34	228.52	258.55	256.41	237.55	0.338825	0.125186	0.776221	-0.0373284	0.650466	0.966516	0.0521285	0.618206	0.98246	-0.0887971	0.330502	0.59448	0.0405999	0.668045	0.993068	-0.364401	0.0922527	0.484305	-0.270746	0.201768	0.691776	-0.443788	0.0479362	0.232596	-0.315054	0.145542	0.504276	0.0901038	0.391049	0.75021
NM_080095	chr2L	5051193	5053094	-	1491	1	eIF-3p40|BcDNA:GM14618|CG9124|Dmel\CG9124|Q9U9Q4|eIF-3|eIF3-S3|eIF3h|eIf3-p44|l(2)k09003|Dmel_CG9124|25C3-25C3|protein-coding	2749.58	2717.91	2876.99	2954.17	2180.13	2185.29	2166.69	2161.33	1924.84	1914.36	2334.14	2337.45	0.111799	0.160468	0.853171	-0.326968	1.07984e-26	3.56556e-25	-0.0664997	0.078409	0.211254	-0.130078	1.78124e-05	8.63315e-05	0.262021	1.7186e-17	1.86397e-16	-0.427057	2.04005e-07	9.32967e-06	-0.162517	0.0406095	0.238338	-0.25813	0.00135163	0.0123166	0.133276	0.0834963	0.349601	0.261134	3.99206e-11	6.52774e-10
NR_026623	chrY	2559809	2561503	+	1693.7	3	Su(Ste):CR42429|CR42429|Dmel\CR42429|SuSte{}RR42263|Dmel_CR42429|-|ncRNA	0	0	0	0	0	0	0	0	0	0	0	0	0	1	1	5.12548e-15	1	1	0	1	1	0	1	1	5.12548e-15	1	1	0	1	1	0	1	1	0	1	1	0	1	1	0	1	1
NM_078749	chr2L	4849439	4850419	-	920	1	mRpS2|CG2937|Dmel\CG2937|MRP-S2|Dmel_CG2937|25B1-25B1|protein-coding	195.42	190.79	130.23	189.83	179.34	181.8	164.49	168.58	164.09	190.91	163.68	151.08	-0.252155	0.477186	1	-0.0990248	0.331731	0.615394	0.0570007	0.684542	1	0.258102	0.0141965	0.0423098	0.193855	0.0673362	0.166964	0.164835	0.68187	1	0.324415	0.32646	0.883355	0.493846	0.128778	0.46811	0.428783	0.184383	0.59102	0.156668	0.249235	0.552089
NR_133212	chr3L	10332461	10367450	+	8835	1	CR46006|CR44327|CR45244|Dmel\CR46006|Dmel_CR44327|Dmel_CR45244|pri-mir-276b_mir-276a|Dmel_CR46006|67E1-67E2|ncRNA	230	213.42	248.63	177.96	318.82	269.98	175.1	188.1	219.53	216.46	166.52	141.58	-0.0367512	0.953324	1	0.406724	0.000109175	0.00072349	-0.0174494	0.910132	1	0.355346	5.14126e-05	0.000234496	-0.036146	0.756796	1	0.455107	0.117908	0.558487	0.0350172	1	1	0.375693	0.193039	0.608502	-0.0163252	1	1	-0.423353	0.00213607	0.0123723
NM_134691	chr2L	573033	574264	-	1229	1	Ipk2|CG13688|Dmel\CG13688|dmIpk2|ipk2|Dmel_CG13688|21E2-21E2|protein-coding	136.72	184.32	142.07	142.37	172.09	165.44	143.27	122.44	92.16	99.96	88.94	102.62	-0.15537	0.735593	1	0.070499	0.643677	0.959354	-0.00183999	1	1	-0.360171	0.0278673	0.0764584	-0.255601	0.148893	0.321874	0.237177	0.569733	1	0.168881	0.722563	1	-0.221026	0.571048	1	-0.117178	0.736205	1	-0.0714342	0.648297	1
NM_001299233	chr2R	7709873	7711981	+	1669	1	CG1941|Dmel\CG1941|Dmel_CG1941|43E12-43E12|protein-coding	55.49	63.87	23.68	71.18	50.72	43.63	77.82	55.01	109.39	105.23	59.61	72.21	-0.311802	0.643569	1	-0.340175	0.0875654	0.229888	0.424749	0.0706647	0.195164	1.22528	1.20667e-17	1.24331e-16	0.631219	0.000599485	0.00238622	-0.0161895	1	1	0.748657	0.223383	0.7349	1.51907	0.00309679	0.0253433	0.924065	0.0809537	0.340539	0.765267	0.00241608	0.0137901
NM_079857	chr3R	30852315	30854400	+	1961	1	tll|CG1378|Dmel\CG1378|NR2E2|TLL|Tll|dm-tll|Dmel_CG1378|100A6-100A6|3-102 cM|protein-coding	0	0	0	0	0	3.64	0	0	0	0	0	0	0	1	1	4.16917	0.129017	0.308113	0	1	1	0	1	1	5.12548e-15	1	1	3.26432	1	1	0	1	1	0	1	1	0	1	1	-3.63124	0.254128	0.552089
NM_140835	chr3L	19099123	19100355	-	1178	1	Gem2|CG10419|Dmel\CG10419|dGem2|Dmel_CG10419|75F7-75F7|protein-coding	42.62	55.78	59.2	35.59	58.87	51.81	21.22	30.17	14.24	26.31	18.92	27.56	-0.0342266	1	1	0.167763	0.445321	0.762286	-0.664065	0.0415942	0.125649	-0.896725	0.00158939	0.00578404	-0.59142	0.0332573	0.0910861	0.213165	0.80447	1	-0.609234	0.460794	1	-0.875442	0.282637	0.7811	-0.571546	0.528265	1	-0.830668	0.00589038	0.0294416
NR_133474	chr3R	28302913	28303571	-	658	1	CR46103|Dmel\CR46103|Dmel_CR46103|98C3-98C3|ncRNA	0	0	0	0	0	0	0	0	0	0	0	0	0	1	1	5.12548e-15	1	1	0	1	1	0	1	1	5.12548e-15	1	1	0	1	1	0	1	1	0	1	1	0	1	1	0	1	1
NM_001275988	chr3R	24393896	24457157	-	11015	1	nAChRalpha1|ALS|ALs|Acr96A|Acr96Aa|AcrB|CG5610|CG5610-PA|Dalpha1|Dmel\CG5610|NAcRa96Aa|alpha-like|alpha1|als|dALS|nAChR|nAChR-alpha96Aa|nAChRalpha-96Aa|nAcRalpha-96Aa|nAcRs|nAcr96Aa|Dmel_CG5610|96A1-96A2|protein-coding	339.37	326.6	473.58	201.69	293.46	314.52	249.39	294.57	256.25	314.17	121.11	114.97	0.0394352	0.962266	1	-0.133752	0.0888451	0.23264	-0.0215517	0.855144	1	0.156303	0.128795	0.286501	-1.00663	1.65981e-23	2.23891e-22	-0.161321	0.543898	1	-0.0445949	0.940731	1	0.101156	0.739578	1	-1.06169	0.00171659	0.0153319	0.11282	0.315922	0.645659
NM_001259385	chr2R	13943387	13958089	-	7878	1	AGO1|AGO-1|Ago|Ago-1|Ago1|Agp1|CG6671|Dm Ago1|DmAgo1|Dmel\CG6671|MRE20|ago1|ago1-1|anon-WO0257455.29|dAGO1|dAgo1|l(2)04845|l(2)4845|l(2)k00208|l(2)k08121|Dmel_CG6671|50C9-50C17|protein-coding	2075.66	2000.03	1598.33	2254.18	2466.35	2335.28	1989.82	2056.64	1933.83	2014.32	1301.9	1346.41	-0.0625438	0.517393	1	0.234247	5.51589e-10	7.48761e-09	0.260184	1.04888e-10	1.2e-09	0.334032	4.65009e-22	5.44388e-21	-0.133057	0.000332199	0.00137944	0.308298	0.0245091	0.206505	0.338299	0.00730767	0.0646279	0.380302	0.000102343	0.0012224	-0.0875524	0.49225	1	0.0266257	0.550911	0.939929
NM_134950	chr2L	3621110	3621704	-	527	1	CG15418|Dmel\CG15418|Dmel_CG15418|24A2-24A2|protein-coding	21.71	20.21	23.68	47.46	38.95	30	42.45	33.72	26.97	23.3	15.14	16.15	0.775695	0.377273	1	0.712776	0.0106761	0.0412946	1.12671	0.000405755	0.00210113	0.639326	0.022277	0.0628237	0.0663821	0.912244	1	-0.053434	1	1	0.362766	0.728439	1	-0.154299	1	1	-0.723509	0.424499	0.996589	0.415571	0.177041	0.436642
NM_001104521	chr3R	31590581	31592316	+	1561	1	CG1638|Dmel\CG1638|bs31f06.y1|Dmel_CG1638|100C7-100C7|protein-coding	14.48	13.74	0	0	19.02	10.91	22.99	26.62	15.73	24.05	16.08	16.15	-6.24222	0.0654651	0.597181	0.0825952	0.909381	1	1.07656	0.00719179	0.0280905	0.869984	0.00960975	0.0297547	0.676201	0.0683468	0.169078	6.17031	0.0511274	0.337398	6.06773	0.00739543	0.0650676	6.85221	0.0064054	0.0473252	6.2564	0.0129541	0.0846321	0.994312	0.020869	0.0840461
NR_125088	chr3R	6877678	6885278	-	503	1	CR44931|Dmel\CR44931|lincRNA.699|Dmel_CR44931|84A6-84A6|ncRNA	0	0	0	0	0	0	0	0	0	0	0	0	0	1	1	5.12548e-15	1	1	0	1	1	0	1	1	5.12548e-15	1	1	0	1	1	0	1	1	0	1	1	0	1	1	0	1	1
NM_057252	chr2L	15333866	15336138	+	2270	1	esg|4B7|BG:DS07851.7|CG3758|Dmel\CG3758|Esg|br43|dgl|flg|l(2)07082|l(2)35Ce|l(2)4B7|l(2)br43|l(2)esg|l35Ce|shof|wiz|Dmel_CG3758|35D2-35D2|protein-coding	4.02	4.85	0	0	5.43	0.91	7.07	0	5.24	3.01	2.84	5.7	-4.61337	0.625018	1	-0.470708	0.651919	0.967751	-0.0513966	1	1	0.270252	0.834172	1	0.422971	0.649381	0.970978	4.00578	0.530344	1	3.38396	0.502509	1	4.63042	0.627584	1	4.39038	0.626751	1	0.414838	0.802442	1
NM_142444	chr3R	18267789	18271172	+	1842	1	CG18599|Dmel\CG18599|Dmel_CG18599|90F11-91A1|protein-coding	8.04	15.36	0	0	6.34	2.73	8.84	17.74	6.74	9.02	9.46	4.75	-5.9754	0.127816	0.776221	-1.3478	0.0262749	0.0880496	0.449959	0.416578	0.75271	-0.187575	0.80153	1	-0.226042	0.690057	1	4.4932	0.632138	1	5.18583	0.0813782	0.385459	5.53535	0.125251	0.462198	5.0994	0.229558	0.686328	1.78841	0.0115212	0.0520218
NM_137833	chr2R	22492197	22494295	+	2096	1	CG4610|Dmel\CG4610|Dmel_CG4610|58E3-58E4|protein-coding	301.58	287.8	248.63	225.42	282.59	250.89	305.99	246.65	187.31	213.46	211.94	183.39	-0.295019	0.294617	1	-0.145844	0.103065	0.262169	0.177958	0.112678	0.283794	-0.176539	0.0502116	0.128182	-0.0869683	0.390404	0.682697	0.160914	0.601064	1	0.488207	0.0849162	0.396808	0.102298	0.745007	1	0.191021	0.532319	1	0.324503	0.0111094	0.050469
NR_073716	chr2L	4185401	4186187	+	550	1	CR44057|Dmel\CR44057|lincRNA.30|Dmel_CR44057|24D8-24D8|ncRNA	0.8	0	0	0	0	0	0	0	0.75	0.75	0	0.95	-1.6481	1	1	-2.25697	1	1	-1.90859	1	1	1.08175	1	1	0.581132	1	1	0	1	1	0	1	1	2.41187	1	1	1.68665	1	1	0	1	1
NM_142937	chr3R	23931639	23932728	+	1025	1	CG13599|Dmel\CG13599|Dmel_CG13599|95C13-95C13|protein-coding	3.22	2.43	0	0	5.43	6.36	3.54	1.77	0	1.5	0	2.85	-3.99458	0.500346	1	1.03364	0.189361	0.413834	0.175414	1	1	-1.43175	0.297285	0.54771	-0.474315	1	1	4.85687	0.375031	1	3.01428	1	1	2.41193	1	1	2.93684	1	1	-0.845257	0.424031	0.797165
NR_133514	chrX	4373981	4377716	+	2281	1	CR45484|Dmel\CR45484|lincRNA.947|Dmel_CR45484|4C2-4C2|ncRNA	0	0	0	0	0	0	0	0	0	0	0	0	0	1	1	5.12548e-15	1	1	0	1	1	0	1	1	5.12548e-15	1	1	0	1	1	0	1	1	0	1	1	0	1	1	0	1	1
NM_001300283	chr3R	7722417	7724715	+	1816	1	CG2616|Dmel\CG2616|Dmel_CG2616|84D13-84D13|protein-coding	0.8	1.62	0	0	0	0	0	0	0	0	0	0	-2.88812	1	1	-3.62527	0.254007	0.503499	-3.21162	0.502701	0.848115	-3.57945	0.25554	0.485371	-3.41084	0.502458	0.802957	0	1	1	0	1	1	0	1	1	0	1	1	0	1	1
NR_047781	chrX	8965801	8965912	+	111	1	mir-4964|CR43504|Dmel\CR43504|dme-mir-4964|Dmel_CR43504|8C1-8C1|ncRNA	2.41	0	0	0	0	0	0	0	0	0	0	0.95	-2.88798	1	1	-3.62519	0.254007	0.503499	-3.21144	0.502701	0.848115	-3.57928	0.25554	0.485371	-0.755178	1	1	0	1	1	0	1	1	0	1	1	1.68665	1	1	0	1	1
NR_073719	chr2L	4259946	4261101	-	1092	1	CR44080|Dmel\CR44080|lincRNA.36|Dmel_CR44080|24E1-24E1|ncRNA	0	0	0	0	0	0	0	0	0	0	0	0	0	1	1	5.12548e-15	1	1	0	1	1	0	1	1	5.12548e-15	1	1	0	1	1	0	1	1	0	1	1	0	1	1	0	1	1
NM_206107	chr2R	13407012	13408103	+	898	2	CG33470|Dmel\CG33470|Dmel_CG33470|50A5-50A5|protein-coding	0	0	0	0	0	0	0	0	0	0	0	0	0	1	1	5.12548e-15	1	1	0	1	1	0	1	1	5.12548e-15	1	1	0	1	1	0	1	1	0	1	1	0	1	1	0	1	1
NM_132185	chrX	7884660	7886976	+	1681	1	Ir7g|CG15325|DmelIR7g|Dmel\CG15325|IR7g|Dmel_CG15325|7C1-7C1|protein-coding	3.22	2.43	0	0	3.62	2.73	5.31	0	0	6.01	5.68	3.8	-3.99458	0.500346	1	0.162381	1	1	0.175451	1	1	0.454841	0.718776	1	1.20157	0.143546	0.311664	4.00584	0.500012	1	3.01427	1	1	4.19442	0.586701	1	4.53546	0.625018	1	0.0157088	1	1
NM_176734	chrX	15486922	15510783	+	4890	1	Gmap|CG32587|CG33206|CG6350|CG7821|Dmel\CG33206|GMAP|GMAP-210|GMAP210|dGMAP|l(1)G0168|Dmel_CG33206|13C5-13C7|protein-coding	605.57	565.09	674.85	735.58	643.99	639.95	470.48	484.44	455.55	518.61	493.89	451.34	0.28751	0.0860993	0.669079	0.130919	0.0228885	0.0786272	-0.0233191	0.788071	1	0.114713	0.125242	0.279779	0.18042	0.00930975	0.0293465	-0.144885	0.362931	1	-0.294933	0.0720404	0.352656	-0.189043	0.268786	0.755391	-0.124042	0.453544	1	-0.153569	0.0451302	0.155532
NR_133276	chr3L	19183998	19184726	-	728	1	CR45941|Dmel\CR45941|Dmel_CR45941|76A1-76A1|ncRNA	7.24	3.23	0	23.73	13.59	9.09	0	7.1	5.99	3.01	0	0.95	1.16809	0.738107	1	1.09602	0.0479518	0.143652	-0.284772	0.815028	1	0.157897	1	1	-2.7622	0.0304283	0.0843647	-0.0715791	1	1	-1.38391	0.758292	1	-1.02373	0.735842	1	-3.68919	0.12715	0.460328	-1.37231	0.0802097	0.242087
NM_139801	chr3L	6754017	6756497	-	1598	1	CG10103|Dmel\CG10103|Dmel_CG10103|65C3-65C4|protein-coding	488.96	532.75	426.22	391.52	522.62	504.51	581.91	590.91	445.81	423.91	433.33	434.23	-0.302052	0.150794	0.827985	0.00561062	0.945939	1	0.469668	1.79123e-09	1.84896e-08	0.147791	0.0271752	0.0747755	0.253164	0.000225049	0.00096087	0.31929	0.121235	0.566093	0.787028	2.59774e-05	0.000492591	0.433499	0.0313406	0.169101	0.538094	0.00525802	0.0404558	0.464745	5.75297e-10	8.60882e-09
NM_140733	chr3L	17511855	17513912	-	2055	1	U4-U6-60K|CG6322|Dmel\CG6322|Prp4|U4/U6-60K|Dmel_CG6322|74D2-74D2|protein-coding	476.09	445.44	390.7	320.33	403.06	397.24	316.6	296.34	271.23	259.31	304.66	358.22	-0.354968	0.106276	0.736225	-0.205744	0.00245128	0.0114805	-0.317512	0.000681527	0.00337684	-0.416522	1.10246e-08	7.20541e-08	0.0134263	0.878989	1	0.160958	0.493372	1	0.0532061	0.86069	1	-0.0777107	0.767317	1	0.351443	0.123945	0.460328	-0.111124	0.248935	0.552089
NM_142261	chr3R	16043498	16044832	+	1042	1	CG10264|Dmel\CG10264|Dmel_CG10264|89B1-89B1|protein-coding	6.43	4.85	0	0	3.62	3.64	8.84	5.32	3.75	3.76	13.25	5.7	-4.9486	0.375031	1	-0.624341	0.52358	0.832018	0.586541	0.504496	0.850233	-0.204722	0.838967	1	1.21915	0.0311444	0.0861685	4.18721	0.500012	1	4.31317	0.375556	0.943017	4.49878	0.625117	1	5.50363	0.0945746	0.382322	1.20344	0.211204	0.496827
NM_078542	chrX	9227137	9228827	+	1503	1	Gr8a|CG15371|Dmel\CG15371|GR8a|Gr8D1|Dmel_CG15371|8D2-8D2|protein-coding	26.54	24.25	23.68	47.46	28.98	24.54	26.53	37.26	20.98	28.56	38.79	34.21	0.501106	0.617875	1	0.0732358	0.856994	1	0.596174	0.0650788	0.182773	0.342209	0.23355	0.459418	1.00874	7.11257e-05	0.000327025	-0.416173	0.617875	1	0.109154	1	1	-0.175802	1	1	0.487734	0.560291	1	0.523524	0.122576	0.337119
NR_047909	chr2L	6045627	6045713	-	86	1	mir-966|CR43024|Dmel\CR43024|dme-miR-966|dme-mir-966|miR-966|Dmel_CR43024|26B3-26B3|ncRNA	2.41	0.81	0	0	1.81	0.91	0	3.55	3	4.51	0.95	0	-3.25349	1	1	-0.23025	1	1	0.376662	1	1	1.53509	0.0628065	0.155575	-1.13596	0.628578	0.947075	2.89847	1	1	2.51596	1	1	4.49879	0.626229	1	1.68662	1	1	0.597727	1	1
NM_142815	chr3R	22618492	22619826	+	1264	1	mRpL45|CG6949|Dmel\CG6949|MRP-L45|XI-2|l(3)A8|l(3)SG61|l(3)dsl-8|l(3)dsl8|Dmel_CG6949|94B6-94B6|3-76.6 cM|protein-coding	456.79	478.59	378.86	438.97	409.4	441.79	339.6	383.29	320.68	324.7	361.43	360.12	-0.174747	0.411637	1	-0.138251	0.0409538	0.126371	-0.101129	0.255575	0.520016	-0.155287	0.0204207	0.0582612	0.114626	0.103543	0.240234	0.0481952	0.863562	1	0.0893358	0.71792	1	0.00323114	1	1	0.272361	0.188125	0.599533	0.0377626	0.717525	1
NM_001298255	chrX	13095571	13112462	-	4318	1	CG43313|CG12714|CG4351|Dmel\CG43313|Dmel_CG12714|Dmel_CG4351|dCHPF|Dmel_CG43313|11D11-11E1|protein-coding	205.88	197.25	201.27	249.15	208.32	209.08	123.81	165.03	175.33	141.3	199.64	225.19	0.178556	0.541939	1	0.0478569	0.631921	0.946437	-0.210544	0.138287	0.330123	0.0316639	0.809258	1	0.564112	2.41616e-08	1.60801e-07	-0.11902	0.710233	1	-0.372832	0.266645	0.787106	-0.163275	0.628616	1	0.368338	0.188978	0.601578	-0.257717	0.0666293	0.209992
NM_168635	chr3L	15837773	15844062	-	2196	1	CG32150|CG12712|CG15714|Dmel\CG32150|Dmel_CG32150|72A2-72A2|protein-coding	10.45	10.51	11.84	0	11.77	15.45	8.84	5.32	13.49	12.03	9.46	16.15	-0.784951	0.774447	1	0.371301	0.350964	0.643053	-0.289619	0.855588	1	0.657863	0.0926992	0.215689	0.770157	0.0854653	0.204505	1.16226	0.581116	1	0.49399	1	1	1.41782	0.301847	0.814573	1.51874	0.284227	0.784479	-0.658277	0.301549	0.623361
NM_001297988	chrX	5917097	5941852	+	3120	1	CG3726|Dmel\CG3726|Dmel_CG3726|5C7-5C10|protein-coding	276.65	278.91	189.43	237.28	295.27	320.89	267.08	301.66	244.26	225.48	239.37	229.94	-0.361588	0.212736	0.967846	0.147037	0.0722602	0.197972	0.304259	0.00337149	0.0142979	0.137998	0.0973303	0.224934	0.245637	0.00495416	0.0166084	0.520214	0.0576449	0.366255	0.680887	0.0119405	0.0947264	0.483219	0.0832495	0.348312	0.590005	0.0278468	0.156469	0.157882	0.155028	0.394232
NR_001827	chr2R	19730670	19730804	-	134	5	5SrRNA:CR33418|CR33418|Dmel\CR33418|Dmel_CR33418|56E2-56E2|rRNA	0	0	0	0	0	0	0	0	0	0	0	0	0	1	1	5.12548e-15	1	1	0	1	1	0	1	1	5.12548e-15	1	1	0	1	1	0	1	1	0	1	1	0	1	1	0	1	1
NR_124197	chr2L	11387870	11392320	-	3633	1	CR43681|CG43681|Dm_2L:52920|Dmel\CR43681|lincRNA.108|Dmel_CR43681|32F1-32F1|ncRNA	0	0	0	0	0	0	0	0	0.75	0	0	0	0	1	1	5.12548e-15	1	1	0	1	1	2.43889	1	1	5.12548e-15	1	1	0	1	1	0	1	1	1.66027	1	1	0	1	1	0	1	1
NM_169466	chr3R	12441427	12447616	+	2012	1	Desat1|BEST:SD05462|CG5887|Dmel\CG5887|Fad|anon-WO0118547.726|anon-WO0118547.730|desat|desat1|ds1|fad|l(3)S028813|Dmel_CG5887|87B10-87B11|protein-coding	27383.2	27099.9	26413.8	27311.2	36565.9	36736.4	46063	46186.5	43238.8	43253.8	26656.7	27061.2	-0.00129281	0.967633	1	0.425833	7.30606e-154	1.07727e-151	1.0304	0	0	1.04676	0	0	0.468586	5.01627e-178	2.53359e-176	0.43882	1.20351e-60	3.95861e-58	1.04745	0	0	1.03179	0	0	0.452946	3.52595e-64	3.33193e-62	0.605234	2.08745e-296	3.7583e-294
NM_141076	chr3L	21568059	21568898	-	837	1	CRIF|CG7172|Dmel\CG7172|anon-WO0118547.316|dCRIF|Dmel_CG7172|78D6-78D6|protein-coding	132.69	159.26	224.95	166.1	139.49	112.72	114.97	95.82	133.37	107.48	116.38	128.27	0.440426	0.201027	0.945385	-0.212738	0.150229	0.345598	-0.198615	0.2711	0.543279	0.102719	0.501445	0.802106	0.233949	0.0913734	0.216371	-0.641244	0.0653262	0.394822	-0.622233	0.059571	0.31467	-0.354025	0.286684	0.787575	-0.223492	0.500985	1	0.0148462	0.964183	1
NM_138184	chr3L	321233	324720	-	2686	1	CG32344|CG6994|DmRH20|Dmel\CG32344|cg6994|Dmel_CG32344|61C1-61C1|protein-coding	283.88	217.47	236.79	166.1	190.21	199.08	120.27	117.12	113.89	118.75	161.79	152.98	-0.296123	0.360625	1	-0.367399	0.00731864	0.0298469	-0.807341	5.2091e-06	3.67712e-05	-0.727568	6.72647e-07	3.80707e-06	-0.182585	0.214104	0.435956	-0.0592627	0.897398	1	-0.494515	0.133229	0.534668	-0.447198	0.171148	0.563161	0.0967517	0.838735	1	-0.439491	0.00244576	0.0139441
NM_136888	chr2R	12145710	12152752	+	1568	1	Hen1|CG12367|DmHen1|Dmel\CG12367|FBgn 33686|PIMET|Pimet|Pimet/DmHen1|hen-1|hen1|Dmel_CG12367|48E2-48E3|protein-coding	63.53	54.16	106.56	106.78	54.34	40	49.52	49.69	53.2	45.1	29.33	33.26	0.874592	0.0617995	0.589854	-0.320601	0.138911	0.325693	0.0238363	1	1	0.11979	0.528098	0.830889	-0.421548	0.0644492	0.161515	-1.18259	0.0144865	0.144645	-0.832258	0.0676413	0.339247	-0.770835	0.087322	0.36024	-1.31035	0.00625494	0.0465961	0.344829	0.229491	0.528862
NM_001347786	chr2L	13461774	13500427	+	5336	1	CG46308|CG42784-5'utr|Dmel\CG46308|Dmel_CG46308|34C2-34C3|protein-coding	352.24	341.15	177.59	296.6	390.38	411.79	212.25	220.04	233.02	224.73	114.48	112.12	-0.529344	0.0443142	0.496366	0.20783	0.00363449	0.0163247	-0.410917	0.000121311	0.000696508	-0.219057	0.00501123	0.0164768	-1.12389	8.44812e-29	1.30648e-27	0.748759	0.00264754	0.0400031	0.134098	0.673006	1	0.294052	0.272077	0.761291	-0.610814	0.0443343	0.220115	-0.618032	4.79786e-09	6.70995e-08
NM_134685	chr2L	476446	479688	-	3240	1	cbt|CG4427|Cabot|Cabut|Dmel\CG4427|EP(2)2237|EP2237|dTIEG|Dmel_CG4427|21D1-21D1|protein-coding	1228.02	1255.48	1302.34	1115.23	1033.46	1066.28	636.74	569.61	522.23	514.1	525.11	477.94	-0.019728	0.882677	1	-0.244341	6.57661e-09	8.12176e-08	-0.770754	5.79639e-37	1.54186e-35	-0.88072	1.53243e-78	4.05111e-77	-0.818671	1.77354e-57	4.28455e-56	-0.212907	0.0938809	0.488095	-0.734998	1.75083e-07	4.45629e-06	-0.877141	6.62783e-11	1.69198e-09	-0.815737	4.11687e-09	9.00446e-08	-0.525741	8.30775e-16	1.72029e-14
NM_135923	chr2L	15768630	15771159	-	2297	1	Ku80|BG:DS09217.6|CG18801|DmKu80|Dmel\CG18801|KU80|Ku|ku80|Dmel_CG18801|35D4-35D4|protein-coding	109.37	109.14	106.56	94.91	100.54	107.26	77.82	69.21	67.43	83.43	50.15	64.61	-0.0979434	0.932316	1	-0.0746944	0.593421	0.910547	-0.300327	0.112388	0.283272	-0.154521	0.298504	0.549403	-0.439873	0.00632451	0.0207429	0.0349717	1	1	-0.185998	0.727784	1	-0.0726001	0.930487	1	-0.358035	0.417476	0.986279	-0.224957	0.234371	0.537428
NM_001169395	chr2L	3701290	3701699	+	357	1	CG42467|Dmel\CG42467|Dmel_CG42467|24C1-24C1|protein-coding	0.8	1.62	0	0	0	0	1.77	0	0	0	0	0	-2.88812	1	1	-3.62527	0.254007	0.503499	-0.158286	1	1	-3.57945	0.25554	0.485371	-3.41084	0.502458	0.802957	0	1	1	1.7484	1	1	0	1	1	0	1	1	2.94863	1	1
NM_206000	chr2L	16680054	16681653	+	1367	1	squ|CG4711|Dmel\CG4711|SQU|atg|mat(2)cell-A|mat(2)cellHK35|Dmel_CG4711|36A10-36A10|2-54 cM|protein-coding	13.67	10.51	35.52	47.46	29.89	21.82	24.76	21.29	63.69	46.6	20.82	27.56	1.78114	0.0433482	0.491663	1.08741	0.00157999	0.00779916	1.19011	0.00657513	0.0259186	2.55824	3.22045e-19	3.48624e-18	1.47881	1.22643e-05	6.17696e-05	-0.686731	0.418884	1	-0.573687	0.424499	1	0.752586	0.245208	0.707497	-0.323053	0.744928	1	0.105827	0.827106	1
NM_001258558	chrX	2324748	2326217	-	1381	1	CG14050|Dmel\CG14050|EG:BACH48C10.1|H48C10.1|Dmel_CG14050|2F6-2F6|protein-coding	13.67	15.36	23.68	11.86	19.02	17.27	17.69	8.87	9.74	9.77	8.52	6.65	0.307999	0.823846	1	0.318081	0.422622	0.734831	0.141932	0.884196	1	-0.191532	0.703751	1	-0.442622	0.391887	0.684592	0.0200337	1	1	-0.148542	1	1	-0.513291	0.803658	1	-0.759122	0.581116	1	-0.174562	0.778249	1
NM_165289	chr2L	19387050	19390075	-	1086	1	CG17549|Dmel\CG17549|Dmel_CG17549|37D4-37D4|protein-coding	3227.28	3110	2640.2	2693.15	3219.03	3193.4	2716.77	2658.19	3537.98	3498	2971.84	2964.58	-0.229916	0.00404867	0.115222	0.0147504	0.59792	0.91589	0.033051	0.352812	0.664804	0.530835	1.05369e-91	3.13433e-90	0.394681	1.0692e-43	2.13392e-42	0.256384	0.0012034	0.0212634	0.278714	0.00036272	0.00526205	0.744487	3.42809e-24	1.58043e-22	0.607651	3.3944e-16	1.11222e-14	0.0189613	0.592843	0.987244
NM_132065	chrX	6078708	6081372	-	1269	1	CG4660|BcDNA:RH58440|Dmel\CG4660|Dmel_CG4660|5D4-5D4|protein-coding	122.24	101.86	153.91	142.37	145.83	134.54	109.66	94.05	68.93	67.65	89.88	97.87	0.420987	0.256575	1	0.320431	0.0171374	0.0618263	0.132824	0.502198	0.848115	-0.334328	0.0261962	0.0723846	0.233056	0.130852	0.289301	-0.088961	0.820546	1	-0.271919	0.493195	1	-0.770979	0.0453681	0.222662	-0.204753	0.608984	1	-0.186901	0.269978	0.57714
NR_073925	chr3L	12027801	12028153	+	352	1	CR43994|Dmel\CR43994|Dmel_CR43994|68F1-68F1|ncRNA	0	1.62	0	0	0	1.82	0	0	2.25	0	0	0	-2.39749	1	1	0.149532	1	1	-2.70254	1	1	0.780684	1	1	-2.89219	0.502458	0.802957	2.40715	1	1	0	1	1	2.90343	1	1	0	1	1	-2.74314	1	1
NM_170532	chr3R	30989478	30990006	-	526	1	CG31008|BEST:GH26101|Dmel\CG31008|bs08f11.y1|Dmel_CG31008|100B1-100B1|protein-coding	0	0	0	0	4.53	1.82	1.77	1.77	0	0.75	0	0	0	1	1	4.94152	0.017673	0.0633631	3.96371	0.254051	0.517851	2.43893	1	1	5.12548e-15	1	1	4.00583	0.502922	1	2.51595	1	1	1.66033	1	1	0	1	1	-0.535507	0.73152	1
NM_078545	chrX	9694186	9697558	+	2930	1	btd|BTD|Btd|CG12653|Dmel\CG12653|Dmel_CG12653|8F10-8F10|1-31 cM|protein-coding	5.63	6.47	11.84	0	9.06	7.27	0	1.77	4.5	1.5	0	0.95	-0.0100096	1	1	0.424734	0.487027	0.808889	-2.34987	0.0386018	0.118281	-0.616435	0.419534	0.714428	-2.96439	0.0129541	0.0395867	0.439889	1	1	-2.07074	0.502509	1	-0.608138	1	1	-2.72347	0.501431	1	-2.75883	0.0129541	0.0573117
NR_133191	chr3L	8184252	8185221	+	969	1	CR45870|Dmel\CR45870|Dmel_CR45870|66B11-66B11|ncRNA	117.41	101.86	94.72	59.32	85.14	95.45	141.5	102.92	101.9	139.05	101.24	107.37	-0.489399	0.307741	1	-0.282321	0.0581002	0.168203	0.427017	0.0194168	0.0663679	0.515148	0.00233766	0.00822533	0.416324	0.00277704	0.00978946	0.218936	0.771207	1	0.929626	0.0441837	0.253517	0.98782	0.0263515	0.148653	0.887717	0.0403412	0.205356	0.709696	0.000206266	0.00152068
NR_124653	chr2R	20303195	20303595	+	400	1	CR44641|Dmel\CR44641|Dmel_CR44641|56F16-56F16|ncRNA	0	0	0	0	0	0	0	0	0	0	0	0.95	0	1	1	5.12548e-15	1	1	0	1	1	0	1	1	2.65555	1	1	0	1	1	0	1	1	0	1	1	1.68665	1	1	0	1	1
NM_001201979	chr2R	12208893	12212155	-	2362	1	Sr-CII|CG8856|CT25430|Dmel\CG8856|SR-CII|dSR-CII|Dmel_CG8856|48E10-48E10|protein-coding	0	1.62	0	0	0	0	0	1.77	0	0	0	0	-2.39749	1	1	-3.09763	0.502671	0.808889	0.350782	1	1	-3.05365	0.503694	0.802106	-2.89219	0.502458	0.802957	0	1	1	1.74841	1	1	0	1	1	0	1	1	2.94863	1	1
NR_123952	chrX	18732813	18733673	+	860	1	CR45513|Dmel\CR45513|Dmel_CR45513|17D3-17D3|ncRNA	0	0	0	0	0	0	0	0	0	0	0	0	0	1	1	5.12548e-15	1	1	0	1	1	0	1	1	5.12548e-15	1	1	0	1	1	0	1	1	0	1	1	0	1	1	0	1	1
NM_001298944	chr2L	12429827	12430892	-	924	1	CG5435|BcDNA:AT11334|Dmel\CG5435|Dmel_CG5435|33E4-33E4|protein-coding	69.97	59.82	59.2	35.59	62.5	41.82	47.76	28.39	37.46	32.32	39.74	41.81	-0.432847	0.577054	1	-0.316779	0.146939	0.340178	-0.496895	0.0677174	0.188454	-0.514297	0.00863858	0.0270513	-0.181444	0.412224	0.712981	0.128307	0.915016	1	-0.047709	1	1	-0.096811	0.891994	1	0.234243	0.787846	1	-0.179387	0.646396	1
NM_141701	chr3R	9817428	9818395	-	897	1	CG9459|CT26804|Dmel\CG9459|Dmel_CG9459|85E10-85E10|protein-coding	0	0.81	0	0	0	0	0	0	0	0	0	0	-1.64817	1	1	-2.25701	1	1	-1.90868	1	1	-2.21768	1	1	-2.07448	1	1	0	1	1	0	1	1	0	1	1	0	1	1	0	1	1
NM_167320	chrX	12234562	12235877	-	1246	1	CG32655|Dmel\CG32655|Dmel_CG32655|11A7-11A7|protein-coding	11.26	21.02	23.68	0	14.49	17.27	3.54	10.65	5.24	9.02	4.73	6.65	-0.42046	0.680203	1	-0.0243871	1	1	-0.904744	0.173425	0.395687	-0.790651	0.103181	0.236632	-1.00314	0.0608251	0.153741	0.406341	0.629131	1	-0.453658	1	1	-0.380187	1	1	-0.587711	1	1	-0.878285	0.194541	0.469247
NR_125160	chr3R	13785806	13786583	-	777	1	CR45590|Dmel\CR45590|Dmel_CR45590|87F13-87F13|ncRNA	0	0.81	0	0	0	0	0	0	0.75	0.75	0.95	2.85	-1.64817	1	1	-2.25701	1	1	-1.90868	1	1	1.08166	1	1	2.39825	0.225517	0.454381	0	1	1	0	1	1	2.41187	1	1	3.30398	1	1	0	1	1
NM_136577	chr2R	8907518	8910885	+	2005	1	CG30349|CG13750|CG2396|Dmel\CG30349|Dmel_CG30349|44F5-44F6|protein-coding	229.2	227.97	189.43	154.23	189.3	202.71	143.27	170.35	154.35	169.11	150.44	171.03	-0.392284	0.230996	0.979739	-0.224027	0.0172377	0.0621094	-0.273072	0.0322436	0.101733	-0.119205	0.209258	0.422741	-0.0192331	0.869291	1	0.180003	0.599762	1	0.134838	0.690671	1	0.256839	0.478579	1	0.355966	0.287501	0.789097	-0.0484242	0.744327	1
NM_001202177	chr3L	14567440	14568133	+	627	1	CG42758|CG13479|Dmel\CG42758|Dmel_CG42758|70E2-70E2|protein-coding	0	0	0	0	0	0	0	0	0	0	0	0	0	1	1	5.12548e-15	1	1	0	1	1	0	1	1	5.12548e-15	1	1	0	1	1	0	1	1	0	1	1	0	1	1	0	1	1
NR_001764	chr2R	17701689	17701764	+	75	1	snoRNA:snR38:54Eb|CR32896|Dmel\CR32896|Snr38snoRNA|Dmel_CR32896|54E1-54E1|ncRNA	0.8	0	0	0	0	0	0	0	0.75	0	0	0.95	-1.6481	1	1	-2.25697	1	1	-1.90859	1	1	0.221299	1	1	0.581132	1	1	0	1	1	0	1	1	1.66027	1	1	1.68665	1	1	0	1	1
NM_001300116	chr3L	12271656	12277251	-	1977	1	CG4300|Dmel\CG4300|anon-WO0118547.387|Dmel_CG4300|69A4-69A5|protein-coding	352.24	391.28	284.15	261.01	319.73	307.25	215.78	250.2	227.02	253.29	162.74	162.48	-0.428332	0.0833416	0.660239	-0.24786	0.00240497	0.011276	-0.403269	0.000343755	0.00180577	-0.250252	0.00518039	0.016971	-0.703483	1.67069e-12	1.44248e-11	0.192144	0.468163	1	0.040836	0.897333	1	0.161848	0.545262	1	-0.291839	0.304114	0.817343	-0.154699	0.164473	0.412061
NM_001272910	chr2L	602813	604430	+	1490	1	CG13689|Dmel\CG13689|Dmel_CG13689|21E2-21E2|protein-coding	45.04	25.87	23.68	11.86	44.38	39.09	33.61	21.29	22.48	21.8	23.65	32.31	-0.969816	0.34344	1	0.231782	0.448801	0.766709	-0.0978434	0.880132	1	-0.299018	0.359272	0.635535	0.146006	0.658421	0.981662	1.21227	0.222296	0.774684	0.878147	0.424406	1	0.654731	0.584804	1	1.09449	0.308378	0.824657	-0.329094	0.307711	0.632584
NM_169339	chr3R	10333397	10338265	+	4670	1	sle|CG12819|CG12819-PA|Dmel\CG12819|FBtr0082231|SLE|Sle|Dmel_CG12819|86A8-86B1|protein-coding	112.59	130.96	177.59	59.32	151.26	148.17	102.59	99.37	95.16	104.47	56.77	65.56	-0.0200441	1	1	0.295843	0.0154639	0.0569294	0.000760645	1	1	0.0931633	0.510581	0.81041	-0.503778	0.00219377	0.00790607	0.327181	0.402671	1	0.0363839	1	1	0.0967759	0.80901	1	-0.499804	0.243213	0.712123	-0.294249	0.0647983	0.207038
NM_079690	chr3R	20504788	20506186	+	1230	1	Or92a|92E.1|92a|CG17916|DOR111|Dmel\CG17916|OR 92a|Or92A|Dmel_CG17916|92E13-92E13|protein-coding	0.8	0	0	0	0	0	0	0	0.75	0	3.78	1.9	-1.6481	1	1	-2.25697	1	1	-1.90859	1	1	0.221299	1	1	2.96139	0.0741049	0.180967	0	1	1	0	1	1	1.66027	1	1	3.83937	0.50054	1	0	1	1
NM_001014558	chr3L	4365434	4366671	+	1175	1	CG33514|CG15017|CG15018|Dmel\CG33514|Dmel_CG33514|64B2-64B2|protein-coding	9.65	15.36	0	11.86	13.59	15.45	12.38	10.65	9.74	8.27	8.52	5.7	-1.03476	0.59039	1	0.212279	0.627482	0.943269	0.150789	0.879621	1	-0.0920799	0.896858	1	-0.320988	0.66823	0.993257	1.25399	0.424031	1	1.16624	0.507861	1	0.923368	0.548883	1	0.689401	0.726589	1	-0.0600523	1	1
NM_001300295	chr3R	8125290	8126251	-	833	1	CG9667|Dmel\CG9667|ISY1|Dmel_CG9667|84E13-84E13|protein-coding	64.34	87.31	23.68	154.23	57.97	59.09	56.6	49.69	63.69	39.84	64.34	59.86	0.248193	0.697429	1	-0.374665	0.0547685	0.159857	-0.241119	0.358855	0.673454	-0.169863	0.507752	0.807267	0.201176	0.33975	0.620247	-0.610601	0.268792	0.854397	-0.472459	0.513484	1	-0.434962	0.494423	1	-0.0640202	1	1	0.13415	0.596557	0.991353
NR_124070	chr2L	4348318	4348678	+	360	1	CR44698|Dmel\CR44698|lincRNA.39|Dmel_CR44698|24E1-24E1|ncRNA	0	0	0	0	0.91	0.91	0	1.77	0	0	0	0	0	1	1	3.2471	0.502671	0.808889	3.05333	1	1	0	1	1	5.12548e-15	1	1	2.40715	1	1	1.74841	1	1	0	1	1	0	1	1	0.205572	1	1
NM_001275829	chr3R	20535693	20551107	-	3868	1	Stat92E|CG4257|D-STAT|D-Stat|D-stat|D-stat/stat92E|DRODSRC|DSRC|DSTAT|DmSTAT|Dmel\CG4257|Dstat|Dstat 92E|Dstat92E|SD-stat|STAT|STAT 92E|STAT92E|STAT92e|Stat|Stat1alpha-like|Stat92|Stat92e|d-STAT|dSTAT|dSTAT92E|dSTAT92E/marelle|dstat|l(3)06346|l(3)j6C8|mrL|mrl|mrl stat92E|pSTAT|stat|stat92|stat92E|stat92e|stat[92E]|Dmel_CG4257|92F1-92F1|protein-coding	2804.27	2857.77	2628.36	2491.46	2928.28	3000.69	2812.28	2633.35	3384.39	3294.32	4595.43	4735.72	-0.126216	0.128635	0.778071	0.0642619	0.0251741	0.0848931	0.214548	5.12755e-09	5.08416e-08	0.618285	3.70384e-117	1.31706e-115	1.2097	0	0	0.202152	0.0131692	0.135445	0.356494	2.91224e-05	0.000545574	0.72821	2.91499e-22	1.26223e-20	1.31893	1.90911e-83	2.40099e-81	0.15096	0.000115533	0.000899033
NM_170492	chr3R	30466050	30485799	+	2237	1	PH4alphaEFB|BcDNA:SD05564|CG12088|CG1473|CG31022|Dmel\CG31022|PH4-aEFB|PH4alpha-EFB|Dmel_CG31022|99F6-99F6|protein-coding	454.38	479.39	426.22	664.39	518.09	525.42	688.03	713.35	652.6	689.98	770.16	783.9	0.242611	0.211666	0.96666	0.158138	0.0110407	0.0425317	0.85624	5.56829e-33	1.40472e-31	0.903751	4.09494e-56	8.78793e-55	1.22377	8.78224e-102	3.07181e-100	-0.072816	0.724532	1	0.629081	0.000126319	0.00206218	0.644734	8.66329e-05	0.00105314	0.96397	6.73665e-10	1.57409e-08	0.69878	5.96607e-23	1.57232e-21
NM_135175	chr2L	6367882	6370190	+	2306	1	CG9505|Dmel\CG9505|Dmel_CG9505|26C4-26C4|protein-coding	821.09	904.62	1112.91	1008.45	300.71	330.88	77.82	111.79	26.22	21.8	93.67	89.32	0.316785	0.0231922	0.351355	-1.45198	4.71773e-84	4.29213e-82	-2.91412	2.98988e-126	1.98213e-124	-4.78218	2.06337623803971e-318	1.58972913958354e-316	-2.747	1.36946e-165	6.69233e-164	-1.75688	1.15296e-27	1.76074e-25	-3.21166	6.17298e-52	7.93855e-50	-5.11016	1.97104e-94	2.833e-92	-3.07908	7.40375e-63	6.88227e-61	-1.46144	2.30605e-22	5.87818e-21
NR_124138	chr2L	7795849	7796260	+	411	1	CR44825|Dmel\CR44825|Dmel_CR44825|28C4-28C4|ncRNA	2.41	2.43	0	0	1.81	7.27	0	7.1	5.24	0.75	0.95	0.95	-3.7872	1	1	0.876861	0.386467	0.688198	0.785162	0.525132	0.873382	0.666954	0.48725	0.801647	-0.805091	0.727553	1	4.49327	0.659856	1	3.384	0.502509	1	4.19185	0.531097	1	2.4431	1	1	-0.0814326	1	1
NR_047712	chrX	133385	133502	+	117	1	mir-4915|CR43552|Dmel\CR43552|dme-mir-4915|Dmel_CR43552|1A1-1A1|miscRNA	0.8	1.62	0	0	0.91	2.73	8.84	5.32	1.5	0	1.89	1.9	-2.88812	1	1	0.543833	1	1	2.68105	0.00693135	0.0271601	-0.280156	1	1	1.06187	0.455777	0.771459	3.26431	1	1	4.31317	0.375556	0.943017	2.41182	1	1	3.30395	1	1	2.14398	0.024794	0.0964003
NM_167344	chrX	12967888	12970056	+	2007	1	Mur11Da|CG32644|Dmel\CG32644|Dmel_CG32644|11D5-11D5|protein-coding	1.61	0	0	0	0	0.91	0	0	0	0	0	0	-2.39734	1	1	-0.705952	1	1	-2.70236	1	1	-3.05348	0.503694	0.802106	-2.89207	0.502458	0.802957	1.65632	1	1	0	1	1	0	1	1	0	1	1	-1.94394	1	1
NR_124129	chr2L	7174368	7174790	-	422	1	CR44610|Dmel\CR44610|Dmel_CR44610|27E3-27E3|ncRNA	0	0	0	0	0	0	0	0	0	0	0	0	0	1	1	5.12548e-15	1	1	0	1	1	0	1	1	5.12548e-15	1	1	0	1	1	0	1	1	0	1	1	0	1	1	0	1	1
NR_003909	chr3R	28602147	28602286	+	139	1	snoRNA:Psi28S-3405c|CR34621|Dmel\CR34621|chr3R:24427860..24427959|psi28s-3405c|Dmel_CR34621|98D6-98D6|ncRNA	57.9	44.46	11.84	35.59	38.04	59.09	30.07	44.36	17.23	20.29	17.98	22.8	-1.08594	0.204269	0.951737	-0.0785183	0.802614	1	-0.189308	0.55344	0.908264	-1.06494	2.15686e-05	0.000103365	-0.836715	0.00207821	0.00752928	1.01825	0.228125	0.784824	0.905074	0.383633	0.949864	0.00735283	1	1	0.232924	1	1	-0.110368	0.784979	1
NM_130509	chrX	875732	876612	+	878	1	CG11664|Dmel\CG11664|EG:BACR7A4.3|SP193|Dmel_CG11664|1D2-1D2|protein-coding	10.45	3.23	35.52	0	4.53	5.45	10.61	1.77	5.24	3.76	3.78	2.85	1.37062	0.495219	1	-0.451177	0.637254	0.952263	0.125014	1	1	-0.22172	0.877097	1	-0.544524	0.593623	0.910775	-1.79942	0.181078	0.700901	-1.20259	0.62362	1	-1.59959	0.352546	0.896379	-1.90179	0.293864	0.801635	0.571739	0.653052	1
NM_001347762	chr2L	9771155	9775030	-	3201	1	ppk16|CG34059|CG4110|Dmel\CG34059|PPK16|Dmel_CG34059|30C8-30C9|protein-coding	4.83	2.43	11.84	0	3.62	9.09	1.77	3.55	2.25	1.5	0	0	0.698174	1	1	0.788242	0.259454	0.512615	-0.171195	1	1	-0.550983	0.795902	1	-4.90231	0.017008	0.0503713	0.0878357	1	1	-0.804859	1	1	-1.23951	0.626988	1	-4.41011	0.501431	1	-0.949909	0.462371	0.845366
NM_137159	chr2R	14885264	14886947	-	1627	1	Cyp6a21|6a21|CG10247|Dmel\CG10247|cyp6a21|Dmel_CG10247|51D1-51D1|protein-coding	83.64	77.61	106.56	71.18	111.41	128.17	106.12	138.41	159.59	127.77	123.94	133.98	0.15925	0.771207	1	0.568121	7.29982e-05	0.000503249	0.869837	1.31091e-06	9.98301e-06	1.21258	1.94073e-15	1.84311e-14	1.16518	9.47695e-18	1.03906e-16	0.419957	0.357702	1	0.724342	0.103303	0.454215	1.03593	0.00991428	0.0676612	0.987534	0.0123997	0.0821081	0.30252	0.0811899	0.244355
NM_140829	chr3L	19063165	19066151	+	2056	1	CG6812|Dmel\CG6812|Dmel_CG6812|75F6-75F6|protein-coding	275.04	292.65	201.27	225.42	227.34	226.35	141.5	159.7	172.33	192.41	123	138.73	-0.392647	0.181335	0.901661	-0.325337	0.000149841	0.0009588	-0.6433	2.38453e-07	1.99829e-06	-0.25812	0.00469244	0.0155001	-0.62775	2.2166e-09	1.59297e-08	0.0790857	0.856174	1	-0.234461	0.466336	1	0.118358	0.769293	1	-0.251706	0.433425	1	-0.317309	0.0167188	0.0703703
NM_141262	chr3R	5232543	5236288	+	3225	1	Mms19|CG12005|Dmel\CG12005|MMS19|NEST:bs07f08|dMMS19|mms19|Dmel_CG12005|82F6-82F6|protein-coding	1170.12	1183.53	1787.76	2016.9	1147.58	1191.73	1222.19	1123.25	790.46	782.43	1076.71	1020.5	0.711648	1.71176e-11	2.68604e-09	-0.0110408	0.800644	1	0.265732	2.73006e-07	2.26895e-06	-0.201424	4.05389e-06	2.13019e-05	0.322656	1.31022e-13	1.19393e-12	-0.710992	1.56879e-11	1.0997e-09	-0.430127	7.71534e-05	0.00132095	-0.929295	8.1107e-18	2.99623e-16	-0.405938	7.42556e-05	0.000933187	0.277434	6.9689e-07	7.74503e-06
NM_142324	chr3R	16994542	16996071	-	1224	1	CG17556|Dmel\CG17556|Dmel_CG17556|89E6-89E6|protein-coding	254.13	255.46	224.95	272.87	297.99	247.25	182.18	161.48	242.76	244.27	195.85	220.44	-0.0148843	1	1	0.0954813	0.359866	0.655012	-0.297343	0.0147663	0.0526272	0.314565	0.000130038	0.000564225	0.197025	0.0389214	0.104278	0.122059	0.684609	1	-0.266342	0.36759	0.943017	0.313072	0.263653	0.744391	0.194876	0.49382	1	-0.392024	0.00753388	0.0363702
NM_135499	chr2L	10091208	10092389	-	1179	1	CG13133|Dmel24.5|Dmel\CG13133|Dmel_CG13133|31A2-31A2|protein-coding	58.71	38.8	59.2	106.78	46.19	32.72	40.68	47.91	44.21	41.34	75.69	76.01	0.783335	0.16552	0.86789	-0.307011	0.267492	0.524042	0.131301	0.688369	1	0.190198	0.447844	0.752892	1.12403	5.76784e-08	3.69765e-07	-1.07717	0.0526782	0.344949	-0.633626	0.202915	0.69341	-0.608886	0.242064	0.701741	0.322864	0.484652	1	0.43836	0.128501	0.342661
NM_001298418	chrX	16714449	16721411	-	1245	1	CG34325|CG18358|Dmel\CG34325|Dmel_CG34325|15A3-15A3|protein-coding	139.93	160.07	189.43	201.69	189.3	199.08	196.33	191.65	181.32	173.62	157.06	161.53	0.401292	0.205936	0.954606	0.370247	0.000805617	0.00433174	0.641416	2.83108e-06	2.0623e-05	0.622536	4.86965e-09	3.26757e-08	0.575556	8.24159e-07	4.76552e-06	-0.0196037	1	1	0.255386	0.408094	0.985185	0.204651	0.535726	1	0.157012	0.634862	1	0.27195	0.0322011	0.119472
NR_003745	chrX	17146074	17146215	-	141	1	snoRNA:Psi28S-1135d|CR34603|Dmel\CR34603|Psi28S-1135d|psi28S-1135d|Dmel_CR34603|15E6-15E6|ncRNA	12.06	12.93	0	0	30.8	40	14.15	8.87	8.24	17.29	3.78	0.95	-6.0696	0.109418	0.741165	1.49152	1.66377e-06	1.52015e-05	0.150901	0.87469	1	0.406651	0.394015	0.682493	-1.87044	0.00211054	0.00763509	7.39974	0.00112888	0.0202246	4.98542	0.125784	0.516297	6.219	0.0606348	0.277999	3.59627	0.504137	1	-1.33628	0.0013756	0.00845124
NM_080134	chr3R	30385573	30388178	-	1672	1	Fer1HCH|1HCH|BEST:LD36673|CG2216|Dmel\CG2216|FER1|FER1HCH|Fe1HCH|Fer-L|Fer1|Fer1HC|FerHCH|HCH|T21|T9|fer1|fer1hch|l(3)00451|l(3)j10B4|Dmel_CG2216|99F2-99F2|protein-coding	4706.21	4629.02	3930.7	4211.76	4090.36	4030.61	4207.8	4469.94	4174.85	4120.34	5470.61	5362.84	-0.17834	0.00611137	0.151272	-0.203247	2.39715e-16	5.06183e-15	0.165219	1.25677e-08	1.19289e-07	0.209578	1.94528e-18	2.05764e-17	0.703739	5.01546e-193	2.66411e-191	-0.0131956	0.848727	1	0.359298	2.77609e-07	6.8517e-06	0.371652	3.50195e-09	7.87087e-08	0.865119	6.8229e-50	5.37783e-48	0.369134	3.33462e-32	1.11397e-30
NM_080307	chrX	2246231	2247567	+	1263	1	Or2a|2F.1|2a|AN4|CG3206|DOR2F.1|DOR62|Dmel\CG3206|Dor62|EG:30B8.7|Or2F.1|Or62|dor62|or2a|Dmel_CG3206|2F2-2F2|protein-coding	4.83	4.85	0	0	8.15	14.54	7.07	8.87	5.24	5.26	6.62	4.75	-4.73398	0.625018	1	1.20926	0.0293746	0.0968435	0.970088	0.189361	0.423708	0.489346	0.557324	0.866824	0.708365	0.307599	0.572426	5.7762	0.0805776	0.443722	4.47501	0.375031	0.943017	4.96586	0.375031	0.927205	4.78809	0.375031	0.927435	-0.231759	0.863974	1
NM_139465	chr3L	2474667	2475614	-	881	1	CG16762|Dmel\CG16762|Dmel_CG16762|62E3-62E3|protein-coding	3.22	6.47	0	23.73	10.87	10	7.07	5.32	1.5	4.51	4.73	2.85	1.27874	0.733383	1	1.08999	0.0433191	0.132026	0.613587	0.492603	0.848115	-0.301011	0.840372	1	0.13443	1	1	-0.189552	1	1	-0.636303	1	1	-1.58187	0.482743	1	-1.14682	0.688517	1	-0.468887	0.557324	0.946631
NR_003738	chrX	17144283	17144420	-	137	1	snoRNA:Psi28S-1192b|CR34596|Dmel\CR34596|Psi28S-1192b|chrX:16978184..16978371|psi28S-1192b|Dmel_CR34596|15E5-15E5|ncRNA	269.41	282.14	94.72	94.91	283.5	312.7	143.27	127.76	75.67	66.14	146.65	146.33	-1.51944	2.01288e-05	0.00138266	0.110044	0.204121	0.438274	-0.753607	3.29375e-09	3.33548e-08	-1.57807	6.7582e-46	1.25644e-44	-0.423352	2.11884e-05	0.00010405	1.64089	2.62962e-06	9.75641e-05	0.780053	0.0470347	0.265898	-0.0740249	0.849464	1	1.07843	0.00497863	0.0386363	-0.862943	1.31418e-10	2.07168e-09
NM_143000	chr3R	24370751	24372762	-	1478	1	CG17782|Dmel\CG17782|Dmel_CG17782|95F15-95F15|protein-coding	0	0.81	0	0	0	0.91	1.77	0	0	0	0	0	-1.64817	1	1	0.134588	1	1	1.14465	1	1	-2.21768	1	1	-2.07448	1	1	1.65632	1	1	1.7484	1	1	0	1	1	0	1	1	1.0047	1	1
NM_001298585	chrX	21146281	21147041	-	602	1	CG45154|CR45154|Dmel\CG45154|Dmel_CG45154|19F1-19F1|protein-coding	0	0	0	0	0	0	0	0	0	0	0	0	0	1	1	5.12548e-15	1	1	0	1	1	0	1	1	5.12548e-15	1	1	0	1	1	0	1	1	0	1	1	0	1	1	0	1	1
NR_133164	chr3L	3137599	3138012	+	413	1	CR45819|Dmel\CR45819|Dmel_CR45819|63B5-63B5|ncRNA	3.22	3.23	11.84	0	3.62	1.82	1.77	5.32	2.25	0.75	0	2.85	0.859142	1	1	-0.238281	0.791924	1	0.390877	1	1	-0.692848	0.554103	0.863228	-0.659293	0.757996	1	-1.07422	0.626327	1	-0.435163	1	1	-1.53122	1	1	-1.47327	1	1	0.624552	0.758361	1
NM_001316660	chrY	3649996	3666928	+	3995	1	CCY|CG40948|CG40968|CG42620|CG45930|Ccy|Dmel\CG45930|Dmel_CG40948|Dmel_CG40968|Dmel_CG42620|NEST:bs20e03|bs20e03.y1|ccy|Dmel_CG45930|-|protein-coding	0	0	0	0	0	0	0	0	0	0	0	0	0	1	1	5.12548e-15	1	1	0	1	1	0	1	1	5.12548e-15	1	1	0	1	1	0	1	1	0	1	1	0	1	1	0	1	1
NM_001273485	chr2L	12426631	12427709	-	994	1	CG5446|BcDNA:RE36920|Dmel\CG5446|Dmel_CG5446|33E4-33E4|protein-coding	172.9	176.24	201.27	154.23	139.49	159.08	107.89	120.67	134.87	112.74	140.03	153.93	0.0451853	0.94713	1	-0.227942	0.0426778	0.130433	-0.34034	0.0244937	0.0805809	-0.115456	0.336227	0.602812	0.240558	0.0301237	0.0836556	-0.261296	0.483914	1	-0.369059	0.271944	0.792389	-0.176827	0.644875	1	0.178271	0.619817	1	-0.111804	0.518452	0.904488
NM_143495	chr3R	29934582	29935888	-	997	1	eIF2B-alpha|CG7883|DeIF2Balpha|Dmel\CG7883|Eif2b|Dmel_CG7883|99C7-99C7|protein-coding	184.16	191.6	142.07	213.55	127.71	153.62	104.35	90.5	149.1	105.23	135.3	127.32	-0.0606667	0.897398	1	-0.419579	0.00029605	0.00176372	-0.675822	9.87669e-06	6.74644e-05	-0.182702	0.243487	0.474598	-0.0276114	0.824471	1	-0.347041	0.318442	0.935847	-0.59812	0.0871408	0.404719	-0.138447	0.758057	1	0.0161343	1	1	-0.255723	0.157669	0.399699
NM_166048	chr2R	14363094	14365473	+	2138	1	Tfb1|CG8151|Dmel\CG8151|Dmp62|TFB1|TfBl|l(2)06949|l(2)06950|p62|Dmel_CG8151|50F6-50F6|protein-coding	386.82	389.66	390.7	403.38	297.09	339.07	277.69	301.66	262.99	275.09	277.22	261.3	0.0512397	0.82484	1	-0.289827	0.000288983	0.00172643	-0.151851	0.114139	0.286799	-0.149123	0.0413047	0.108222	-0.0388179	0.627795	0.947075	-0.32932	0.146545	0.620802	-0.187181	0.411897	0.990313	-0.216564	0.333325	0.865917	-0.106951	0.647627	1	0.138551	0.23312	0.534919
NR_002542	chr2R	11591341	11591485	-	144	1	snoRNA:Psi28S-1180|CR33661|Dm-535|Dmel\CR33661|Psi 28S-1180(SnoR535)|chr2R:7107301..7107415|psi28s-1180|snoR535|snoRNA:535|Dmel_CR33661|48A3-48A3|ncRNA	48.25	54.97	23.68	0	397.62	389.97	14.15	10.65	12.74	21.05	44.47	52.26	-2.0862	0.00681696	0.162309	2.92714	5.54225e-152	7.96593e-150	-1.77637	9.587e-07	7.43656e-06	-1.22761	1.10552e-06	6.10947e-06	0.394397	0.0512828	0.132519	5.02035	4.03676e-25	5.75373e-23	0.321931	1	1	0.843923	0.420804	0.985005	2.45293	0.00142786	0.0131231	-4.70069	1.21749e-106	9.38016e-105
NM_001276046	chr3R	25775288	25776237	-	877	1	CG17196|CG17196-PA|Dmel\CG17196|Dmel_CG17196|96F2-96F2|protein-coding	0	0	0	0	0	0	0	0	1.5	0	0	0	0	1	1	5.12548e-15	1	1	0	1	1	3.2993	0.503694	0.802106	5.12548e-15	1	1	0	1	1	0	1	1	2.41182	1	1	0	1	1	0	1	1
NM_001298614	chr2L	156029	157666	+	1376	1	CG3436|Dmel\CG3436|Dmel_CG3436|21B3-21B3|protein-coding	314.44	271.63	355.18	462.7	248.17	226.35	169.8	205.84	229.27	192.41	211.94	204.29	0.499209	0.030722	0.414562	-0.306833	0.00307794	0.0140377	-0.371209	0.0058423	0.0234075	-0.0948984	0.410429	0.70235	-0.00484376	0.980156	1	-0.794028	0.000555481	0.011204	-0.853821	0.000516645	0.00709473	-0.610292	0.0103618	0.070245	-0.52069	0.0201674	0.121118	-0.0638302	0.646106	1
NM_057925	chr3L	6134697	6135274	-	513	1	Lcp65Ag1|CG10530|DCP8-alpha|Dmel\CG10530|LCP8|L[[3]]CP8|Lcp-g1|Lcp8|Dmel_CG10530|65A6-65A6|3-11 cM|protein-coding	2.41	0.81	0	0	0	0	0	0	0	0	0	0	-3.25349	1	1	-4.01072	0.129017	0.308113	-3.58705	0.254051	0.517851	-3.96387	0.130561	0.286774	-3.79148	0.253688	0.491791	0	1	1	0	1	1	0	1	1	0	1	1	0	1	1
NM_001258561	chrX	2442313	2443976	-	1592	1	tko|CG7925|Dmel\CG7925|EG:BACH59J11.1|MRP-S12|MRPS12|S12|Tko|l(1)3Ab|l(1)tko|mRpS12|mt-rps12|rps12|Dmel_CG7925|3A3-3A3|1-1.0 cM|protein-coding	178.53	155.22	142.07	142.37	150.35	139.08	79.59	74.53	98.15	130.78	104.08	94.07	-0.211608	0.596359	1	-0.207748	0.0881131	0.231077	-0.843125	1.95594e-06	1.45201e-05	-0.164111	0.277123	0.518761	-0.263054	0.0589812	0.149854	0.0157293	1	1	-0.614051	0.10559	0.461042	0.0314252	1	1	-0.06815	0.932802	1	-0.634751	0.000276315	0.00197662
NM_001144277	chr2R	24052917	24057137	-	1695	1	ppk29|CG13568|Dmel\CG13568|nope|Dmel_CG13568|60B6-60B6|protein-coding	17.69	13.74	0	11.86	8.15	20	21.22	23.07	17.23	8.27	6.62	10.45	-1.36136	0.455333	1	-0.161378	0.773762	1	0.759313	0.0740662	0.202369	0.0778951	0.920115	1	-0.389069	0.425818	0.730218	1.20869	0.512712	1	2.08763	0.118536	0.498389	1.41726	0.360095	0.908551	0.945416	0.755126	1	0.920192	0.0645154	0.206411
NM_001038868	chr2R	18048108	18048909	+	689	1	CG34005|BP1019|Dmel\CG34005|Dmel_CG34005|55B2-55B2|protein-coding	2.41	2.43	0	0	0	0	0	0	0	2.25	2.84	0	-3.7872	1	1	-4.56557	0.0322402	0.10434	-4.13153	0.126512	0.310677	-0.683102	0.733769	1	-0.262223	1	1	0	1	1	0	1	1	2.9036	1	1	2.93677	1	1	0	1	1
NM_001299107	chr2L	18292522	18292833	+	250	1	Sfp36F|CG42605|Dmel\CG42605|Dmel_CG42605|36F2-36F2|protein-coding	0	0	0	0	0	0	0	0	0	0	0	0	0	1	1	5.12548e-15	1	1	0	1	1	0	1	1	5.12548e-15	1	1	0	1	1	0	1	1	0	1	1	0	1	1	0	1	1
NM_001260007	chr3R	5802328	5813258	+	6810	1	CG11000|BcDNA:HL04389|CG31555|Dmel\CG11000|Dmel_CG11000|83C4-83C4|protein-coding	788.93	785.79	627.49	569.48	783.47	744.49	590.75	502.18	581.42	628.35	330.2	337.32	-0.376594	0.0250899	0.365534	-0.0456237	0.370202	0.669197	-0.255959	0.000331108	0.00174631	-0.000436691	1	1	-0.749071	8.08715e-33	1.36278e-31	0.342662	0.0411985	0.289983	0.136351	0.481907	1	0.359913	0.0317833	0.17095	-0.389249	0.0336545	0.179573	-0.209624	0.00823285	0.0391805
NM_001169793	chr2R	23384200	23385468	-	1088	1	CG30414|CG3487|Dmel\CG30414|FBgn0050414|SP62|Dmel_CG30414|59D9-59D9|protein-coding	36.19	21.83	0	35.59	38.95	36.36	10.61	5.32	22.48	20.29	17.98	19.95	-0.681955	0.430658	1	0.372169	0.188923	0.413427	-1.57864	0.00322762	0.0137327	-0.0602018	0.940019	1	-0.124353	0.805625	1	1.06454	0.143492	0.612456	-0.859607	0.768494	1	0.605371	0.44222	1	0.538897	0.52358	1	-1.94871	7.5145e-06	7.22068e-05
NM_001260082	chr3R	9726020	9730872	-	3543	1	FoxP|CG16899|CG32937|CG43067|DmFoxP|Dmcg16899|Dmel\CG43067|Dmel_CG16899|Dmel_CG32937|dFoxP|fd85E|Dmel_CG43067|85E5-85E5|protein-coding	100.53	114.8	165.75	106.78	93.29	82.72	76.06	90.5	86.16	69.15	43.52	52.26	0.358815	0.378555	1	-0.292319	0.0470316	0.141426	-0.0996792	0.633431	0.995925	-0.0908047	0.572157	0.883548	-0.678681	0.000131096	0.000579845	-0.639108	0.125302	0.571875	-0.441714	0.294837	0.828601	-0.46567	0.255656	0.728546	-1.05269	0.0140286	0.0903746	0.193201	0.341707	0.683174
NR_048247	chr3L	9733659	9733780	-	121	1	mir-4986|CR43526|Dmel\CR43526|dme-mir-4986|Dmel_CR43526|67C6-67C6|ncRNA	0.8	0	0	0	1.81	5.45	0	1.77	0	0	1.89	1.9	-1.6481	1	1	2.87163	0.047522	0.142599	1.14474	1	1	-2.21759	1	1	2.39826	0.222245	0.449809	4.18723	0.50827	1	1.74841	1	1	0	1	1	3.30395	1	1	-1.6233	0.469686	0.854085
NR_124365	chr2L	18403948	18404600	+	503	1	CR44487|Dmel\CR44487|lincRNA.185|Dmel_CR44487|36F4-36F4|ncRNA	0	0	0	0	0	0	0	0	0	0	0	0.95	0	1	1	5.12548e-15	1	1	0	1	1	0	1	1	2.65555	1	1	0	1	1	0	1	1	0	1	1	1.68665	1	1	0	1	1
NM_132750	chrX	14854328	14856361	-	2031	1	CG9519|Dm GMCtheta1|Dmel\CG9519|Dmel_CG9519|12F6-12F6|protein-coding	547.66	527.09	615.65	510.16	720.98	691.77	295.38	282.14	460.04	426.16	395.49	407.63	0.0859367	0.653172	1	0.392197	1.71671e-12	2.85074e-11	-0.62518	2.98415e-12	3.82042e-11	0.101707	0.107098	0.244567	0.0685617	0.304313	0.567795	0.317895	0.0661176	0.397902	-0.694875	0.000277272	0.00414189	-0.000513507	1	1	-0.0343059	0.867285	1	-1.01665	5.39972e-33	1.83248e-31
NM_164654	chr2L	5662849	5670838	+	2157	1	Hsp60C|A4V087_DROME|CG7235|Dm25E|Dmel\CG7235|Hsp64|bs36d10.y1|Dmel_CG7235|25F2-25F2|protein-coding	0.8	2.43	0	0	0	0	0	0	0	0	0	0	-3.25363	1	1	-4.0108	0.129017	0.308113	-3.58723	0.254051	0.517851	-3.96404	0.130561	0.286774	-3.79159	0.253688	0.491791	0	1	1	0	1	1	0	1	1	0	1	1	0	1	1
NM_001032194	chr2L	21428075	21428669	-	592	10	His2B:CG33876|CG33876|Dmel\CG33876|Dmel_CG33876|39E1-39E1|protein-coding	0	0	0	0	0	0	0	0	0	0	0	0	0	1	1	5.12548e-15	1	1	0	1	1	0	1	1	5.12548e-15	1	1	0	1	1	0	1	1	0	1	1	0	1	1	0	1	1
NM_138125	chr2R	24797925	24798613	+	514	1	CG12849|Dmel\CG12849|Dmel_CG12849|60E2-60E2|protein-coding	0	0	0	0	0	0	0	0	0	0	0	0	0	1	1	5.12548e-15	1	1	0	1	1	0	1	1	5.12548e-15	1	1	0	1	1	0	1	1	0	1	1	0	1	1	0	1	1
NM_001276036	chr3R	25677072	25678682	-	1497	1	CG4730|Dmel\CG4730|Dmel_CG4730|96E9-96E9|protein-coding	7.24	19.4	11.84	0	15.4	14.54	42.45	19.52	10.49	16.54	14.19	15.2	-1.12503	0.50378	1	0.166534	0.777004	1	1.48007	0.0082737	0.0316939	0.398534	0.4472	0.752031	0.627276	0.207742	0.425994	1.29776	0.424031	1	2.56618	0.0328176	0.203965	1.49937	0.227696	0.675437	1.71482	0.210203	0.650147	1.31465	0.00297821	0.0165066
NM_001038882	chr2R	24533374	24556300	-	2754	1	CG4622|Dmel\CG4622|Itp|ZCHC8|dZcchc8|Dmel_CG4622|60D4-60D5|protein-coding	249.3	225.55	189.43	189.83	223.72	214.53	139.73	133.09	199.3	190.16	174.09	190.99	-0.305237	0.334003	1	-0.118008	0.231861	0.479882	-0.528568	0.000114926	0.000661852	0.0938339	0.322429	0.583209	0.109389	0.311544	0.578509	0.198976	0.576549	1	-0.207148	0.495164	1	0.382763	0.230996	0.680026	0.397494	0.176622	0.573997	-0.409911	0.00264134	0.0149249
NM_001144509	chr3L	19650506	19663664	-	3189	1	tey|CG8780|Dmel\CG8780|Dmel_CG8780|76B11-76C1|protein-coding	42.62	25.87	0	59.32	14.49	13.64	26.53	8.87	11.24	13.53	12.3	7.6	-0.188805	0.687476	1	-1.28041	0.000262518	0.0015827	-0.676756	0.14363	0.340255	-1.08304	0.0021669	0.00766232	-1.28634	0.00145684	0.0054299	-1.07314	0.504953	1	-0.467688	0.774827	1	-0.904611	0.531395	1	-1.10456	0.3977	0.955105	0.601093	0.276824	0.586715
NM_137062	chr2R	13836419	13839363	+	1307	1	CG6347|Dmel\CG6347|Dmel_CG6347|50C6-50C6|protein-coding	1.61	4.04	0	0	3.62	0.91	0	5.32	4.5	3.76	5.68	5.7	-3.99471	0.50247	1	-0.304599	0.784692	1	0.175135	1	1	0.902409	0.247951	0.481926	1.46013	0.0424976	0.112572	3.55588	1	1	3.0143	1	1	4.63047	0.625139	1	4.78809	0.375031	0.927435	0.474062	1	1
NR_073899	chr2R	23507078	23507832	-	696	1	CR43794|Dmel\CR43794|lincRNA.386|Dmel_CR43794|59E2-59E2|ncRNA	0	0.81	0	0	0	0	3.54	3.55	3	3.01	0	4.75	-1.64817	1	1	-2.25701	1	1	3.00806	0.0326389	0.102564	2.96737	0.0229639	0.0644951	2.70729	0.173566	0.367228	0	1	1	3.38398	0.502509	1	4.19272	0.500385	1	3.59749	0.556958	1	4.80119	0.0659678	0.208599
NM_079345	chr3L	14537651	14540441	+	1694	1	Mpcp|CG4994|Dmel\CG4994|MPCP|Mcpc|PpsM|l(3)00564|Dmel_CG4994|70E1-70E1|protein-coding	12854.4	12866.8	14562.5	14616.6	11692.3	11617.3	11258	11230.8	10073	9815.3	11033.9	11171.3	0.200909	5.28105e-08	5.61038e-06	-0.144233	1.2028e-14	2.2935e-13	0.0769227	0.000248628	0.00134574	0.00898193	0.631807	0.942148	0.27694	2.26921e-48	4.86983e-47	-0.333446	5.46276e-19	5.87642e-17	-0.10822	0.0033445	0.0340502	-0.2082	3.73821e-08	7.55773e-07	0.0590917	0.101272	0.40059	0.221834	3.1259e-25	8.80813e-24
NM_140376	chr3L	13174478	13176781	+	2228	1	snky|CG11281|Dmel\CG11281|ms(3)4|ms(3)ry4|ms(3)sneaky|ms(3)snky|Dmel_CG11281|70A2-70A2|3-40 cM|protein-coding	0	0	0	0	0	0	0	0	0.75	0	0	0	0	1	1	5.12548e-15	1	1	0	1	1	2.43889	1	1	5.12548e-15	1	1	0	1	1	0	1	1	1.66027	1	1	0	1	1	0	1	1
NM_001298462	chrX	17830828	17841705	+	1965	1	CG6398|Dmel\CG6398|Dmel_CG6398|16D5-16D7|protein-coding	352.24	377.53	319.67	284.74	284.4	320.89	267.08	241.33	248	234.5	192.07	181.49	-0.25266	0.30902	1	-0.271948	0.00137375	0.00691079	-0.250444	0.0168112	0.0586574	-0.216649	0.00567062	0.0184341	-0.476727	1.21965e-07	7.60238e-07	-0.00756208	1	1	0.0179892	1	1	0.0197985	1	1	-0.24081	0.366465	0.923037	0.0221152	0.882475	1
NM_001042844	chrX	22945321	22946339	+	953	1	CG41106|Dmel\CG41106|Dmel_CG41106|20F2-20F2|protein-coding	1.61	0	0	0	0	0	1.77	0	0	0	0.95	0	-2.39734	1	1	-3.09755	0.502671	0.808889	0.350972	1	1	-3.05348	0.503694	0.802106	-0.23655	1	1	0	1	1	1.7484	1	1	0	1	1	1.68662	1	1	2.94863	1	1
NM_141919	chr3R	12348987	12350644	-	1205	1	CG10038|Dmel\CG10038|Dmel_CG10038|87B7-87B7|protein-coding	80.42	103.48	59.2	154.23	95.1	81.81	86.67	65.66	107.14	88.69	87.99	93.12	0.23298	0.633281	1	-0.0574496	0.774818	1	-0.00049914	1	1	0.470739	0.00461512	0.0152813	0.46672	0.00483993	0.0162605	-0.278735	0.589794	1	-0.217351	0.691022	1	0.220963	0.590982	1	0.216263	0.58618	1	0.0577296	0.817608	1
NM_080383	chr3L	203730	205309	+	1523	1	NitFhit|CG7067|Dmel\CG7067|Dmel_CG7067|61B2-61B2|protein-coding	429.45	451.1	414.38	308.47	426.61	472.69	419.19	503.96	380.62	435.93	439.01	422.83	-0.265334	0.232561	0.982086	0.0281738	0.707416	1	0.338575	0.000188467	0.00104423	0.271048	0.000550806	0.00216377	0.458078	1.07186e-11	8.88665e-11	0.305172	0.160524	0.658736	0.6194	0.00569292	0.0525198	0.520158	0.0152962	0.0961863	0.706258	0.00049732	0.00515838	0.311021	0.0025102	0.0142734
NM_132167	chrX	7378140	7378953	+	717	1	CheA7a|CG15033|Dmel\CG15033|Dmel_CG15033|7B2-7B2|protein-coding	82.83	92.16	11.84	0	35.32	41.82	3.54	1.77	4.5	1.5	32.17	25.65	-3.82342	1.43127e-05	0.00101159	-1.18175	1.17512e-10	1.70477e-09	-4.70829	2.19887e-24	4.53127e-23	-4.44678	6.29185e-44	1.13042e-42	-1.10563	6.62768e-08	4.22511e-07	2.65045	0.0167195	0.159138	-0.804869	1	1	-0.608138	1	1	2.68116	0.0128515	0.0842017	-3.52173	7.50409e-10	1.11222e-08
NM_001259147	chr2L	18291253	18291462	-	148	1	CG43362|Dmel\CG43362|Dmel_CG43362|36F2-36F2|protein-coding	0	0	0	0	0	0	0	0	0	0	0	0	0	1	1	5.12548e-15	1	1	0	1	1	0	1	1	5.12548e-15	1	1	0	1	1	0	1	1	0	1	1	0	1	1	0	1	1
NM_140508	chr3L	15496574	15498055	+	1410	1	CG13455|Dmel\CG13455|Dmel_CG13455|71D3-71D3|protein-coding	3.22	2.43	0	0	0.91	1.82	0	3.55	0.75	3.76	0.95	0.95	-3.99458	0.500346	1	-0.998722	0.347278	0.637775	-0.378386	1	1	0.0521423	1	1	-1.01727	0.509617	0.810434	2.89847	1	1	2.51596	1	1	3.8041	0.512787	1	2.4431	1	1	0.597645	1	1
NM_165710	chr2R	9850703	9860759	-	4437	1	PCB|BcDNA|BcDNA:GH06348|CG1516|Dmel\CG1516|PC|Q0E9E2_DROME|dPC|Dmel_CG1516|46B4-46C1|protein-coding	10067.9	10172.4	10477.9	10867.5	11178.7	11178.3	10295.8	10426.9	9621.19	9453.02	8872.95	8910.83	0.0956246	0.0233337	0.352699	0.141311	2.18523e-13	3.88527e-12	0.304653	2.90532e-44	8.58248e-43	0.294424	3.58736e-53	7.41041e-52	0.302355	1.06818e-51	2.37893e-50	0.0573695	0.167843	0.675637	0.22479	3.37495e-08	9.25083e-07	0.182525	7.39046e-06	0.000109728	0.189784	3.09831e-06	4.94343e-05	0.164025	5.1616e-14	9.91955e-13
NM_165575	chr2R	7950339	7951492	+	1151	1	CG30378|CBP6|Dmel\CG30378|NEST:bs08d04|Dmel_CG30378|43F6-43F6|protein-coding	4.83	4.04	0	11.86	7.25	8.18	5.31	3.55	5.99	3.76	5.68	5.7	0.421647	1	1	0.781763	0.185084	0.40737	0.260974	1	1	0.506798	0.546066	0.853271	0.830583	0.210168	0.429579	0.359561	1	1	-0.141186	1	1	0.0617115	1	1	0.377955	1	1	-0.51389	0.647683	1
NM_080372	chr2R	11983145	11985393	-	1588	1	RnrS|CG8975|DmRNR2|Dmel\CG8975|RNR2|RNRS|RNrS|Rnr2|Rnrs|anon-WO0118547.148|dRNR2|rnr2|rnrS|Dmel_CG8975|48D5-48D5|protein-coding	65.94	90.54	153.91	154.23	111.41	96.36	86.67	85.18	111.64	121.01	95.56	105.47	0.994999	0.0133371	0.252622	0.406806	0.0237329	0.0808459	0.405414	0.0677475	0.188507	0.951519	1.83033e-09	1.26234e-08	0.849665	1.58314e-06	8.88095e-06	-0.576971	0.119101	0.561394	-0.572929	0.121798	0.507981	-0.0606605	0.940409	1	-0.16288	0.619067	1	-0.000425333	1	1
NR_047989	chr2L	17792412	17793694	+	1282	1	CR43419|Dmel\CR43419|Dmel_CR43419|36D3-36D3|ncRNA	1.61	2.43	0	0	1.81	2.73	5.31	10.65	0.75	1.5	0	0	-3.54493	1	1	0.160179	1	1	2.17497	0.00848041	0.0323752	-0.432676	0.730041	1	-4.09249	0.126879	0.28353	3.55589	1	1	4.47502	0.379821	0.946233	2.90354	1	1	0	1	1	2.01253	0.0386778	0.137478
NM_001202133	chr3L	7465509	7468808	+	2515	1	CG42660|Dmel\CG42660|Dmel_CG42660|66A2-66A2|protein-coding	0	0	0	0	0	0	0	0	0	0	0	0	0	1	1	5.12548e-15	1	1	0	1	1	0	1	1	5.12548e-15	1	1	0	1	1	0	1	1	0	1	1	0	1	1	0	1	1
NM_057634	chr2L	9700810	9708883	+	2038	1	pelo|CG3959|Dmel\CG3959|ms(2)01559|Dmel_CG3959|30C5-30C5|protein-coding	253.32	279.71	272.31	166.1	220.1	211.8	162.72	193.42	188.06	179.64	193.01	174.83	-0.262361	0.369676	1	-0.305398	0.00107376	0.00556871	-0.310989	0.0147751	0.0526312	-0.155432	0.0977665	0.22579	-0.0457991	0.669698	0.99466	-0.0313017	0.951097	1	-0.0327274	0.944142	1	0.0906611	0.809386	1	0.199519	0.498003	1	-0.00492308	1	1
NM_141401	chr3R	6468437	6471016	+	2577	1	Neurochondrin|CG2330|Dmel\CG2330|Dmel_CG2330|83E8-83E8|protein-coding	601.55	551.34	438.06	510.16	555.22	609.95	806.54	890.79	373.88	399.11	506.19	497.9	-0.263131	0.181344	0.901661	0.0128837	0.864839	1	0.828316	5.95496e-29	1.3764e-27	-0.196883	0.00462069	0.0152919	0.289473	1.12445e-05	5.68337e-05	0.28768	0.140292	0.605337	1.10675	6.22161e-11	2.2356e-09	0.050051	0.808336	1	0.535592	0.00323183	0.0265501	0.81604	7.75512e-26	2.21442e-24
NM_001299360	chr2R	10617662	10641807	+	3883	1	CG11883|Dmel\CG11883|Dmel_CG11883|47B1-47B1|protein-coding	329.72	316.9	449.9	284.74	321.54	340.88	325.45	362	224.78	247.28	151.38	174.83	0.203196	0.388435	1	0.032463	0.6696	0.986294	0.358648	0.000146416	0.000827867	-0.0741098	0.376858	0.660778	-0.498134	2.30543e-07	1.3988e-06	-0.159043	0.525016	1	0.1711	0.462697	1	-0.293459	0.225196	0.671278	-0.717743	0.00471665	0.0369216	0.32684	0.000837481	0.00539724
NM_142200	chr3R	15363933	15367665	-	2881	1	CG34404|CG18496|CG6156|Dmel\CG34404|Dmel_CG18496|Dmel_CG6156|anon-FF|Dmel_CG34404|88F1-88F1|protein-coding	395.67	388.85	378.86	450.84	295.27	331.79	293.61	255.53	209.79	232.25	220.45	224.24	0.0995111	0.66087	1	-0.325456	2.82359e-05	0.000211078	-0.243736	0.0123396	0.0449533	-0.447624	8.70593e-09	5.74262e-08	-0.329916	6.20481e-05	0.000287451	-0.41321	0.0638976	0.391027	-0.327249	0.146206	0.565712	-0.563211	0.0133658	0.0859429	-0.44616	0.040273	0.20507	0.0823008	0.482016	0.870489
NM_001299510	chr2R	15011396	15042134	+	5464	1	hbs|CG7449|CT22841|Dmel\CG7449|Hbs|icon|Dmel_CG7449|51D8-51D8|protein-coding	122.24	118.84	153.91	94.91	134.05	121.81	106.12	67.43	60.69	63.89	60.55	57.01	0.0647842	0.873489	1	0.0836512	0.509845	0.817768	-0.202668	0.305373	0.59475	-0.571924	4.19046e-05	0.000193765	-0.546297	0.000397849	0.0016342	0.0304862	1	1	-0.250972	0.617383	1	-0.65225	0.121999	0.456851	-0.626963	0.121798	0.456049	-0.285532	0.158884	0.401708
NR_125050	chr3L	22896127	22896619	+	492	1	CR44688|Dmel\CR44688|lincRNA.656|Dmel_CR44688|80B2-80B2|ncRNA	0	0	0	0	0	0	1.77	0	0	0	0	0	0	1	1	5.12548e-15	1	1	3.05333	1	1	0	1	1	5.12548e-15	1	1	0	1	1	1.7484	1	1	0	1	1	0	1	1	2.94863	1	1
NR_124508	chr2R	10786195	10786493	-	298	1	CR44301|Dmel\CR44301|Dmel_CR44301|47B13-47B13|ncRNA	1.61	4.04	0	0	1.81	1.82	0	7.1	1.5	0.75	0	0	-3.99471	0.50247	1	-0.610225	0.556993	0.871063	0.574185	0.773595	1	-0.89665	0.519638	0.820976	-4.55363	0.0339709	0.09264	3.26431	1	1	3.384	0.502509	1	2.90349	1	1	0	1	1	1.17008	0.473299	0.858973
NR_125033	chr3L	21318223	21318650	-	427	1	CR45674|Dmel\CR45674|Dmel_CR45674|78C7-78C7|ncRNA	4.02	0.81	0	0	0	0	0	0	0	0	0	0	-3.78671	0.507977	1	-4.5654	0.0378498	0.11872	-4.13112	0.135538	0.325522	-4.51743	0.0395167	0.104305	-4.34106	0.0711262	0.175017	0	1	1	0	1	1	0	1	1	0	1	1	0	1	1
NM_134971	chr2L	4006041	4006606	+	563	1	CG15423|Dmel\CG15423|Dmel_CG15423|24D3-24D3|protein-coding	3.22	1.62	0	0	6.34	4.55	0	1.77	1.5	4.51	2.84	2.85	-3.78715	0.501204	1	1.13395	0.171177	0.382921	-1.07814	0.691047	1	0.667445	0.452062	0.759089	0.694504	0.583441	0.899782	4.74553	0.625018	1	1.74841	1	1	4.19294	0.507562	1	3.83938	0.500012	1	-2.18759	0.111615	0.313734
NR_124751	chr3L	1235472	1235702	+	230	1	CR45747|Dmel\CR45747|Dmel_CR45747|61F4-61F4|ncRNA	0	0	0	0	0	0	1.77	1.77	0	0	0	0	0	1	1	5.12548e-15	1	1	3.96371	0.254051	0.517851	0	1	1	5.12548e-15	1	1	0	1	1	2.51595	1	1	0	1	1	0	1	1	3.85203	0.254128	0.552089
NM_001297818	chrX	610549	619723	-	4379	1	CG13366|AAD55419|Dmel\CG13366|EG:118B3.2|Dmel_CG13366|1B10-1B12|protein-coding	458.4	488.29	603.81	593.21	500.88	537.23	410.34	463.14	287.71	260.81	307.5	308.81	0.357418	0.0496316	0.527922	0.130808	0.0464206	0.139834	0.154486	0.0739148	0.202084	-0.407019	6.67122e-08	4.11484e-07	-0.130074	0.0759655	0.184745	-0.214955	0.22309	0.776346	-0.187074	0.321522	0.873877	-0.780565	5.43751e-05	0.000687385	-0.504309	0.00548178	0.04182	0.0243603	0.798275	1
NR_123888	chrX	12912560	12913009	+	449	1	CR45625|Dmel\CR45625|Dmel_CR45625|11D2-11D2|ncRNA	0	0	0	0	0	0	0	0	0	0	0	0	0	1	1	5.12548e-15	1	1	0	1	1	0	1	1	5.12548e-15	1	1	0	1	1	0	1	1	0	1	1	0	1	1	0	1	1
NM_135823	chr2L	13708215	13710583	+	2312	1	CG7311|BG:DS08249.2|Dmel\CG7311|GPO|GPO-2|Gpo|alpha-GPO|Dmel_CG7311|34D1-34D1|protein-coding	1.61	4.85	0	0	3.62	2.73	5.31	0	3	3.76	0	0	-4.17619	0.505103	1	-0.0237788	1	1	-0.00873172	1	1	0.433448	0.644445	0.955826	-4.73868	0.0189539	0.0555021	4.00584	0.500012	1	3.01427	1	1	4.35385	0.625612	1	0	1	1	0.0157088	1	1
NM_206757	chrX	15987008	15991974	-	2578	1	eIF5|CG9177|Dmel\CG9177|EIf5|anon-EST:fe3C6|Dmel_CG9177|14A5-14A5|protein-coding	1402.54	1462.43	1586.49	1542.34	1366.77	1450.8	1255.8	1192.46	1392.87	1300.29	1086.17	1120.27	0.146098	0.183226	0.904341	-0.026254	0.541823	0.854612	0.0440292	0.393589	0.719456	0.290869	1.16799e-10	8.76579e-10	0.112233	0.00690504	0.0224703	-0.160687	0.145449	0.618386	-0.0862927	0.424641	1	0.128478	0.240961	0.70044	-0.0508143	0.63639	1	0.0709494	0.204437	0.486125
NR_133360	chr3R	7883693	7884441	-	748	1	CR46127|Dmel\CR46127|Dmel_CR46127|84E4-84E4|ncRNA	6.43	5.66	0	11.86	5.43	5.45	0	3.55	11.24	6.76	1.89	0	-0.0100088	1	1	-0.150944	1	1	-1.43949	0.180598	0.40903	0.941867	0.0641281	0.158367	-2.08367	0.0351888	0.095459	-0.127034	1	1	-1.30326	1	1	0.923225	0.559762	1	-1.96708	1	1	-1.28421	0.228614	0.527773
NR_073662	chrX	17857077	17858084	-	540	1	CR43981|Dmel\CR43981|Dmel_CR43981|16E2-16E2|ncRNA	23.32	31.53	35.52	11.86	19.93	19.09	30.07	23.07	28.47	22.55	19.87	38.01	-0.18964	1	1	-0.490782	0.121978	0.299284	0.224566	0.545659	0.898645	0.275313	0.334991	0.600847	0.563936	0.103183	0.239528	-0.287618	1	1	0.425419	0.677726	1	0.447442	0.620929	1	0.73357	0.411466	0.976106	0.714865	0.0575563	0.189274
NR_048099	chr2R	12875164	12877280	+	2058	1	CR43468|Dmel\CR43468|Dmel_CR43468|49D6-49D6|ncRNA	217.14	239.29	236.79	201.69	234.59	225.44	171.57	207.62	219.53	205.19	176.93	163.43	-0.0386548	0.95482	1	0.00933879	0.9539	1	0.00308507	1	1	0.276247	0.00295686	0.0101902	0.0659332	0.554535	0.86398	0.0596355	0.904699	1	0.0574621	0.889704	1	0.298497	0.304479	0.81781	0.0875833	0.845009	1	-0.0055294	1	1
NM_136335	chr2R	5671741	5672800	+	1057	1	kune|CG1298|Dmel\CG1298|Kune|Dmel_CG1298|41F6-41F6|protein-coding	286.3	248.19	248.63	249.15	260.86	323.61	185.72	205.84	209.79	205.94	246.94	260.35	-0.0837775	0.803887	1	0.126431	0.305838	0.578142	-0.178415	0.171906	0.393033	0.0173204	0.862403	1	0.41325	3.48596e-05	0.000166874	0.221741	0.448794	1	-0.0787334	0.772857	1	0.0849158	0.777299	1	0.47991	0.0609356	0.279347	-0.304246	0.0397939	0.140569
NM_136110	chr2L	19298345	19299933	-	1299	1	CG17564|Dmel\CG17564|Dmel_CG17564|37D2-37D2|protein-coding	0	1.62	0	0	0	0	0	0	0	0	0.95	0.95	-2.39749	1	1	-3.09763	0.502671	0.808889	-2.70254	1	1	-3.05365	0.503694	0.802106	0.644064	1	1	0	1	1	0	1	1	0	1	1	2.4431	1	1	0	1	1
NM_001275191	chr3L	20714100	20715158	+	538	1	CG34260|Dmel\CG34260|Dmel_CG34260|77E3-77E3|protein-coding	1.61	4.85	23.68	11.86	2.72	2.73	0	3.55	0	0	0	0	2.41419	0.193687	0.925628	-0.238341	0.797785	1	-0.562489	0.738691	1	-4.91723	0.0199573	0.0570724	-4.73868	0.0189539	0.0555021	-2.62598	0.0703392	0.409909	-2.81835	0.225619	0.738465	-6.35072	0.0343498	0.181109	-5.94912	0.0642964	0.289783	-0.324662	1	1
NM_001169669	chr2R	13212405	13214496	-	1195	1	AQP|AQP-dr|Aqp 12L|CG12251|Dmel\CG12251|Dmel_CG12251|49F9-49F10|protein-coding	177.73	181.89	177.59	201.69	125.9	142.72	109.66	122.44	116.88	107.48	103.13	128.27	0.0955698	0.794788	1	-0.422974	0.000133771	0.000869637	-0.360809	0.0164009	0.0574602	-0.300301	0.00617516	0.0198983	-0.147228	0.250625	0.491791	-0.506575	0.123818	0.571875	-0.439817	0.178388	0.644244	-0.411881	0.211018	0.64777	-0.25944	0.450077	1	0.0626982	0.736136	1
NM_168196	chr3L	7159199	7189931	-	10047	1	Dscam2|BcDNA:AT03867|CG14828|CG17742|CG32387|CG32389|CG42256|CG8618|CG8619|CT14580|CT14584|CT34644|Dmel\CG42256|Dmel_CG32387|Dmel_CG32389|Dscam-like|Dmel_CG42256|65E6-65E6|protein-coding	893.47	805.19	840.6	913.54	904.84	868.12	624.36	615.75	490.01	448.71	345.34	317.36	0.0651827	0.662812	1	0.059426	0.328001	0.610062	-0.183286	0.0179384	0.0620212	-0.475581	2.03157e-11	1.59394e-10	-0.868764	3.81017e-29	5.96786e-28	0.00606093	1	1	-0.232579	0.11281	0.482739	-0.556898	0.000345042	0.00366786	-0.950563	2.89087e-09	6.4413e-08	-0.242114	0.000242807	0.00175601
NM_136907	chr2R	12242546	12243273	+	573	1	CG43316|CG13169|Dmel\CG43316|Dmel_CG13169|Dmel_CG43316|48F1-48F1|protein-coding	0	0	0	0	0	0	0	0	0	0	0	0	0	1	1	5.12548e-15	1	1	0	1	1	0	1	1	5.12548e-15	1	1	0	1	1	0	1	1	0	1	1	0	1	1	0	1	1
NM_132213	chrX	8119082	8121147	-	2000	1	CG2260|Dmel\CG2260|Dmel_CG2260|7D6-7D6|protein-coding	141.54	156.83	224.95	166.1	149.45	120.9	95.51	108.24	98.15	94.7	82.31	91.22	0.409092	0.220289	0.967961	-0.144036	0.291174	0.559326	-0.279284	0.0926824	0.242317	-0.249173	0.0426985	0.111227	-0.292605	0.0334188	0.0914698	-0.541178	0.111667	0.543219	-0.671392	0.0400279	0.236	-0.674235	0.0443323	0.219097	-0.717989	0.035856	0.188008	-0.134539	0.473832	0.859613
NM_057805	chr2L	3068345	3144786	-	8284	1	toc|BA34|BcDNA:LD27161|CG9660|Dmel\CG9660|Toc|l(2)01361|l(2)05527|l(2)K08224|l(2)k08224|Dmel_CG9660|23D1-23D2|protein-coding	1454.81	1386.44	1420.74	1245.73	1699.18	1749.87	1455.66	1353.94	921.58	938.01	774.89	827.61	-0.0726128	0.546497	1	0.277341	4.45653e-13	7.72284e-12	0.254529	8.60661e-07	6.70955e-06	-0.231606	3.23738e-08	2.04703e-07	-0.337307	6.59579e-12	5.5193e-11	0.361637	0.00104171	0.019056	0.342836	0.00281484	0.0295188	-0.175221	0.141524	0.494208	-0.281563	0.0213093	0.126247	-0.0221624	0.653161	1
NM_206055	chr2R	7931054	7932380	-	1045	1	rnh1|74/9|CG8729|Dmel\CG8729|RNase H1|RnH1|l(2)43F1-5|l(2)43Fa|l(2)k07409|l(2)k07624|rnhl|Dmel_CG8729|43F2-43F2|protein-coding	86.85	87.31	142.07	71.18	71.55	81.81	67.21	47.91	67.43	63.14	76.64	54.16	0.310997	0.520093	1	-0.185587	0.245344	0.501417	-0.32557	0.132229	0.319667	-0.0355048	0.879539	1	0.0763002	0.703291	1	-0.484604	0.280527	0.876157	-0.618646	0.181381	0.648483	-0.362564	0.435704	1	-0.251382	0.615468	1	-0.139413	0.561461	0.951557
NR_124318	chr2L	16998683	16998941	+	258	1	CR45357|Dmel\CR45357|Dmel_CR45357|36B6-36B6|ncRNA	0	0	0	0	0	0	0	0	0	0	0	0	0	1	1	5.12548e-15	1	1	0	1	1	0	1	1	5.12548e-15	1	1	0	1	1	0	1	1	0	1	1	0	1	1	0	1	1
NM_001104223	chr3R	5853332	5854282	+	948	1	CG34287|Dmel\CG34287|Dmel_CG34287|83C5-83C5|protein-coding	5.63	8.08	11.84	0	5.43	4.55	3.54	3.55	9.74	5.26	4.73	3.8	-0.185444	1	1	-0.451587	0.573604	0.8898	-0.663055	0.482921	0.837377	0.5039	0.356398	0.6313	-0.190978	1	1	-0.247684	1	1	-0.435203	1	1	0.665662	0.764025	1	-0.0197806	1	1	-0.21324	1	1
NR_003841	chr3L	827312	827383	-	71	1	snoRNA:Me28S-C788a|CR34692|DmSnR58a|Dmel\CR34692|Me28S-C788a(DmSnR58)|Me28S-Cm788a|Dmel_CR34692|61D2-61D2|ncRNA	4.83	2.43	0	0	0	0	3.54	0	1.5	2.25	5.68	0	-4.33682	1	1	-5.13004	0.00458619	0.019837	-0.724945	0.518269	0.864742	-0.550961	0.795912	1	0.133423	1	1	0	1	1	2.51594	1	1	3.56123	1	1	3.83805	0.571889	1	3.85204	0.254128	0.552089
NM_142313	chr3R	16643605	16645171	+	1289	1	CG10326|Dmel\CG10326|Dmel_CG10326|89D6-89D6|protein-coding	328.12	338.73	402.54	403.38	286.22	253.62	222.86	149.06	239.76	205.19	185.44	177.68	0.292134	0.189707	0.915497	-0.306741	0.000286918	0.00171529	-0.570874	1.47464e-05	9.79125e-05	-0.203428	0.0235858	0.066079	-0.387562	1.92674e-05	9.51906e-05	-0.587043	0.0112887	0.121481	-0.846466	0.00381518	0.037983	-0.511758	0.0284297	0.156808	-0.696302	0.00209123	0.0182306	-0.263312	0.110551	0.312045
NM_001273318	chr2L	8381821	8382807	-	918	1	CG13392|Dmel\CG13392|Dmel_CG13392|29B3-29B4|protein-coding	68.36	58.21	35.52	94.91	73.37	76.36	53.06	74.53	71.18	59.38	53.93	60.81	0.0612649	0.913893	1	0.239515	0.158237	0.359571	0.281111	0.249368	0.517851	0.424089	0.0169546	0.0494108	0.346472	0.0705451	0.173812	0.189621	0.74959	1	0.234439	0.723281	1	0.345967	0.548056	1	0.267647	0.731249	1	0.0423391	0.895365	1
NM_001298760	chr2L	6747421	6747914	-	491	1	CG44271|Dmel\CG44271|Dmel_CG44271|27B1-27B1|protein-coding	5.63	4.85	47.36	23.73	5.43	9.09	7.07	5.32	3.75	2.25	2.84	2.85	2.73755	0.00739543	0.16857	0.459776	0.465668	0.786103	0.501469	0.647683	1	-0.413911	0.665139	0.978963	-0.382144	0.81457	1	-2.26881	0.0138165	0.140248	-2.1855	0.0224814	0.153809	-3.14918	0.00372095	0.0294917	-3.09803	0.00635474	0.0472161	0.0451597	1	1
NM_141625	chr3R	9332064	9334714	-	2106	1	CG8866|Dmel\CG8866|UNC 51-like|dULK3|Dmel_CG8866|85D11-85D11|protein-coding	127.06	141.47	153.91	142.37	112.31	143.63	129.12	94.05	89.16	75.16	92.72	82.67	0.160802	0.712558	1	-0.0715167	0.642833	0.95861	0.00417601	1	1	-0.327942	0.016712	0.0488005	-0.125082	0.392059	0.684683	-0.220641	0.591756	1	-0.140612	0.739729	1	-0.504641	0.187927	0.597499	-0.3025	0.430753	1	0.0762436	0.723735	1
NM_080012	chr3R	16046347	16049421	-	2481	1	IKKbeta|CG4201|DIK|DLAK|DmIKK|DmIKKBeta|DmIKKb|DmIKKbeta|DmIkkbeta|Dmel\CG4201|Dmikkb|Dmikkbeta|IK|IKK|IKK-beta|IKKB|IKKb|IRD-5|IRD5|Ik|Ikkb|Ikkbeta|Ird-5|Ird5|LRK|Lak|anon-89Bd|dIKK|dIKK-beta|dIKKbeta|dLak|dmIKKbeta|ikk|ird|ird-5|ird5|ird5/DmIkk[beta]|ird[5]|Dmel_CG4201|89B1-89B1|protein-coding	201.86	228.78	213.11	177.96	254.52	244.53	222.86	195.19	218.78	200.68	230.86	228.04	-0.119724	0.730357	1	0.210642	0.0300994	0.0988329	0.228069	0.0786086	0.211669	0.342191	0.000568498	0.00222814	0.580675	5.27526e-09	3.66781e-08	0.34187	0.26453	0.848353	0.363043	0.224662	0.737552	0.445433	0.13748	0.484737	0.682967	0.0155445	0.0980722	0.0181843	0.912808	1
NM_079405	chr3L	17649562	17654280	-	1350	1	Krn|CG32179|CG8056|CT19073|Dmel\CG32179|Ker|gritz|keren|keren/spitz2|krn|s-krn|skrn|Dmel_CG32179|74E4-74E4|protein-coding	102.13	94.59	165.75	142.37	139.49	139.99	86.67	97.6	72.68	72.91	74.75	72.21	0.665249	0.0802859	0.64713	0.503764	5.855e-05	0.000411269	0.175796	0.342601	0.649506	-0.0543668	0.738824	1	0.0681192	0.685712	1	-0.150135	0.705365	1	-0.472824	0.228188	0.741719	-0.735588	0.0526939	0.250703	-0.613552	0.0961459	0.386834	-0.327093	0.0546883	0.181558
NM_001273985	chr2R	12224461	12229310	-	1623	1	CG8854|Dmel\CG8854|Dmel_CG8854|48E10-48E10|protein-coding	78.01	55.78	59.2	35.59	47.1	36.36	31.84	39.04	38.21	42.84	36.9	28.51	-0.476527	0.485595	1	-0.681889	0.00369538	0.016559	-0.644693	0.0285341	0.0916864	-0.342915	0.117335	0.264308	-0.542289	0.0325133	0.0892985	-0.192212	0.792309	1	-0.151019	1	1	0.117927	0.897497	1	-0.0816632	1	1	0.0371335	1	1
NM_079246	chr3L	8297169	8298506	+	1027	1	Rab19|AAF50452|CG7062|DRABR3|DRabRP3|DmRab19|Dmel\CG7062|O18339|Rab-RP3|Rab-r3|Rab19/RP3|Rab19s|rab19|Dmel_CG7062|66C5-66C5|protein-coding	151.99	138.24	94.72	94.91	105.97	107.26	102.59	95.82	97.4	90.19	60.55	74.11	-0.59431	0.17312	0.88654	-0.446771	0.000283045	0.00169391	-0.277836	0.0930336	0.242901	-0.249459	0.0449029	0.116314	-0.618589	3.63175e-05	0.000173367	0.159486	0.789712	1	0.331478	0.525466	1	0.328664	0.491976	1	-0.0407786	1	1	0.169434	0.345352	0.688663
NM_134654	chr2L	144231	153300	-	5294	1	CG42399|CG11620|CG4648|Dmel\CG42399|Dmel_CG11620|Dmel_CG4648|Dmel_CG42399|21B3-21B3|protein-coding	209.9	191.6	153.91	142.37	151.26	150.9	123.81	122.44	104.15	96.21	84.21	88.37	-0.419094	0.230429	0.978953	-0.412187	0.000117721	0.000775017	-0.434333	0.00263523	0.011434	-0.622471	3.88323e-08	2.43918e-07	-0.72878	1.09025e-08	7.42934e-08	0.0187983	1	1	0.000617356	1	1	-0.219244	0.578476	1	-0.326028	0.379438	0.931125	-0.0215791	0.923668	1
NM_001038851	chr2R	11409810	11410438	-	541	1	CG34054|BP1079|Dmel\CG34054|HDC05792|Dmel_CG34054|47F11-47F11|protein-coding	97.31	79.23	35.52	71.18	76.08	88.18	109.66	133.09	132.62	148.82	99.35	114.97	-0.706172	0.221991	0.969206	-0.106546	0.533811	0.844539	0.728738	7.51474e-05	0.000448159	1.0515	2.46353e-14	2.23534e-13	0.767452	1.14673e-06	6.55097e-06	0.611264	0.300389	0.907171	1.44592	0.00225557	0.0245259	1.74023	0.000123966	0.00145128	1.45456	0.00241675	0.0207928	0.835746	4.30573e-06	4.29418e-05
NM_001300309	chr3R	8578205	8629996	+	6324	1	5-HT2B|5-HT[[2B]]|CG42796|CG7994|CG8007|Dmel\CG42796|Dmel_CG7994|Dmel_CG8007|anon-WO0170980.94|anon-WO0170980.95|anon-WO0170980.97|anon-WO0170980.98|d5-HT2B|Dmel_CG42796|85A3-85A5|protein-coding	95.7	107.52	82.88	142.37	110.5	80.9	72.52	72.75	75.67	83.43	52.98	49.41	0.166901	0.734945	1	-0.088102	0.627668	0.943269	-0.213085	0.306603	0.596602	0.0269968	0.89301	1	-0.498854	0.00365188	0.012583	-0.243179	0.614874	1	-0.363184	0.422622	1	-0.156119	0.78806	1	-0.681466	0.124233	0.460328	-0.124236	0.614119	1
NM_078746	chr2L	4164689	4166134	-	1191	1	Or24a|24D.1|24a|CG11767|DOR24D.1|DOR48|Dmel\CG11767|Or24D.1|Dmel_CG11767|24D7-24D7|protein-coding	0	0	0	0	0	0	0	0	0	0	0	0	0	1	1	5.12548e-15	1	1	0	1	1	0	1	1	5.12548e-15	1	1	0	1	1	0	1	1	0	1	1	0	1	1	0	1	1
NR_124496	chr2R	10044035	10045196	+	1101	1	CR44295|CG44295|Dmel\CR44295|Dmel_CR44295|46D7-46D7|ncRNA	12.06	8.89	11.84	11.86	25.36	20.91	5.31	8.87	7.49	4.51	7.57	4.75	0.192884	1	1	1.13219	0.00112225	0.00577989	-0.289601	0.856778	1	-0.418899	0.455801	0.764538	-0.273565	0.745221	1	0.943541	0.541376	1	-0.453981	0.726589	1	-0.621943	0.757245	1	-0.476257	0.753936	1	-1.41689	0.00715872	0.0347651
NM_001299484	chr2R	14230611	14235449	-	3837	1	Opa1|CG8479|Dmel\CG8479|OPA1|OPA1-like|Opa1-like|dOPA1|dOpa1|l(2)s3475|opa1|opa1-like|Dmel_CG8479|50E4-50E4|protein-coding	1347.85	1350.87	1479.93	1494.88	1183.81	1205.36	953.34	1022.11	847.41	881.64	833.55	835.21	0.159436	0.157412	0.8445	-0.177968	9.6958e-06	7.93099e-05	-0.179471	0.000685362	0.00339289	-0.262308	2.55169e-10	1.87153e-09	-0.204457	5.35386e-06	2.82022e-05	-0.325698	0.00405004	0.0558644	-0.32307	0.00470087	0.0448181	-0.437974	0.000140066	0.00162865	-0.380787	0.00086599	0.00850769	-0.00083352	1	1
NM_001170288	chr3R	28486953	28519398	+	15781	1	Dhc98D|CG1842|DHC|DHC6|Dhc|Dmel\CG1842|dhc|Dmel_CG1842|98D2-98D3|protein-coding	76.4	84.08	106.56	154.23	151.26	126.35	134.42	118.89	94.41	55.62	52.98	60.81	0.71804	0.0809036	0.650271	0.788054	6.31908e-08	6.92386e-07	0.928323	5.46774e-08	4.88612e-07	0.282944	0.227527	0.451517	-0.00691087	1	1	0.0810941	0.88787	1	0.22525	0.643138	1	-0.451761	0.343143	0.879929	-0.741055	0.0793187	0.335394	0.141262	0.405473	0.770065
NM_140293	chr3L	12133771	12136706	-	2739	1	CG5645|Dmel\CG5645|Dmel_CG5645|68F5-68F5|protein-coding	110.98	97.01	118.39	59.32	93.29	121.81	68.98	83.4	95.16	95.45	63.39	78.87	-0.207327	0.731121	1	0.0458181	0.798239	1	-0.178317	0.383587	0.706154	0.253617	0.0590634	0.14765	-0.0594568	0.747663	1	0.264693	0.594137	1	0.044707	1	1	0.444411	0.342804	0.879543	0.130936	0.848816	1	-0.223516	0.329749	0.664862
NR_124192	chr2L	11074471	11074898	-	427	1	CR45725|Dmel\CR45725|Dmel_CR45725|32D2-32D2|ncRNA	0	0	0	0	0	0	0	0	0	0	0	0	0	1	1	5.12548e-15	1	1	0	1	1	0	1	1	5.12548e-15	1	1	0	1	1	0	1	1	0	1	1	0	1	1	0	1	1
NM_079366	chr3L	15651479	15652254	-	634	1	Eig71Ec|CG7608|Dmel\CG7608|Eig 71Ec|III|L71|L71-3|LP11175p|gene III|gene-III|Dmel_CG7608|71E5-71E5|protein-coding	0	0	0	0	0	0	0	0	0	0	0	0	0	1	1	5.12548e-15	1	1	0	1	1	0	1	1	5.12548e-15	1	1	0	1	1	0	1	1	0	1	1	0	1	1	0	1	1
NM_143334	chr3R	27871501	27872390	-	643	1	CG12426|Dmel\CG12426|Dmel_CG12426|98B5-98B5|protein-coding	0.8	0	0	0	1.81	0.91	0	0	0	0	1.89	0	-1.6481	1	1	1.5235	0.628975	0.943269	-1.90859	1	1	-2.21759	1	1	1.46181	1	1	2.89847	1	1	0	1	1	0	1	1	2.44308	1	1	-3.25429	0.502752	0.88639
NR_003800	chr2R	14623276	14623346	+	70	1	snoRNA:Me28S-A992|CR34538|Dmel\CR34538|Me28S-A992|Me28S-Am992|Dmel_CR34538|51B6-51B6|ncRNA	1.61	3.23	11.84	23.73	0	0	0	3.55	0.75	0.75	0.95	0.95	2.80312	0.0719404	0.617857	-4.5656	0.033141	0.106422	-0.167908	1	1	-1.21848	0.297162	0.54771	-0.805119	0.729153	1	-6.42434	0.0331422	0.251985	-2.81842	0.22567	0.738465	-3.93891	0.032521	0.173945	-3.50603	0.0312614	0.17072	3.85202	0.254128	0.552089
NM_206180	chr2R	19699995	19701124	-	968	1	Obp56c|56c|CG15129|CG30128|DmelObp56c|Dmel\CG30128|OBP56c|Dmel_CG30128|56E2-56E2|protein-coding	0	1.62	0	0	3.62	1.82	0	3.55	2.25	0	0.95	0.95	-2.39749	1	1	1.62935	0.298673	0.568424	1.26115	0.629019	0.991401	0.780684	1	1	0.644064	1	1	3.79833	0.500881	1	2.51596	1	1	2.90343	1	1	2.4431	1	1	-0.324593	1	1
NM_001144543	chr3R	6389162	6405895	-	3735	1	Dmtn|CG1021|Dmel\CG1021|anon-WO0118547.375|dmtn|Dmel_CG1021|83E5-83E6|protein-coding	1465.26	1505.28	1349.7	1316.92	1391.23	1389.9	1220.42	1206.65	1033.22	959.06	1184.57	1214.34	-0.1367	0.239722	0.99161	-0.0972074	0.0109123	0.0421129	-0.020769	0.682197	1	-0.196181	9.81605e-06	4.92646e-05	0.180661	7.48753e-06	3.87259e-05	0.051185	0.684015	1	0.131671	0.252405	0.765092	-0.0757482	0.52982	1	0.300395	0.00672368	0.0493994	0.0771155	0.126501	0.342661
NM_001169608	chr2R	7968129	7972003	-	3461	1	CG8726|Dmel\CG8726|Dmel_CG8726|43F9-43F9|protein-coding	811.44	890.88	1089.23	1103.36	1030.74	999.93	811.85	867.73	684.82	657.66	498.62	555.86	0.384052	0.00532112	0.13733	0.252387	2.48353e-06	2.21819e-05	0.251233	0.000390245	0.00202818	0.0375502	0.529901	0.833112	-0.201969	0.00476659	0.0160456	-0.120061	0.360226	1	-0.117053	0.370144	0.943017	-0.3628	0.00644322	0.0475636	-0.602884	2.27726e-05	0.000320315	-0.00041084	1	1
NM_165098	chr2L	15030928	15031750	-	758	1	CG31832|AAF44911|BG:DS00929.7|DS00929.7|Dmel\CG31832|FBpp0080285|Dmel_CG31832|35B8-35B8|protein-coding	8.85	7.28	0	0	1.81	5.45	1.77	3.55	6.74	3.01	1.89	5.7	-5.44909	0.218784	0.967961	-1.13081	0.0951954	0.246349	-1.29218	0.167167	0.384459	-0.339845	0.610848	0.927426	-0.587748	0.448778	0.761724	4.18723	0.50827	1	3.01429	1	1	4.86227	0.390736	0.943681	4.22917	0.259225	0.739705	-0.168575	1	1
NM_136225	chr2L	20859166	20861014	+	673	1	CG9336|BcDNA:RE71975|Dmel\CG9336|Dmel_CG9336|38F3-38F3|protein-coding	2164.92	2264.39	2557.33	2384.69	2229.95	2162.57	2271.05	2209.24	2097.91	2066.93	1940.54	2050.5	0.177027	0.0443016	0.496366	-0.0141369	0.678392	0.995813	0.287258	2.27424e-12	2.94463e-11	0.291256	1.80119e-20	2.02682e-19	0.338666	1.74286e-18	1.96247e-17	-0.179494	0.0391543	0.280434	0.125961	0.132178	0.531696	0.0979233	0.249189	0.715938	0.14469	0.0926469	0.376576	0.302089	1.15402e-14	2.28719e-13
NR_003811	chr2R	21326739	21326870	+	131	1	snoRNA:Psi28S-3316a|CR34547|Dmel\CR34547|Psi 28S-3316a|Psi28S-3316|Psi28S-3316a|psi28S-3316a|Dmel_CR34547|57D11-57D11|ncRNA	6.43	2.43	0	11.86	14.49	18.18	3.54	1.77	0	3.76	1.89	4.75	0.422173	1	1	1.85387	0.000127307	0.000831726	-0.45023	0.786428	1	-0.831699	0.564126	0.874462	0.0691895	1	1	1.42162	0.301847	0.907171	-0.804935	1	1	-1.23895	0.691634	1	-0.362805	1	1	-2.2903	0.00224618	0.0129486
NM_001259921	chr3L	20758883	20759192	+	246	1	CG43251|Dmel\CG43251|lincRNA.639|Dmel_CG43251|77E4-77E4|protein-coding	0	0	0	0	0	0	0	0	0	0	0	0	0	1	1	5.12548e-15	1	1	0	1	1	0	1	1	5.12548e-15	1	1	0	1	1	0	1	1	0	1	1	0	1	1	0	1	1
NM_001144484	chr3L	15588860	15609125	+	5845	1	RhoGAP71E|BcDNA:LD07615|CG16980|CG32149|CG7396|Dmel\CG32149|RhoGAP-71E1|RhoGap71E|l(3)j6B9|Dmel_CG32149|71E1-71E2|protein-coding	389.24	443.01	390.7	284.74	457.4	452.69	470.48	457.82	332.67	384.83	289.52	326.86	-0.281818	0.224616	0.973229	0.126984	0.097843	0.251277	0.428296	6.26158e-06	4.38567e-05	0.165944	0.078761	0.187387	0.0558067	0.555019	0.86454	0.420294	0.0603455	0.378771	0.725306	0.000473918	0.00663874	0.431446	0.0550466	0.259443	0.320547	0.16046	0.537086	0.302058	0.000217175	0.0015915
NR_001763	chr2R	17701447	17701523	+	76	1	snoRNA:Me28S-G3277a|CR32893|Dmel\CR32893|Me28S-G3277a|SnR38|Snr38snoRNA|snoRNA:MeS28-G3277a|snoRNA:snR38:54Ea|Dmel_CR32893|54D6-54E1|ncRNA	0	0.81	0	0	2.72	0.91	1.77	3.55	0	0	0	0.95	-1.64817	1	1	1.91198	0.381478	0.681881	2.60883	0.129062	0.313206	-2.21768	1	1	0.581073	1	1	3.26431	1	1	3.01429	1	1	0	1	1	1.68665	1	1	0.772284	0.691091	1
NM_001275375	chr3R	6215832	6218199	+	1376	1	Osi3|CG1150|Dmel\CG1150|osi3|Dmel_CG1150|83E1-83E1|protein-coding	0	0	0	0	2.72	0.91	0	0	0	0.75	0	0	0	1	1	4.16899	0.129017	0.308113	0	1	1	2.43893	1	1	5.12548e-15	1	1	3.26431	1	1	0	1	1	1.66033	1	1	0	1	1	-3.63099	0.254128	0.552089
NM_166563	chr2R	22825093	22828903	+	2870	1	CG30274|CG13529|Dmel\CG30274|Dmel_CG30274|59B2-59B2|protein-coding	12.87	16.17	0	0	15.4	19.09	12.38	5.32	8.24	8.27	5.68	2.85	-6.28234	0.0386018	0.46423	0.244529	0.567116	0.882416	-0.436538	0.529126	0.877556	-0.430281	0.28958	0.538021	-1.25969	0.0202335	0.0588161	6.37122	0.0224814	0.195387	4.62047	0.232751	0.748847	5.60105	0.125032	0.462198	4.39033	0.62668	1	-0.679153	0.2901	0.607478
NM_132753	chrX	14885952	14896891	-	3093	1	CG9514|Dm GMCdelta1|Dmel\CG9514|Dmel_CG9514|13A1-13A1|protein-coding	32.17	29.1	23.68	11.86	25.36	39.09	17.69	31.94	22.48	21.8	20.82	15.2	-0.760213	0.499744	1	0.0698904	0.881996	1	-0.0340575	1	1	-0.0885607	0.795956	1	-0.275937	0.395273	0.689239	0.840662	0.440182	1	0.733485	0.534591	1	0.654731	0.584804	1	0.465733	0.839823	1	-0.103396	0.859932	1
NM_167705	chrX	20433950	20445599	+	6229	1	CG1695|Dmel\CG1695|Dmel_CG1695|19D1-19D1|protein-coding	533.19	531.94	544.62	498.29	580.58	627.23	532.39	489.76	333.42	314.17	335.88	319.26	-0.0114118	1	1	0.179035	0.00282711	0.0130016	0.211294	0.00572756	0.0230125	-0.337727	1.63743e-07	9.81654e-07	-0.212004	0.00231102	0.00828498	0.202096	0.285154	0.885194	0.23834	0.189997	0.667154	-0.342491	0.076552	0.329064	-0.217448	0.255573	0.735414	0.0329179	0.701934	1
NM_138122	chr2R	24775534	24779901	-	3927	1	egg|AAF47268 Dm|AAM70794|BcDNA:AT13877|CG12196|CG30422|CG30426|Dm-setdb1|DmSetdb1|Dmel\CG12196|Dmel_CG30422|Dmel_CG30426|Dmsetdb1|EGG|Egg|Egg/dSETDB1|Eggless|SETDB1|SetDB1|Setdb1|dEset|dSETDB1|dSetdb1|dsetdb1|Dmel_CG12196|60E1-60E1|protein-coding	325.7	335.49	319.67	332.2	297.09	291.8	275.92	225.36	231.52	230.74	185.44	213.79	-0.00155434	1	1	-0.169174	0.0290104	0.0957717	-0.128435	0.235292	0.503242	-0.136254	0.0858505	0.201979	-0.238888	0.00901076	0.0284985	-0.155877	0.534066	1	-0.111037	0.653498	1	-0.150901	0.528375	1	-0.254081	0.302339	0.81474	0.0414066	0.750174	1
NR_047943	chr2L	12432799	12432950	-	151	1	snoRNA:SC35-a|CR43583|Dmel\CR43583|snoHACA_01|Dmel_CR43583|33E4-33E4|ncRNA	222.77	221.51	189.43	94.91	502.69	486.33	132.65	117.12	86.91	106.73	70.01	62.71	-0.623716	0.055094	0.554963	1.152	8.41902e-54	5.3333e-52	-0.559571	4.38102e-05	0.00027189	-0.817726	5.71887e-13	4.85437e-12	-1.25268	1.83361e-22	2.38858e-21	1.78695	7.5208e-11	4.90976e-09	0.0798938	0.856778	1	-0.209639	0.610004	1	-0.644693	0.101096	0.400204	-1.71067	3.55097e-50	1.58994e-48
NM_001272733	chrX	17820764	17827564	-	4895	1	Socs16D|CG8146|Dmel\CG8146|SOCS|SOCS16D|Socs 16D|Socs16E|dmSocs16D|socs16D|Dmel_CG8146|16D4-16D4|protein-coding	611.2	608.74	591.97	616.93	655.76	664.5	573.07	589.13	434.57	402.86	438.07	397.18	0.00579576	1	1	0.111765	0.0434479	0.132324	0.200646	0.00516616	0.0210186	-0.162652	0.00581713	0.0188511	-0.0573726	0.374208	0.666713	0.117641	0.525094	1	0.210514	0.22817	0.741719	-0.184691	0.31443	0.833671	-0.080114	0.647602	1	0.0895608	0.21406	0.502303
NM_001170203	chr3R	21276664	21293998	-	5021	1	SIFaR|CG10823|Dmel\CG10823|DrmSIFR|SIF-R|SIFR|SIFa-R|anon-WO0170980.43|anon-WO0170980.44|Dmel_CG10823|93D2-93D4|protein-coding	90.88	69.52	142.07	59.32	59.78	71.81	70.75	62.11	65.93	62.38	24.6	24.7	0.346872	0.499521	1	-0.287963	0.134643	0.318085	-0.00126817	1	1	0.0576394	0.786051	1	-1.21025	5.34331e-07	3.1417e-06	-0.622583	0.228441	0.785108	-0.331419	0.477362	1	-0.305301	0.555099	1	-1.56944	0.00328755	0.0269431	0.287072	0.206816	0.489534
NM_001272412	chrX	8570208	8570948	-	671	1	CG12111|Dmel\CG12111|Dmel_CG12111|7F4-7F5|protein-coding	0.8	3.23	0	0	0	0	3.54	0	0.75	0	0.95	1.9	-3.54511	1	1	-4.31476	0.067746	0.188081	0.0786268	1	1	-1.82857	0.23328	0.459052	-0.0133994	1	1	0	1	1	2.51594	1	1	1.66027	1	1	2.93682	1	1	3.85204	0.254128	0.552089
NR_003827	chr2R	22607085	22607220	+	135	1	snoRNA:Psi28S-1175a|CR34558|Dmel\CR34558|Psi 28S-1175a|psi28s-1175a|Dmel_CR34558|58F1-58F1|ncRNA	16.08	8.08	0	11.86	80.61	93.63	12.38	8.87	8.99	9.77	12.3	11.4	-0.987277	0.609235	1	2.83544	6.08878e-29	2.20174e-27	0.0838558	1	1	0.0134826	1	1	0.455922	0.330215	0.606529	3.82164	1.4136e-05	0.000452777	1.05455	0.726589	1	0.98117	0.548883	1	1.40944	0.266922	0.753281	-2.74607	1.03512e-15	2.13824e-14
NM_136983	chr2R	12930912	12934045	-	2858	1	CG17019|Dmel\CG17019|Dmel_CG17019|49E1-49E1|protein-coding	617.63	605.51	698.53	533.89	463.74	488.15	417.42	427.65	340.91	353.26	392.65	364.87	0.0299936	0.860151	1	-0.363954	8.83647e-10	1.18077e-08	-0.262753	0.000859542	0.00418491	-0.437206	9.69934e-13	8.12427e-12	-0.202093	0.00190435	0.00694795	-0.382187	0.0348447	0.259384	-0.276834	0.125091	0.514195	-0.483356	0.00710262	0.0516291	-0.24895	0.165885	0.55075	0.101844	0.227538	0.526418
NM_001274819	chr3L	12184984	12187860	+	1503	1	CG6910|Dmel\CG6910|Dmel_CG6910|69A1-69A1|protein-coding	3170.98	3159.31	2320.54	2610.11	7141.82	7076.75	8723.36	8897.3	10208.6	10146	3569.8	3469.12	-0.341625	2.71741e-05	0.00176055	1.1652	0	0	1.74753	0	0	2.06498	0	0	0.642112	1.85081e-121	7.2773e-120	1.5185	4.07234e-112	2.90222e-109	2.10479	3.55183e-267	2.09485e-264	2.39029	0	0	0.966755	1.13391e-39	7.43083e-38	0.583013	3.85276e-134	3.5052e-132
NM_001259331	chr2R	11085586	11088300	+	791	1	CG43188|Dmel\CG43188|MIP03057|noncoding_5956|Dmel_CG43188|47D3-47D3|protein-coding	1.61	3.23	0	0	1.81	3.64	1.77	1.77	0	0	1.89	0.95	-3.78724	0.50124	1	0.161467	1	1	-0.167866	1	1	-4.51783	0.0338548	0.0907748	-0.262221	1	1	3.79834	0.500883	1	2.51595	1	1	0	1	1	2.93679	1	1	-0.3247	1	1
NR_124960	chr3L	16670355	16670741	-	386	1	CR45241|Dmel\CR45241|Dmel_CR45241|73B5-73B5|ncRNA	0	3.23	0	0	1.81	3.64	0	0	4.5	0.75	0.95	0	-3.2537	1	1	0.716228	0.768972	1	-3.58732	0.254051	0.517851	1.03272	0.504091	0.802492	-1.13649	0.640184	0.960247	3.79834	0.500883	1	0	1	1	4.01067	0.521896	1	1.68662	1	1	-4.17675	0.127993	0.342661
NM_079255	chr3L	8728481	8729066	+	511	1	Cp15|C.s15|CG6519|Cs15|Dmel\CG6519|Dms15|E6|S15|cp15|melcp15|s-15|s15|s15-1|Dmel_CG6519|66D12-66D12|protein-coding	4.83	7.28	0	0	0	0	7.07	1.77	0	0	0	0	-5.04505	0.37609	1	-5.8505	0.000147571	0.000945695	-0.174207	1	1	-5.80146	0.000160232	0.000683614	-5.61995	0.000543196	0.00217635	0	1	1	3.67796	0.506402	1	0	1	1	0	1	1	5.11275	0.01865	0.0768093
NM_135770	chr2L	13210773	13211814	-	1039	1	CG15482|Dmel\CG15482|Dmel_CG15482|34A9-34A9|protein-coding	181.75	149.56	236.79	59.32	204.7	193.62	203.4	182.77	246.51	242.77	220.45	202.39	-0.142317	0.688386	1	0.263131	0.0269399	0.0899962	0.491313	0.000950834	0.00458761	0.941722	6.14832e-20	6.77583e-19	0.840312	3.73607e-12	3.18394e-11	0.417024	0.18878	0.718678	0.648506	0.0578978	0.3085	1.06732	0.000257518	0.00281623	0.964984	0.00119361	0.0112606	0.228779	0.0731028	0.225695
NR_125246	chr3R	24835604	24836237	+	569	1	CR45216|Dmel\CR45216|Dmel_CR45216|96A25-96A25|ncRNA	0	0.81	0	0	0	0	0	0	0	0	0	0	-1.64817	1	1	-2.25701	1	1	-1.90868	1	1	-2.21768	1	1	-2.07448	1	1	0	1	1	0	1	1	0	1	1	0	1	1	0	1	1
NM_001110696	chrY_DS485423v1_random	562	879	-	261	1	CG40635|Dmel\CG40635|Dmel_CG40635|-|protein-coding	0	0	0	0	0	0	0	0	0	0	0	0	0	1	1	5.12548e-15	1	1	0	1	1	0	1	1	5.12548e-15	1	1	0	1	1	0	1	1	0	1	1	0	1	1	0	1	1
NM_001274042	chr2R	14526267	14587917	+	6887	1	ttv|CG10117|DEXT1|Dmel\CG10117|Ext1|P1.15|Ttv|dExt1|l(2)00681|l(2)05282|l(2)SH0631|l(2)SH2 0631|l(2)k00115|l(2)k03617|Dmel_CG10117|51A7-51B1|protein-coding	267	295.88	153.91	237.28	307.95	344.52	244.08	275.05	217.28	211.2	174.09	167.23	-0.505771	0.0852414	0.666958	0.210887	0.0213737	0.0742927	0.153875	0.181547	0.410738	-0.0133623	0.916611	1	-0.232335	0.0220992	0.0637092	0.728127	0.00876219	0.100247	0.674643	0.0149974	0.113452	0.476058	0.095106	0.382302	0.256417	0.427103	1	-0.056303	0.644389	1
NM_001043107	chr3L	182522	184424	-	1726	1	Mkp|CG34099|CG7042|DMKP|Dmel\CG34099|MKP|mkp|Dmel_CG34099|61B2-61B2|protein-coding	349.03	350.05	236.79	474.56	346	342.7	309.53	278.6	247.25	280.35	297.09	337.32	0.0435498	0.888415	1	-0.0237504	0.770195	1	0.0214773	0.856388	1	-0.0260904	0.765368	1	0.34869	1.88927e-05	9.33933e-05	-0.0556021	0.884504	1	-0.00653859	1	1	-0.085933	0.7735	1	0.287997	0.209321	0.64918	0.0458986	0.661998	1
NM_140006	chr3L	8894404	8901642	-	3862	1	TrpA1|ANKTM1|Anktm1|CG5751|CG5761|CT18073|DmTRPA1|Dmel\CG5751|TRPA|TRPA1|Trp1A|TrpA|Trpa1|dANKTM1|dTRPA|dTRPA1|dTrpA|dTrpA1|dtrpA1|trpA1|Dmel_CG5751|66E3-66E3|protein-coding	12.06	13.74	23.68	0	18.11	22.73	5.31	10.65	13.49	8.27	3.78	9.5	-0.101887	1	1	0.655685	0.0708122	0.194942	-0.418226	0.499744	0.848115	0.133248	0.805132	1	-0.464482	0.373718	0.66605	0.764705	0.383433	1	-0.292046	1	1	0.217726	1	1	-0.372163	1	1	-1.07068	0.0585021	0.191653
NM_137763	chr2R	21692691	21697152	-	3348	1	CngB|CG17922|Cncbeta|Dmel\CG17922|dCNCbeta|dmCNGB|Dmel_CG17922|57F9-57F9|protein-coding	399.69	413.1	544.62	415.24	419.36	412.7	275.92	322.96	272.73	271.33	209.1	198.59	0.259022	0.202539	0.948324	0.0316624	0.654457	0.970424	-0.170009	0.0758345	0.206015	-0.198993	0.00610963	0.0197066	-0.506087	1.35544e-09	9.89474e-09	-0.215667	0.278742	0.873054	-0.412923	0.0564157	0.303057	-0.474189	0.0214956	0.126474	-0.781713	0.000224475	0.00254603	-0.200979	0.0375073	0.13421
NM_170148	chr3R	24530576	24536395	+	5604	1	ana1|Ana 1|Ana-1|Ana1|CG6631|Dmel\CG6631|mecB|Dmel_CG6631|96A6-96A6|protein-coding	176.93	181.09	118.39	177.96	161.22	170.9	222.86	237.78	147.6	139.8	130.57	95.97	-0.2537	0.502397	1	-0.110472	0.29565	0.564563	0.633866	1.3941e-07	1.19762e-06	0.0631392	0.557665	0.867078	-0.170674	0.233726	0.46789	0.154938	0.721723	1	0.902001	0.00340641	0.0345161	0.300503	0.405493	0.962665	0.0658873	0.949036	1	0.744943	1.45468e-09	2.10497e-08
NM_140968	chr3L	20438166	20439872	-	1512	1	CG11796|Dmel\CG11796|Dmel_CG11796|77C3-77C3|protein-coding	701.27	767.19	414.38	320.33	1169.32	1254.45	2049.95	2090.35	3249.52	3331.14	2001.1	1867.11	-0.979504	4.56678e-07	4.11106e-05	0.72076	1.82976e-36	8.08687e-35	1.76602	2.45684e-273	2.89805e-271	2.54389	0	0	1.88639	3.96806e-266	2.71479e-264	1.71171	3.28934e-23	4.16748e-21	2.76027	2.49472e-83	4.35405e-81	3.50679	1.1462e-184	2.97039e-182	2.84844	6.50483e-85	8.36531e-83	1.04598	1.91136e-105	1.466e-103
NM_001103736	chr2R	7149174	7149677	-	444	1	CG12828|Dmel\CG12828|Dmel_CG12828|42F3-42F3|protein-coding	0.8	1.62	0	0	0	1.82	0	0	1.5	0	0	0	-2.88812	1	1	-0.378107	1	1	-3.21162	0.502701	0.848115	-0.280156	1	1	-3.41084	0.502458	0.802957	2.40715	1	1	0	1	1	2.41182	1	1	0	1	1	-2.74314	1	1
NM_132354	chrX	9865233	9867070	+	1408	1	Ser7|CG2045|Dmel\CG2045|SP#2|SP2|SP3|c-SP3|Dmel_CG2045|9A2-9A2|protein-coding	849.24	835.91	864.28	925.4	748.15	784.49	691.57	711.57	737.27	693.74	748.4	790.55	0.105666	0.475798	1	-0.139133	0.00497152	0.0213008	0.006406	0.932165	1	0.144176	0.00346766	0.0118031	0.357934	1.22909e-12	1.06712e-11	-0.23309	0.105881	0.528066	-0.0834711	0.569518	1	0.0222203	0.907959	1	0.235289	0.0893909	0.36656	0.146202	0.026566	0.102086
NM_140266	chr3L	11922610	11924757	-	2145	1	SdhAL|CG5718|DHSA|Dmel\CG5718|Dmel_CG5718|68E3-68E3|protein-coding	18.5	9.7	0	35.59	22.64	25.45	3.54	7.1	3	0.75	0.95	2.85	0.349043	1	1	0.762462	0.0334384	0.107224	-1.11982	0.122384	0.302931	-2.47806	0.000377736	0.00152557	-2.35233	0.00110014	0.00418988	0.421956	0.557324	1	-1.41241	0.471174	1	-2.79043	0.166691	0.5535	-2.64533	0.143249	0.499541	-1.87831	0.000722285	0.00472246
NM_169995	chr3R	22117640	22119454	-	1813	1	Ir94c|CG31423|DmelIR94c|Dmel\CG31423|IR94c|Dmel_CG31423|94A2-94A2|protein-coding	0	0	0	0	0	0	0	0	0	0	0	0	0	1	1	5.12548e-15	1	1	0	1	1	0	1	1	5.12548e-15	1	1	0	1	1	0	1	1	0	1	1	0	1	1	0	1	1
NM_001258714	chrX	12624292	12628445	+	1244	1	CG15728|Dmel\CG15728|Dmel_CG15728|11B5-11B5|protein-coding	10.45	10.51	0	0	0	0	3.54	5.32	4.5	3.76	0.95	2.85	-5.81996	0.179736	0.89941	-6.63341	6.00425e-08	6.61706e-07	-0.953194	0.229666	0.494051	-0.950375	0.0653627	0.160179	-1.92831	0.00594045	0.0195856	0	1	1	3.678	0.500114	1	4.63047	0.625139	1	3.30398	1	1	5.11273	0.0165801	0.0698702
NM_001258987	chr2L	6874900	6906656	+	5368	1	Nlg2|CG13772|DNlg2|Dmel\CG13772|dnl2|dnlg2|neuroligin|nl2|nlg2|Dmel_CG13772|27C1-27C4|protein-coding	568.57	553.77	497.26	474.56	503.6	555.41	355.51	399.26	322.18	301.4	229.91	249.9	-0.188753	0.348797	1	-0.0861324	0.180969	0.400408	-0.301808	0.000236897	0.00129	-0.467735	3.0091e-13	2.58631e-12	-0.736915	4.20196e-23	5.57567e-22	0.114299	0.585004	1	-0.0972068	0.653708	1	-0.295141	0.146234	0.505801	-0.564826	0.00595381	0.0447499	-0.215054	0.0261987	0.100992
NM_080342	chrX	8709652	8712478	+	2135	1	Hexo2|CG1787|DmHex2|Dmel\CG1787|HEX 2|HEX2|HEXO2|Dmel_CG1787|8A2-8A2|protein-coding	906.34	877.14	745.89	747.44	840.53	879.93	1047.09	1016.78	853.4	820.01	1045.49	1034.75	-0.237226	0.12229	0.776221	-0.054202	0.258959	0.51199	0.481253	1.21904e-17	2.03617e-16	0.288056	2.85067e-10	2.08311e-09	0.710953	3.01318e-54	6.99287e-53	0.194715	0.214396	0.770611	0.73402	1.11674e-07	2.92059e-06	0.508982	0.000424258	0.00443281	0.931109	4.37856e-12	1.20403e-10	0.536116	8.68838e-21	2.1049e-19
NM_001299744	chr2R	21292239	21293646	-	1143	1	Sgf29|CG10509|CG30390|Dmel\CG30390|dSgf29|Dmel_CG30390|57D8-57D8|protein-coding	83.64	107.52	94.72	47.46	67.93	51.81	53.06	53.23	51.7	54.12	57.71	72.21	-0.406605	0.445375	1	-0.67542	0.000527618	0.0029627	-0.57464	0.0135025	0.0486	-0.472263	0.00848697	0.0266351	-0.0679103	0.730157	1	-0.256384	0.678283	1	-0.151522	0.783983	1	-0.0815851	1	1	0.321293	0.537834	1	0.101186	0.731233	1
NR_124241	chr2L	13784713	13785423	-	710	1	CR44847|Dmel\CR44847|Dmel_CR44847|34D1-34D1|ncRNA	82.83	85.69	23.68	11.86	78.8	79.99	68.98	76.3	68.18	60.13	53.93	55.11	-2.21401	0.0033862	0.102509	-0.0878586	0.611089	0.930644	0.0564308	0.805115	1	-0.013098	0.95939	1	-0.138837	0.463497	0.781104	2.13648	0.0038686	0.0538832	2.26935	0.00178063	0.0201029	2.18257	0.00391566	0.0308179	2.05194	0.00868891	0.0609078	0.144899	0.517267	0.902974
NM_057818	chr2L	18957732	18968744	-	5354	1	Nak|CG10637|Dmel\CG10637|nak|Dmel_CG10637|37B7-37B7|protein-coding	1009.28	936.96	923.48	759.3	893.97	949.02	930.35	1046.95	693.06	708.02	586.61	598.62	-0.190794	0.191164	0.918448	-0.0809931	0.141196	0.329694	0.293278	1.57824e-05	0.000104305	-0.0942605	0.072696	0.174904	-0.226609	0.000105025	0.000469877	0.121511	0.42133	1	0.49974	0.000655577	0.00870574	0.0803076	0.603395	1	-0.0527018	0.731931	1	0.374867	2.91209e-08	3.78771e-07
NM_166622	chr2R	23698949	23702406	-	1944	1	sigmar|CG4091|Dmel\CG4091|Dmel_CG4091|59F6-59F6|protein-coding	163.25	194.02	165.75	118.64	180.24	158.17	169.8	149.06	142.36	144.31	109.75	102.62	-0.309466	0.421283	1	-0.0800192	0.545217	0.858296	0.106813	0.491001	0.847699	0.0625586	0.604912	0.920499	-0.260885	0.0603216	0.152741	0.241055	0.542827	1	0.431244	0.210583	0.711257	0.355543	0.32939	0.859742	0.0316389	1	1	0.187545	0.207099	0.489933
NM_139669	chr3L	4709209	4709890	-	679	1	CG13712|Dmel\CG13712|HL4|Dmel_CG13712|64B14-64B14|protein-coding	1.61	1.62	11.84	0	0	0	3.54	0	0	1.5	1.89	2.85	1.78144	1	1	-4.01076	0.129017	0.308113	0.37657	1	1	-0.664583	0.692627	1	0.990038	0.509629	0.810434	-4.87254	0.501995	1	-1.30321	1	1	-2.38876	0.503244	1	-0.813766	1	1	3.85204	0.254128	0.552089
NR_124477	chr2R	8941595	8942495	+	900	1	CR44273|Dmel\CR44273|Dmel_CR44273|44F9-44F9|ncRNA	1.61	0.81	0	0	0	0	0	0	0	0	0.95	1.9	-2.88805	1	1	-3.62523	0.254007	0.503499	-3.21153	0.502701	0.848115	-3.57937	0.25554	0.485371	0.668364	0.689773	1	0	1	1	0	1	1	0	1	1	2.93682	1	1	0	1	1
NR_047768	chrX	5790753	5790861	+	108	1	mir-4963|CR43530|Dmel\CR43530|dme-mir-4963|Dmel_CR43530|5C2-5C2|ncRNA	0	0	0	0	0	0	0	0	0	0	0	0	0	1	1	5.12548e-15	1	1	0	1	1	0	1	1	5.12548e-15	1	1	0	1	1	0	1	1	0	1	1	0	1	1	0	1	1
NM_001260009	chr3R	6000431	6008579	-	4354	1	Rm62|4136|CG10279|DmRH8|Dmel\CG10279|Dmp68|Lip|RM62|dmP68|l(3)01086|l(3)j3D2|l(3)j3D5|l(3)rG338|l(3)s5196|p68|rm62|Dmel_CG10279|83D1-83D2|protein-coding	2939.37	2953.16	1764.08	2111.81	3214.5	3252.49	1998.66	2067.28	1986.28	1958.7	2609.47	2622.51	-0.585499	3.61611e-11	5.47345e-09	0.131993	2.379e-06	2.13039e-05	-0.264637	2.06579e-12	2.67879e-11	-0.198839	2.16817e-11	1.69722e-10	0.317471	8.81235e-27	1.30161e-25	0.729168	2.85071e-17	2.80222e-15	0.336592	0.000198219	0.00309237	0.370397	4.68111e-05	0.000602905	0.88599	2.69821e-26	1.29635e-24	-0.39595	2.65286e-26	7.65168e-25
NM_001258901	chr2L	1177690	1182454	+	3945	1	CG4896|Dmel\CG4896|cg4896|Dmel_CG4896|21F2-21F2|protein-coding	406.12	363.79	378.86	438.97	356.86	364.52	281.23	299.89	251	271.33	248.84	250.85	0.105791	0.620839	1	-0.0963112	0.222203	0.467544	-0.135344	0.205565	0.452975	-0.179895	0.0373402	0.0991412	-0.134788	0.135642	0.29721	-0.190308	0.375199	1	-0.225169	0.294704	0.828601	-0.301827	0.165864	0.551928	-0.257353	0.232586	0.691491	-0.0384084	0.734228	1
NR_003818	chr2R	21330583	21330715	+	132	1	snoRNA:Psi18S-841c|CR34553|Dmel\CR34553|Psi18S-841c|chr2R:16838224..16838314|psi18S-841c|Dmel_CR34553|57D12-57D12|ncRNA	27.34	13.74	47.36	0	37.14	45.45	10.61	10.65	11.24	15.03	12.3	16.15	0.222804	1	1	1.0001	0.00140029	0.00703392	-0.674324	0.255402	0.520016	-0.26469	0.608313	0.924524	-0.0419884	1	1	0.785777	0.171247	0.681878	-0.866568	0.591586	1	-0.501459	1	1	-0.279938	1	1	-1.67182	4.83431e-05	0.00040632
NR_047862	chrX	22487854	22490872	-	2086	1	CR43493|Dmel\CR43493|Dmel_CR43493|20C1-20C1|ncRNA	61.92	55.78	47.36	23.73	47.1	57.27	42.45	33.72	42.71	50.36	38.79	38.96	-0.705369	0.336366	1	-0.175793	0.371017	0.670315	-0.356205	0.192149	0.428826	0.0407037	0.905214	1	-0.109214	0.637972	0.958022	0.541183	0.518409	1	0.362766	0.728439	1	0.729263	0.316281	0.837152	0.577989	0.480157	1	-0.179851	0.573815	0.966854
NM_169453	chr3R	12138833	12158595	-	3481	1	dpr15|CG10095|CT28423|Dmel\CG10095|Dpr-15|Dpr15|Dmel_CG10095|87A10-87B1|protein-coding	97.31	102.67	142.07	106.78	94.2	97.27	33.61	63.88	49.45	53.36	42.58	20.9	0.334123	0.441141	1	-0.0648516	0.67584	0.993261	-0.76506	0.000549646	0.00277484	-0.578984	0.000185156	0.00078389	-1.16317	2.08177e-07	1.26804e-06	-0.387168	0.371891	1	-1.07935	0.0427949	0.247703	-0.928409	0.0299533	0.163219	-1.51093	0.0069201	0.0505818	-0.699432	0.00241634	0.0137901
NM_142170	chr3R	15206703	15208762	-	1426	1	Spn88Eb|CG6687|Dmel\CG6687|Dmel_CG6687|88E3-88E3|protein-coding	305.6	301.54	532.78	391.52	285.31	283.62	1022.32	1046.95	496.76	499.07	679.33	634.72	0.625147	0.00377089	0.109318	-0.0959744	0.232762	0.481165	2.03913	1.21378e-186	1.05921e-184	1.09356	1.5698e-61	3.561e-60	1.60262	3.02599e-123	1.20364e-121	-0.709361	0.000983885	0.0181732	1.42907	9.70177e-20	5.33566e-18	0.451932	0.0147881	0.0933088	0.960167	2.36319e-08	4.77777e-07	2.13571	4.00864e-192	5.23387e-190
NM_001299413	chr2R	12321238	12322797	+	1495	1	CG13163|Dmel\CG13163|Dmel_CG13163|48F7-48F8|protein-coding	83.64	68.72	47.36	71.18	67.03	79.09	60.14	85.18	77.92	72.15	88.94	81.72	-0.342666	0.549795	1	-0.0629848	0.771081	1	0.201399	0.398139	0.726638	0.357578	0.0259429	0.0718005	0.651594	6.05574e-05	0.00028085	0.291356	0.669581	1	0.557627	0.29772	0.834048	0.683467	0.198348	0.620323	0.975739	0.0485146	0.236207	0.264852	0.256938	0.556218
NM_001275816	chr3R	19865417	19875678	-	6501	1	CG4562|CT14766|Dme_CG4562|Dmel\CG4562|Dmel_CG4562|92B4-92B4|protein-coding	349.83	395.32	390.7	320.33	373.17	341.79	304.22	342.48	286.22	300.64	227.07	239.45	-0.0484105	0.867844	1	-0.061583	0.488529	0.808889	0.0662052	0.551323	0.906104	0.0356135	0.681569	0.99731	-0.186406	0.0492967	0.127947	-0.00152846	1	1	0.130253	0.579286	1	0.067661	0.812193	1	-0.154928	0.51384	1	0.128518	0.219673	0.512032
NM_001299996	chr3L	3001716	3011860	+	3908	1	FMRFaR|CG2114|Dm FMRFa-R|Dmel\CG2114|DrmFMRFa-R|FMRFa-R|FR|Dmel_CG2114|63A3-63A3|protein-coding	88.46	81.65	71.04	47.46	96.01	77.27	72.52	95.82	60.69	63.14	48.25	31.36	-0.50127	0.373539	1	0.02444	0.926795	1	0.254706	0.206016	0.45356	-0.078277	0.643231	0.954523	-0.60486	0.00258109	0.00916862	0.537232	0.345368	0.979143	0.768968	0.143875	0.560683	0.406641	0.520735	1	-0.119835	0.909426	1	0.230988	0.285158	0.599462
NR_124825	chr3L	6935608	6935903	-	295	1	CR45415|Dmel\CR45415|Dmel_CR45415|65D3-65D3|ncRNA	0	0	0	0	0	0	0	0	0	0	0	0	0	1	1	5.12548e-15	1	1	0	1	1	0	1	1	5.12548e-15	1	1	0	1	1	0	1	1	0	1	1	0	1	1	0	1	1
NM_001298890	chr2L	10910051	10910648	-	595	1	CG14069|Dmel\CG14069|Dmel_CG14069|32B4-32B4|protein-coding	0.8	0.81	0	0	0	0	3.54	0	0.75	0.75	0.95	0	-2.39741	1	1	-3.09759	0.502671	0.808889	1.26126	0.629019	0.991401	0.245776	1	1	-0.236608	1	1	0	1	1	2.51594	1	1	2.41187	1	1	1.68662	1	1	3.85204	0.254128	0.552089
NM_001260128	chr3R	11750333	11750916	+	581	1	CG43062|Dmel\CG43062|Dmel_CG43062|86E17-86E17|protein-coding	8.85	4.04	0	0	7.25	13.64	17.69	14.2	13.49	6.01	17.03	11.4	-5.13493	0.389671	1	0.683192	0.271122	0.52961	1.55496	0.00854327	0.0325785	0.964957	0.114252	0.258419	1.61102	0.000692565	0.00272564	5.6582	0.0832818	0.453503	5.4422	0.0390831	0.231547	5.83701	0.0579618	0.269138	6.0783	0.0240688	0.138985	0.875054	0.101694	0.291662
NR_073998	chr3R	11977640	11978178	-	538	1	CR44135|Dmel\CR44135|lincRNA.753|Dmel_CR44135|87A4-87A4|ncRNA	0	0	0	0	0.91	0.91	1.77	1.77	3	1.5	2.84	1.9	0	1	1	3.2471	0.502671	0.808889	3.96371	0.254051	0.517851	4.78311	0.0338332	0.0907748	4.78156	0.0324252	0.0891034	2.40715	1	1	2.51595	1	1	3.8037	0.50203	1	3.59637	0.500012	1	1.10898	0.629094	1
NM_141983	chr3R	12950042	12961643	-	1949	1	grsm|BcDNA:LD41548|CG7340|Dmel\CG7340|granny-smith|l(3)c00064|Dmel_CG7340|87D5-87D5|protein-coding	451.96	474.54	461.74	427.11	375.89	432.7	527.08	519.93	732.77	735.08	520.38	476.99	-0.0407663	0.902582	1	-0.198611	0.0118281	0.045148	0.447059	9.89345e-09	9.5173e-08	1.04374	5.70744e-85	1.57961e-83	0.595417	2.38807e-18	2.67314e-17	-0.146143	0.496968	1	0.503298	0.00678292	0.0606456	1.06806	5.70423e-10	1.34945e-08	0.619054	0.00085105	0.00837053	0.64626	1.12831e-11	1.90134e-10
NM_001110682	chrY	9833	10786	+	952	1	Pp1-Y1|CG41534|DmPp1-Y1|Dmel\CG41534|Pp1Y1|Dmel_CG41534|-|protein-coding	0	0	0	0	0	0	0	0	0	0	0	0	0	1	1	5.12548e-15	1	1	0	1	1	0	1	1	5.12548e-15	1	1	0	1	1	0	1	1	0	1	1	0	1	1	0	1	1
NM_001201989	chr2R	13353638	13354499	-	708	1	CG17048|Dmel\CG17048|Dmel_CG17048|50A3-50A3|protein-coding	2.41	3.23	0	0	1.81	4.55	0	3.55	0.75	0	0	0.95	-3.99459	0.500362	1	0.16242	1	1	-0.378433	1	1	-2.29225	0.129303	0.286774	-1.898	0.127174	0.28367	4.00584	0.502929	1	2.51596	1	1	1.66027	1	1	1.68665	1	1	-0.535786	0.734782	1
NM_141022	chr3L	21033554	21034203	-	583	1	CG10581|Dmel\CG10581|Dmel_CG10581|78A5-78A5|protein-coding	61.92	63.06	94.72	71.18	38.95	31.82	21.22	21.29	22.48	22.55	27.44	32.31	0.426681	0.391695	1	-0.820664	4.86579e-05	0.000347783	-1.27999	1.52106e-05	0.000100799	-1.08996	2.83635e-07	1.66539e-06	-0.57461	0.00826681	0.0263847	-1.23372	0.0341046	0.25652	-1.67944	0.00294647	0.030599	-1.52964	0.00663295	0.0487537	-1.01556	0.0535924	0.254059	-0.45914	0.218255	0.509907
NM_132109	chrX	6668539	6673973	-	4990	1	CG3198|Dmel\CG3198|Dmel_CG3198|6C4-6C4|protein-coding	311.23	316.09	414.38	166.1	337.84	329.07	249.39	291.02	209.04	205.94	208.15	171.03	-0.0922962	0.688771	1	0.0861188	0.266297	0.522394	0.0553469	0.589575	0.950701	-0.216016	0.00856677	0.0268658	-0.23688	0.0191574	0.0559926	0.190068	0.420671	1	0.163792	0.625217	1	-0.139885	0.66082	1	-0.160967	0.676905	1	-0.0300821	0.801237	1
NM_001038938	chr3L	16082551	16083638	+	959	1	CG33258|BP1001|CR33258|Dmel\CG33258|Dmel_CG33258|72D1-72D1|protein-coding	3.22	0.81	0	0	5.43	2.73	1.77	3.55	0.75	1.5	2.84	1.9	-3.54472	1	1	0.979012	0.444056	0.7608	0.632794	0.73297	1	-0.432509	0.734985	1	0.689159	0.758946	1	4.34831	0.627423	1	3.01429	1	1	2.90354	1	1	3.59637	0.500012	1	-0.331438	1	1
NM_142312	chr3R	16622736	16624717	-	1652	1	CG14905|Dmel\CG14905|Dmel_CG14905|89D5-89D5|protein-coding	4.02	2.43	0	0	7.25	5.45	0	0	2.25	1.5	3.78	0.95	-4.17584	0.500711	1	0.952652	0.135897	0.320143	-4.52579	0.0642191	0.180867	-0.386407	1	1	0.0431057	1	1	4.96022	0.375031	1	0	1	1	3.56121	1	1	3.59627	0.504137	1	-5.35275	0.0120325	0.0540169
NM_141155	chr3L	22728111	22733446	+	1790	1	CG11367|Dmel\CG11367|Dmel_CG11367|80A1-80A1|protein-coding	83.64	105.9	165.75	166.1	123.18	83.63	88.44	97.6	78.67	81.93	74.75	68.41	0.825942	0.028007	0.390409	0.12398	0.579964	0.896737	0.243556	0.232795	0.499021	0.141113	0.380727	0.665775	0.0844823	0.685473	1	-0.690072	0.0969549	0.498586	-0.565688	0.114923	0.488846	-0.701122	0.0519218	0.247926	-0.757882	0.034044	0.181116	0.120422	0.646887	1
NM_001259717	chr3L	6275787	6277035	+	1074	1	CG43168|Dmel\CG43168|chr3L_6268776_6270114.0|lincRNA.451|Dmel_CG43168|65A11-65A11|protein-coding	0	0	0	0	0	0	0	0	0.75	0.75	0	0	0	1	1	5.12548e-15	1	1	0	1	1	3.29934	0.503694	0.802106	5.12548e-15	1	1	0	1	1	0	1	1	2.41187	1	1	0	1	1	0	1	1
NR_133317	chr3R	1366234	1366601	-	367	1	CR46123|Dmel\CR46123|Dmel_CR46123|-|ncRNA	0	0	0	0	0	0	0	0	0	0	0	0	0	1	1	5.12548e-15	1	1	0	1	1	0	1	1	5.12548e-15	1	1	0	1	1	0	1	1	0	1	1	0	1	1	0	1	1
NR_124855	chr3L	10784590	10785360	+	504	1	CR44544|Dmel\CR44544|incRNA.494|lincRNA.494|Dmel_CR44544|67F1-67F1|ncRNA	4.83	4.85	11.84	0	1.81	0.91	5.31	1.77	1.5	0	0	0.95	0.301035	1	1	-1.75428	0.0574148	0.166501	-0.173054	1	1	-2.1866	0.0240182	0.0671474	-2.64978	0.0386018	0.103519	-1.97407	1	1	-0.435183	1	1	-2.38887	0.503244	1	-2.72347	0.501431	1	1.54689	0.296648	0.616508
NM_001272275	chrX	3373159	3391697	+	9161	1	Myc|CG10798|D-Myc|DM|DMYc|Dm|Dmel\CG10798|Dmyc|EG:BACN5I9.1|MYC|anon-WO03040301.171|bHLHe57|c-MYC|c-Myc|c-myc|d-myc|dMYC|dMyc|dMyc1|da|dm|dm/dMyc|dm/myc|dmyc|dmyc1|l(1)G0139|l(1)G0354|l(1)G0359|myc|Dmel_CG10798|3D2-3D4|1-4.0 cM|protein-coding	1669.53	1763.98	1314.18	1210.14	1743.56	1794.41	1368.99	1323.77	1207.8	1165	851.53	782.95	-0.424695	0.000178479	0.0095397	0.041098	0.28265	0.54713	-0.0798074	0.115588	0.289895	-0.152972	0.000217932	0.000912711	-0.581608	2.03926e-29	3.2147e-28	0.477415	1.78066e-05	0.000561927	0.360567	0.00128077	0.0152976	0.255432	0.0279097	0.155022	-0.173841	0.168277	0.556605	-0.120195	0.0100821	0.0463685
NM_001298816	chr2L	8321280	8325409	-	1975	1	CG7781|Dmel\CG7781|Dmel_CG7781|29A4-29A4|protein-coding	575.81	625.72	509.1	652.53	554.32	549.05	516.47	422.33	455.55	451.72	367.1	366.77	-0.029866	0.893276	1	-0.124986	0.0409233	0.126322	-0.0849759	0.372948	0.692455	-0.0251251	0.696302	1	-0.22207	0.001672	0.00615802	-0.083451	0.648376	1	-0.0394286	0.858195	1	-0.0115447	0.969844	1	-0.209098	0.245672	0.716938	0.0407594	0.65795	1
NM_141392	chr3R	6368965	6371115	+	2148	1	CG10286|Dmel\CG10286|Dmel_CG10286|83E4-83E4|protein-coding	300.77	308.01	272.31	177.96	272.63	276.34	274.15	230.68	209.79	193.16	232.75	267	-0.415542	0.131152	0.782993	-0.151311	0.06131	0.175476	0.000816313	1	1	-0.215079	0.00967471	0.0299396	0.204069	0.0245987	0.0699478	0.275934	0.315424	0.929814	0.431711	0.130166	0.527084	0.184241	0.568119	1	0.602497	0.0238217	0.137884	0.152776	0.183577	0.448174
NM_137594	chr2R	19662436	19663738	+	1246	1	CG11018|Dmel\CG11018|anon-WO0140519.121|Dmel_CG11018|56E1-56E1|protein-coding	0	1.62	0	0	1.81	2.73	7.07	0	0.75	0	0	0	-2.39749	1	1	1.37725	0.459621	0.779097	2.21393	0.159083	0.368896	-0.614762	1	1	-2.89219	0.502458	0.802957	3.55589	1	1	3.38396	0.502509	1	1.66027	1	1	0	1	1	0.871621	0.53096	0.918348
NM_001275834	chr3R	20559708	20560280	-	394	1	CG15922|BcDNA:RH34302|Dmel\CG15922|Dmel_CG15922|92F1-92F1|protein-coding	77.2	80.84	59.2	35.59	28.08	37.27	38.91	39.04	43.46	51.86	43.52	37.06	-0.715926	0.251855	1	-1.27384	6.09738e-11	9.05291e-10	-0.74713	0.00199082	0.00888363	-0.349078	0.0414713	0.108592	-0.481596	0.0102711	0.032087	-0.543828	0.465723	1	-0.0148912	1	1	0.35082	0.719085	1	0.217457	0.891994	1	0.526137	0.1007	0.289475
NM_001169261	chrX	12128286	12335214	+	15113	1	Ten-a|1.2|CG11270|CG12720|CG15733|CG18182|CG2578|CG2590|CG32659|CG42338|Dmel\CG42338|Dmel_CG12720|Dmel_CG15733|Dmel_CG32659|DmtenA|Dmtena|Ten11A|Ten[a]|cbd|ten-a|tenA|tenA(AT)[[14]]|ten[a]|Dmel_CG42338|11A6-11A6|1-41 cM|protein-coding	2737.52	2743.78	2261.34	2183	3122.11	3037.96	2433.77	2542.85	1706.8	1612.21	1381.37	1405.32	-0.283561	0.00106702	0.0438423	0.166248	6.16221e-09	7.64865e-08	0.131272	0.000298493	0.00158998	-0.343686	4.24298e-26	5.59537e-25	-0.486942	2.27333e-45	4.69035e-44	0.461502	3.96827e-08	1.97881e-06	0.430555	2.46032e-07	6.15225e-06	-0.0763945	0.413567	0.975003	-0.220292	0.0159213	0.100154	-0.034294	0.34444	0.687512
NM_139668	chr3L	4694205	4694845	-	638	1	CG15876|Dmel\CG15876|HL3|Dmel_CG15876|64B13-64B13|protein-coding	1.61	0.81	0	0	3.62	5.45	5.31	1.77	0	0	2.84	0	-2.88805	1	1	1.81681	0.0955061	0.246747	1.70518	0.130054	0.315078	-3.57937	0.25554	0.485371	0.668325	0.694849	1	4.49321	0.625018	1	3.38397	0.502509	1	0	1	1	2.93677	1	1	-0.0802212	1	1
NM_167972	chr3L	3050323	3051765	+	1132	1	CG32485|CG2159|Dmel\CG32485|Dmel_CG32485|63A5-63A5|protein-coding	476.09	494.75	473.58	486.43	442.91	411.79	387.35	372.64	317.68	317.93	400.22	382.92	0.0027921	1	1	-0.185824	0.00404867	0.0179261	-0.0824298	0.33928	0.644425	-0.230954	0.000505684	0.00200213	0.179146	0.00837143	0.0266937	-0.176884	0.403111	1	-0.0694154	0.755888	1	-0.249942	0.214615	0.656667	0.159365	0.437708	1	0.104066	0.258948	0.559282
NM_132906	chrX	16587873	16588930	+	1055	1	CG13014|Dmel\CG13014|Dmel_CG13014|14F1-14F1|protein-coding	207.49	188.36	130.23	225.42	113.22	128.17	113.2	124.21	154.35	157.09	158.01	158.68	-0.135932	0.711803	1	-0.715584	1.13755e-09	1.50477e-08	-0.466718	0.00147555	0.00682657	0.0337744	0.771657	1	0.166855	0.127729	0.284575	-0.567502	0.109617	0.538292	-0.314375	0.368016	0.943017	0.15346	0.692648	1	0.285697	0.370937	0.927435	0.249315	0.134272	0.353375
NM_169745	chr3R	17082388	17084781	+	2234	1	kuk|CG5175|Dmel\CG5175|Kuk|char|kuk/char|Dmel_CG5175|89E12-89E12|protein-coding	481.72	468.08	568.29	462.7	528.05	497.24	474.02	441.85	378.37	409.63	335.88	343.02	0.137337	0.474905	1	0.108132	0.0835877	0.221678	0.218173	0.00685768	0.0269146	0.110431	0.0931098	0.216526	0.00450945	0.965308	1	-0.0175235	0.937662	1	0.0965313	0.633032	1	-0.04315	0.84657	1	-0.149725	0.444299	1	0.110731	0.185773	0.452502
NR_123796	chrX	5428483	5429256	+	773	1	CR45517|Dmel\CR45517|Dmel_CR45517|4F10-4F10|ncRNA	10.45	12.13	47.36	0	19.02	27.27	17.69	21.29	11.24	12.78	14.19	9.5	1.07656	0.630217	1	1.02638	0.00386859	0.017244	1.04878	0.0213708	0.0719541	0.465155	0.245407	0.477905	0.554204	0.213746	0.435384	-0.0437384	1	1	-0.0147357	1	1	-0.62907	0.824305	1	-0.538715	0.821436	1	0.025567	1	1
NM_001144495	chr3L	18042733	18044214	+	1135	1	CG42393|Dmel\CG42393|Dmel_CG42393|75B5-75B5|protein-coding	3.22	7.28	35.52	11.86	7.25	10	5.31	5.32	8.99	6.01	5.68	2.85	2.1559	0.11122	0.745417	0.704361	0.238685	0.490563	0.283469	0.823413	1	0.883856	0.149214	0.31953	0.187854	1	1	-1.4466	0.301847	0.907171	-1.81829	0.179736	0.644601	-1.29487	0.216224	0.660056	-1.96797	0.0684661	0.302909	-0.415217	0.678901	1
NM_175992	chr2L	8862776	8863743	+	965	1	CG32986|CG15866|Dmel\CG32986|Dmel_CG32986|29F3-29F3|protein-coding	0	0.81	0	0	0.91	0	0	0	0	0	0	0	-1.64817	1	1	0.134526	1	1	-1.90868	1	1	-2.21768	1	1	-2.07448	1	1	1.65632	1	1	0	1	1	0	1	1	0	1	1	-1.94385	1	1
NM_165033	chr2L	13259064	13259743	-	677	1	CG31730|Dmel\CG31730|Dmel_CG31730|34B3-34B3|protein-coding	0	0	0	0	0	0	0	0	0	0.75	0	0	0	1	1	5.12548e-15	1	1	0	1	1	2.43893	1	1	5.12548e-15	1	1	0	1	1	0	1	1	1.66033	1	1	0	1	1	0	1	1
NM_136479	chr2R	7790368	7791170	+	687	1	CG12824|Dmel\CG12824|Dmel_CG12824|43E16-43E16|protein-coding	1.61	3.23	0	0	3.62	11.82	1.77	0	2.25	6.76	2.84	1.9	-3.78724	0.50124	1	1.62881	0.0650616	0.182788	-1.07826	0.691106	1	1.23898	0.143501	0.309801	0.440203	1	1	5.23219	0.287666	0.888334	1.7484	1	1	4.7516	0.408252	0.965801	3.59637	0.500012	1	-2.67903	0.0366543	0.131626
NM_079565	chr3R	9398190	9399551	+	1174	1	Or85f|85D.1|85f|CG16755|DOR32|DmOr85f|Dmel\CG16755|Dmel_CG16755|85D15-85D15|protein-coding	10.45	7.28	11.84	11.86	13.59	23.63	7.07	0	8.24	9.77	1.89	7.6	0.429268	0.775077	1	1.05759	0.0203513	0.0712857	-1.02801	0.207395	0.455831	0.397617	0.465489	0.774638	-0.407794	0.615491	0.9351	0.631863	0.694918	1	-1.38331	0.720864	1	-0.0505156	1	1	-0.83986	0.75599	1	-2.07878	0.00277641	0.0155341
NM_001300303	chr3R	8324316	8325036	+	587	1	CG7443|Dmel\CG7443|Dmel_CG7443|84F12-84F12|protein-coding	0	0	0	0	0	1.82	0	0	0	0	0	0	0	1	1	3.24716	0.502671	0.808889	0	1	1	0	1	1	5.12548e-15	1	1	2.40715	1	1	0	1	1	0	1	1	0	1	1	-2.74314	1	1
NR_073630	chrX	3792974	3793401	-	427	2	CR44118|Dmel\CR44118|Dmel_CR44118|3F2-3F2|ncRNA	0	0	0	0	0	0	0	0	0	0	0	0	0	1	1	5.12548e-15	1	1	0	1	1	0	1	1	5.12548e-15	1	1	0	1	1	0	1	1	0	1	1	0	1	1	0	1	1
NM_167690	chrX	20094398	20095767	+	1160	1	Or19b|CG32825|Dmel\CG32825|Dmel_CG32825|19B1-19B1|protein-coding	0	0	0	0	0	0	0	0	0	0.75	0	0	0	1	1	5.12548e-15	1	1	0	1	1	2.43893	1	1	5.12548e-15	1	1	0	1	1	0	1	1	1.66033	1	1	0	1	1	0	1	1
NM_139533	chr3L	3219156	3220925	+	1680	1	CG12034|Dmel\CG12034|nSMase|Dmel_CG12034|63B14-63B14|protein-coding	236.44	254.65	284.15	189.83	248.17	192.71	168.03	168.58	167.08	166.11	169.36	182.44	-0.0318055	0.955818	1	-0.157442	0.208896	0.446921	-0.273941	0.0293459	0.0938719	-0.179406	0.050526	0.12885	0.00778167	0.975057	1	-0.11359	0.726769	1	-0.22607	0.442791	1	-0.163785	0.578028	1	0.0226332	1	1	-0.115764	0.506276	0.891337
NM_001274250	chr2R	25185126	25255318	-	3539	1	CG9380|Dmel\CG9380|Dmel_CG9380|60F5-60F5|protein-coding	17.69	25.87	11.84	35.59	22.64	18.18	26.53	21.29	26.97	36.83	11.35	27.56	0.140357	1	1	-0.0944739	0.852165	1	0.403855	0.321932	0.618064	0.92739	0.000918459	0.00349407	0.323774	0.500077	0.802957	-0.222716	0.845068	1	0.275646	0.831857	1	0.767498	0.382551	0.935527	0.165246	1	1	0.498598	0.187445	0.455859
NM_001259517	chr2R	21200483	21209889	+	3006	1	Glycogenin|CG44244|CG9480|Dmel\CG44244|Dmel_CG9480|NEST:bs16a02|Dmel_CG44244|57D1-57D1|protein-coding	414.17	426.04	355.18	438.97	365.02	361.79	316.6	315.86	243.51	239.01	242.21	251.8	-0.0624561	0.796649	1	-0.21125	0.00238247	0.0111766	-0.138977	0.137106	0.327934	-0.419945	1.01895e-08	6.68255e-08	-0.277094	0.000455514	0.00185282	-0.137054	0.543154	1	-0.0607053	0.820127	1	-0.373614	0.0970225	0.387118	-0.231454	0.294617	0.802793	0.0729265	0.44927	0.829437
NM_001299053	chr2L	16451060	16455194	+	3796	1	Idgf3|BG:DS02780.2|CG4559|DmIDGF3|Dmel\CG4559|IDGF|IDGF-3|IDGF3|idgf3|lincRNA.163|Dmel_CG4559|36A1-36A1|protein-coding	1536.84	1617.65	1527.29	1388.1	1585.96	1553.52	1927.91	1955.49	1381.63	1359.67	1744.69	1716.98	-0.0946502	0.401037	1	-0.00897035	0.813955	1	0.570604	3.84298e-38	1.04168e-36	0.177539	2.21246e-06	1.19112e-05	0.623147	3.71284e-66	9.80007e-65	0.0973322	0.385565	1	0.680886	6.84691e-12	2.59872e-10	0.25588	0.01709	0.105108	0.70076	1.5195e-12	4.29578e-11	0.580268	1.8659e-41	7.38759e-40
NM_142472	chr3R	18573091	18590726	+	964	1	CG7694|BcDNA:LP11469|Dmel\CG7694|Dmel_CG7694|91B4-91B5|protein-coding	119.02	123.69	59.2	94.91	159.41	161.81	90.21	110.02	98.15	117.25	84.21	97.87	-0.63537	0.181462	0.90172	0.401852	0.0004857	0.00275255	-0.00710103	1	1	0.207516	0.119157	0.26785	0.0740843	0.62133	0.942298	1.04844	0.0137895	0.140057	0.64223	0.167413	0.616984	0.826287	0.0594768	0.274055	0.691761	0.139549	0.492134	-0.408124	0.0110032	0.0500262
NM_001347775	chr2R	326768	705848	+	2447	1	CG45781|40378|CG40378|CG42644|CG43676|Dmel\CG45781|Dmel_CG40378|Dmel_CG42644|Dmel_CG43676|Dmel_CG45781|-|protein-coding	36.99	33.15	11.84	11.86	37.14	39.09	8.84	23.07	23.98	26.31	17.98	22.8	-1.53161	0.187941	0.913482	0.117208	0.64819	0.964307	-0.861731	0.0220201	0.0737194	-0.100133	0.746984	1	-0.292697	0.326432	0.601195	1.65831	0.143492	0.612456	0.67516	0.818768	1	1.41299	0.215507	0.658219	1.21545	0.307599	0.823087	-0.977715	0.00936617	0.0434733
NM_001273332	chr2L	8524999	8528505	-	3504	1	lmgA|APC11|Apc11|CG18042|CG34440|Dmel\CG34440|Dmel_CG18042|Dromel_CG18042_FBtr0079695_lmg_uORF|Img|LMG|ORF1|l(2)03424|lmg|Dmel_CG34440|29D4-29D5|protein-coding	322.49	346.81	520.94	261.01	325.16	331.79	267.08	285.69	262.24	267.57	228.02	193.84	0.243776	0.306711	1	-0.0289402	0.731338	1	-0.00524685	0.975941	1	0.04293	0.604011	0.919575	-0.176477	0.0759909	0.184755	-0.261089	0.263001	0.845875	-0.232924	0.392145	0.96175	-0.217161	0.35821	0.905532	-0.436816	0.1121	0.431449	0.0243782	0.847324	1
NM_140647	chr3L	16583028	16584022	+	992	1	Rpn12|CG4157|Dmel\CG4157|S14|dRpn12|p30|Dmel_CG4157|73A10-73A10|protein-coding	468.05	459.99	414.38	486.43	365.02	349.97	351.98	324.73	462.29	395.35	474.02	423.78	-0.0241641	0.967511	1	-0.378347	2.86095e-08	3.27097e-07	-0.184844	0.0390185	0.119387	0.266234	0.00107214	0.00403121	0.441253	6.21217e-10	4.65206e-09	-0.342395	0.096067	0.496414	-0.144813	0.51384	1	0.27397	0.185144	0.591283	0.448282	0.0210339	0.125007	0.194135	0.0415389	0.145
NM_001273063	chr2L	3146056	3152753	-	3256	1	Mad|2/23|CG12399|Dmel\CG12399|E(zen)2|En(vvl)|MAD|Mat|P-Mad|P-mad|PMad|Smad|Smad1|apg|c28|dMAD|dMad|l(2)K00237|l(2)k00237|mad|p-Mad|pMAD|pMad|pSmad|Dmel_CG12399|23D3-23D3|2-7.7 cM|protein-coding	421.4	428.46	473.58	261.01	405.77	457.24	320.14	425.88	322.93	357.77	329.26	297.41	-0.190809	0.387605	1	0.0198481	0.801748	1	0.0822875	0.447517	0.794265	0.0596853	0.411435	0.703802	0.0496422	0.524434	0.825794	0.222397	0.321486	0.941013	0.289111	0.322512	0.875872	0.234315	0.279029	0.774507	0.223476	0.316812	0.840247	0.0630021	0.63345	1
NM_057472	chrX	2214347	2222348	-	3758	1	Vinc|CG3299|CT11081|Dmel\CG3299|Dmvincp|EG:103B4.1|Vin|Vin2EF|vinc|Dmel_CG3299|2E2-2E3|protein-coding	1117.04	1177.06	1172.11	1032.18	1358.62	1339.9	1146.14	1133.9	651.1	692.23	1052.11	996.74	-0.0385224	0.785083	1	0.232123	9.88836e-09	1.19249e-07	0.261864	1.2779e-06	9.74029e-06	-0.392045	3.81952e-15	3.57576e-14	0.326023	1.14368e-11	9.47291e-11	0.282285	0.0210549	0.188291	0.316057	0.00866541	0.073885	-0.369738	0.00597859	0.0445374	0.347544	0.00438656	0.0347351	0.0304423	0.560697	0.950462
NM_170195	chr3R	25055076	25056177	-	948	1	CG31111|CG13649|Dmel\CG31111|Dmel_CG31111|96B19-96B19|protein-coding	40.21	52.55	82.88	71.18	39.85	38.18	31.84	10.65	29.22	40.59	31.22	32.31	0.748989	0.207984	0.959634	-0.250463	0.261398	0.515502	-0.850756	0.0209675	0.0708753	-0.0299184	0.904338	1	-0.0564842	0.831329	1	-0.987015	0.0676413	0.402684	-1.57318	0.030702	0.193631	-0.794555	0.156361	0.530004	-0.820835	0.13393	0.477636	-0.599384	0.117146	0.325613
NR_003755	chr2L	5202383	5202522	+	139	1	snoRNA:Psi18S-525k|CR34569|Dmel\CR34569|psi18S-525k|Dmel_CR34569|25C10-25C10|ncRNA	3.22	3.23	0	0	7.25	16.36	0	0	0.75	0	0	1.9	-4.17587	0.500052	1	1.8351	0.00408621	0.0180456	-4.52584	0.0632887	0.17925	-2.47807	0.072914	0.175233	-1.20222	0.511089	0.811894	5.83179	0.0624437	0.386753	0	1	1	1.66027	1	1	2.44312	1	1	-6.23015	0.00044571	0.00303965
NM_137197	chr2R	15499632	15501431	+	1798	1	Ir52a|CG12960|DmelIR52a|Dmel\CG12960|IR52a|Dmel_CG12960|52A6-52A6|protein-coding	0.8	0	0	0	0	0	0	0	0	0	0	0	-1.6481	1	1	-2.25697	1	1	-1.90859	1	1	-2.21759	1	1	-2.07442	1	1	0	1	1	0	1	1	0	1	1	0	1	1	0	1	1
NM_165499	chr2R	6974038	6975133	-	1030	1	CG30157|Dmel\CG30157|Dmel_CG30157|42E1-42E1|protein-coding	28.15	38.8	23.68	47.46	29.89	30	12.38	14.2	23.98	24.05	16.08	20.9	0.10575	0.885729	1	-0.161962	0.589144	0.905994	-1.05516	0.0121753	0.0444935	-0.0983657	0.755062	1	-0.365339	0.265188	0.509752	-0.255618	0.871474	1	-1.13056	0.237988	0.757968	-0.219924	0.871474	1	-0.485493	0.571721	1	-0.892083	0.0415643	0.145026
NM_001259454	chr2R	17034045	17034609	-	562	1	CG43371|Dmel\CG43371|Dmel_CG43371|53E11-53E11|protein-coding	4.83	6.47	0	0	6.34	8.18	7.07	8.87	5.99	6.76	1.89	0.95	-4.9486	0.375031	1	0.354887	0.585045	0.901497	0.75376	0.286409	0.567997	0.547615	0.377273	0.661156	-1.44333	0.11863	0.269469	5.14706	0.218784	0.770611	4.47501	0.375031	0.943017	5.23779	0.218784	0.662588	2.93679	1	1	0.401094	0.677726	1
NM_001202182	chr3L	15527620	15528196	-	574	1	CG42728|CG17014|CG33984|CG7973|Dmel\CG42728|Dmel_CG33984|Dmel_CG42728|71D4-71E1|protein-coding	0	0	0	0	0	0	0	3.55	0	0	0	0	0	1	1	5.12548e-15	1	1	3.9637	0.254051	0.517851	0	1	1	5.12548e-15	1	1	0	1	1	2.51596	1	1	0	1	1	0	1	1	3.85202	0.254128	0.552089
NM_001298441	chrX	17280918	17282726	-	1567	1	CG8664|Dmel\CG8664|Dmel_CG8664|15F7-15F7|protein-coding	2.41	0.81	0	0	0	0	0	0	1.5	0	0	0	-3.25349	1	1	-4.01072	0.129017	0.308113	-3.58705	0.254051	0.517851	-0.664567	0.69552	1	-3.79148	0.253688	0.491791	0	1	1	0	1	1	2.41182	1	1	0	1	1	0	1	1
NM_143290	chr3R	27241267	27242330	+	1061	1	CG17991|Dmel\CG17991|Dmel_CG17991|97E10-97E10|protein-coding	10.45	20.21	0	0	18.11	9.09	22.99	8.87	6.74	8.27	9.46	7.6	-6.36008	0.0535659	0.549275	-0.172224	0.781453	1	0.324948	0.589727	0.950767	-0.644041	0.176061	0.3663	-0.352261	0.558247	0.868024	6.03479	0.0928624	0.48568	5.44208	0.0655215	0.333128	5.46651	0.125032	0.462198	5.35554	0.125032	0.460328	0.497625	0.427654	0.800635
NM_057475	chr3L	1210717	1211196	-	477	1	LysD|CG9118|Dmel\CG9118|lysD|Dmel_CG9118|61F3-61F3|protein-coding	16.89	8.89	0	0	2.72	2.73	3.54	7.1	5.24	4.51	26.49	20.9	-6.11415	0.0812529	0.651241	-2.20301	0.00101866	0.00534618	-0.991979	0.197247	0.437746	-1.01031	0.0848755	0.199905	1.35823	0.000120432	0.000534615	3.79833	0.500012	1	3.92213	0.251602	0.765092	4.86249	0.375031	0.927205	6.80674	0.00149354	0.0135931	1.19211	0.27081	0.578436
NM_001299577	chr2R	16868222	16869280	+	956	1	Ef1beta|154264_at|BcDNA.LD24492|BcDNA:LD24492|CG6341|Dmel\CG6341|EG:EG0003.7|Elf 1 beta|Dmel_CG6341|53D14-53D14|protein-coding	8625.91	8727.72	7991.64	8281.15	6751.44	6978.57	6040.2	6072.31	5635.15	5836.27	7555.91	7448.5	-0.0738503	0.11751	0.77002	-0.340109	8.73046e-60	6.04558e-58	-0.248051	8.89305e-24	1.79795e-22	-0.217202	3.80386e-25	4.88815e-24	0.279192	6.6361e-41	1.27532e-39	-0.254592	3.51545e-07	1.54175e-05	-0.158428	0.00104703	0.0129116	-0.159606	0.00154351	0.0138656	0.336091	1.06197e-13	3.16514e-12	0.0927264	0.000691415	0.00453797
NM_001259807	chr3L	12773951	12778716	-	4490	1	CG32106|BcDNA:GH24302|Dmel\CG32106|mlncRNA69E2|Dmel_CG32106|69E2-69E2|protein-coding	0	0	0	0	0	0	0	0	0	0.75	0	0	0	1	1	5.12548e-15	1	1	0	1	1	2.43893	1	1	5.12548e-15	1	1	0	1	1	0	1	1	1.66033	1	1	0	1	1	0	1	1
NM_140428	chr3L	14031450	14034640	+	2855	1	CG6650|0670/06|Dmel\CG6650|anon-WO0172774.121|anon-WO0172774.122|anon-WO0172774.123|l(3)067006|l(3)S067006|Dmel_CG6650|70C15-70C15|protein-coding	307.21	350.05	343.34	391.52	311.58	311.8	254.7	250.2	299.7	275.84	271.54	277.45	0.179888	0.436291	1	-0.0783207	0.384249	0.685461	-0.109551	0.343224	0.650472	0.188674	0.0360023	0.096036	0.229444	0.0124989	0.0384224	-0.246575	0.293604	0.898111	-0.273474	0.238267	0.758281	-0.00756747	1	1	0.0325085	0.918783	1	-0.0304972	0.790449	1
NM_168981	chr3L	22954421	22955302	-	879	1	CG32461|Dmel\CG32461|Dmel_CG32461|80C1-80C1|protein-coding	0	0.81	0	0	0.91	1.82	0	0	1.5	0.75	1.89	1.9	-1.64817	1	1	1.52352	0.628975	0.943269	-1.90868	1	1	1.61691	0.63048	0.940578	2.39823	0.222248	0.449809	2.89847	1	1	0	1	1	2.90349	1	1	3.30395	1	1	-3.25438	0.502752	0.88639
NM_206177	chr2R	19456170	19485686	+	6061	1	par-1|27C1|BcDNA:RH48823|CG11960|CG16701|CG30131|CG30132|CG8201|DPAR-1|DPar1|Dmel\CG8201|EMK|MARK|PAR-1|PAR1|PAR1/MARK2|Par-1|Par1|anon-WO0210402.19|dMARK|dPAR-1|dPAR1|dPar-1|dPar1|l(2)27C1|l(2)k06323|par1|Dmel_CG8201|56D9-56D11|protein-coding	1947.79	2017.82	1894.31	1993.17	2508.01	2547.99	2209.14	2242.96	1918.84	1931.64	1362.45	1402.47	-0.00975117	0.938614	1	0.348281	2.58724e-28	9.14818e-27	0.437631	1.15565e-28	2.64962e-27	0.337536	7.90877e-26	1.03419e-24	-0.031271	0.401203	0.698369	0.369694	4.98207e-05	0.00142022	0.463084	1.84623e-07	4.69211e-06	0.331004	0.000301133	0.00324753	-0.038458	0.696152	1	0.0900376	0.0188893	0.0775522
NM_001299636	chr2R	18160720	18164746	+	3354	1	CG10915|Dmel\CG10915|Dmel_CG10915|55B9-55B10|protein-coding	375.56	409.06	378.86	403.38	394.91	421.79	344.9	337.15	267.48	239.76	274.38	257.5	0.0146125	0.965968	1	0.0556478	0.462831	0.782704	0.0686947	0.486051	0.84178	-0.249004	0.00347806	0.0118362	-0.0716308	0.404221	0.702264	0.0526616	0.822727	1	0.0697756	0.78141	1	-0.279818	0.22387	0.669183	-0.103148	0.682563	1	0.0137502	0.888156	1
NM_136555	chr2R	8626181	8627611	-	1428	1	beta3GalTII|CG8734|Dmel\CG8734|GalTII|dGAGbeta3GalTII|dbeta3GalTII|Dmel_CG8734|44D5-44D5|protein-coding	123.04	120.45	177.59	142.37	119.56	107.26	102.59	83.4	68.93	72.91	77.58	91.22	0.412494	0.28247	1	-0.104352	0.420974	0.732262	-0.117675	0.497544	0.848115	-0.39935	0.0033349	0.011381	-0.0398103	0.819005	1	-0.505009	0.16851	0.678004	-0.513361	0.174946	0.635842	-0.827538	0.026972	0.15098	-0.468805	0.197891	0.623568	-0.0126588	1	1
NM_141150	chr3L	22693324	22693798	-	476	2	CG14452|BcDNA:RE59202|Dmel\CG14452|Dmel_CG14452|79F5-79F5|protein-coding	0	0	0	0	0	0	0	0	0	0	0	0	0	1	1	5.12548e-15	1	1	0	1	1	0	1	1	5.12548e-15	1	1	0	1	1	0	1	1	0	1	1	0	1	1	0	1	1
NM_205898	chr2L	3324237	3326637	+	1586	1	CG33281|CG15407|Dmel\CG33281|Dmel_CG33281|23E4-23E4|protein-coding	2.41	7.28	0	11.86	5.43	7.27	3.54	1.77	1.5	3.01	0.95	1.9	0.300397	1	1	0.383104	0.58919	0.905994	-0.572817	0.61486	0.97874	-0.703137	0.536512	0.840955	-1.22652	0.222554	0.450322	0.0876546	1	1	-0.804935	1	1	-0.996983	1	1	-1.47333	1	1	-0.949464	0.425158	0.797819
NM_001298831	chr2L	8709880	8735797	-	4264	1	raw|CG12437|CG9321|Dmel\CG12437|cyr|ensh|l(2)06825|l(2)k03514|Dmel_CG12437|29E4-29E6|2-19 cM|protein-coding	820.29	848.03	663.01	735.58	894.88	817.21	841.91	896.12	620.38	611.81	478.75	418.08	-0.235455	0.140182	0.80652	0.0352855	0.526951	0.835803	0.329667	3.90835e-08	3.53883e-07	-0.0570831	0.258008	0.489459	-0.406172	4.87885e-10	3.6745e-09	0.282442	0.0771147	0.432449	0.580691	7.27424e-05	0.00125296	0.16211	0.308343	0.823018	-0.187655	0.280348	0.779308	0.295082	2.25318e-05	0.000200199
NM_166915	chrX	1903704	1908827	-	4244	1	Edem1|CG3810|DM-pI|Dmel\CG3810|EDEM1|EG.86E4.2|EG:86E4.2|edem1|Dmel_CG3810|2B15-2B15|protein-coding	974.7	984.66	1006.35	866.08	1093.24	1089.92	1040.01	1013.23	739.52	752.36	747.45	803.86	-0.0463877	0.75925	1	0.153838	0.000478433	0.00271594	0.338212	1.08432e-09	1.14271e-08	-0.0132434	0.784415	1	0.152016	0.00190098	0.00693712	0.2119	0.123347	0.571742	0.400251	0.00200316	0.0221618	0.0168857	0.92966	1	0.181473	0.189295	0.60246	0.185054	0.000785536	0.00510673
NM_001103487	chrX	11724246	11736617	+	2488	1	CG15221|Dmel\CG15221|Dmel_CG15221|10D8-10E1|protein-coding	14.48	20.21	35.52	11.86	28.98	26.36	21.22	17.74	7.49	3.76	13.25	16.15	0.465859	0.695771	1	0.669335	0.0274142	0.0914734	0.436279	0.378307	0.699497	-1.23068	0.0059414	0.0192174	0.249071	0.564819	0.87633	0.212297	1	1	-0.0147512	1	1	-1.69912	0.205356	0.636421	-0.233363	0.831857	1	-0.231027	0.644768	1
NM_168765	chr3L	18469378	18469618	-	238.5	2	Met75Ca|CG32197|Dmel\CG32197|Dmel_CG32197|75C7-75C7|protein-coding	0	0	0	0	0	0	0	0	0	0	0	0	0	1	1	5.12548e-15	1	1	0	1	1	0	1	1	5.12548e-15	1	1	0	1	1	0	1	1	0	1	1	0	1	1	0	1	1
NM_001202206	chr3L	19981685	19984191	+	2369	1	CG17732|Dmel\CG17732|Dmel_CG17732|76D8-76D8|protein-coding	0	0.81	0	0	0	0	0	0	2.25	0	0	0	-1.64817	1	1	-2.25701	1	1	-1.90868	1	1	1.61686	0.63048	0.940578	-2.07448	1	1	0	1	1	0	1	1	2.90343	1	1	0	1	1	0	1	1
NM_001316663	chrY	3263180	3263488	+	307	1	CG46193|Dmel\CG46193|Dmel_CG46193|-|protein-coding	0	0	0	0	0	0	0	0	0	0	0	0	0	1	1	5.12548e-15	1	1	0	1	1	0	1	1	5.12548e-15	1	1	0	1	1	0	1	1	0	1	1	0	1	1	0	1	1
NM_001259724	chr3L	7250718	7263920	-	2030	1	CG14830|Dmel\CG14830|Dmel_CG14830|65E9-65E10|protein-coding	180.95	215.04	189.43	142.37	198.36	214.53	146.8	152.61	187.31	168.36	153.28	152.98	-0.235623	0.524879	1	0.0582725	0.625255	0.943269	-0.1324	0.390151	0.71541	0.225326	0.0525101	0.132958	0.118473	0.347078	0.630661	0.305324	0.366582	1	0.118749	0.800291	1	0.444427	0.158919	0.535913	0.336818	0.324597	0.852959	-0.189862	0.160741	0.405383
NR_124458	chr2R	7783334	7785585	+	2149	1	CR45108|Dmel\CR45108|Dmel_CR45108|43E16-43E16|ncRNA	5.63	5.66	0	0	0.91	3.64	1.77	1.77	3	5.26	2.84	4.75	-4.9486	0.375031	1	-1.27786	0.0996287	0.254754	-1.34239	0.266922	0.536921	-0.0701163	1	1	-0.0826461	1	1	3.5559	1	1	2.51595	1	1	4.63051	0.627664	1	4.229	0.625043	1	-0.0776343	1	1
NM_001103973	chr2R	24055306	24057599	+	2117	1	CG13563|Dmel\CG13563|Dmel_CG13563|60B6-60B7|protein-coding	20.11	16.17	0	0	11.77	16.36	12.38	14.2	8.24	12.78	2.84	2.85	-6.60055	0.0351888	0.441183	-0.36699	0.314893	0.591016	-0.177098	0.785084	1	-0.405213	0.304084	0.556984	-2.14936	6.63241e-05	0.000306018	6.08142	0.0663679	0.398161	5.18579	0.0703392	0.34661	5.94267	0.115577	0.43925	3.83938	0.500012	1	0.189493	0.764031	1
NR_003821	chr2R	21331573	21331679	+	106	1	snoRNA:Me28S-A2589c|CR34654|Dmel\CR34654|Me28S-Am2589c|chr2R:16839179..16839292|Dmel_CR34654|57D12-57D12|ncRNA	0.8	0	0	0	1.81	2.73	0	0	0.75	0.75	0	0	-1.6481	1	1	2.21789	0.222929	0.467544	-1.90859	1	1	1.08175	1	1	-2.07442	1	1	3.55589	1	1	0	1	1	2.41187	1	1	0	1	1	-3.92954	0.252164	0.552089
NR_124709	chr2R	23113579	23114377	-	673	1	CR44782|Dmel\CR44782|lincRNA.380|Dmel_CR44782|59C4-59C4|ncRNA	0	0	0	0	0	0	0	0	0	0	0	0	0	1	1	5.12548e-15	1	1	0	1	1	0	1	1	5.12548e-15	1	1	0	1	1	0	1	1	0	1	1	0	1	1	0	1	1
NM_142116	chr3R	14565927	14566513	+	584	1	CG14852|Dmel\CG14852|Dmel_CG14852|88C6-88C6|protein-coding	20.11	17.79	23.68	47.46	44.38	35.45	37.14	39.04	81.67	81.93	61.5	60.81	0.920176	0.265101	1	1.06875	6.57161e-05	0.0004571	1.2715	0.000111785	0.000646153	2.4831	7.24528e-35	1.13069e-33	2.17204	5.95485e-21	7.41819e-20	0.156881	1	1	0.362766	0.728439	1	1.54093	0.00942173	0.0650058	1.22879	0.0570286	0.265704	0.204941	0.538758	0.926401
NM_001273764	chr2L	22550240	22556295	+	5993	1	CG17493|CG40016|Dmel\CG17493|Dmel_CG17493|40F7-40F7|protein-coding	349.03	356.51	165.75	344.06	306.14	299.07	235.24	205.84	376.13	367.54	189.23	215.69	-0.450024	0.073017	0.620378	-0.22335	0.00336603	0.0152107	-0.406609	0.000122742	0.00070284	0.455872	3.21738e-11	2.49231e-10	-0.312106	0.000405861	0.00166471	0.238397	0.340124	0.969994	0.0590057	0.857971	1	0.889463	0.000134368	0.00156921	0.120973	0.671128	1	-0.182602	0.0983666	0.284344
NM_167348	chrX	13122876	13128794	-	1567	1	CG32638|Dmel\CG32638|Dmel_CG32638|11E1-11E1|protein-coding	221.96	253.84	189.43	213.55	268.1	264.53	196.33	195.19	198.55	214.21	221.4	223.29	-0.220463	0.480665	1	0.160725	0.0932524	0.242288	-0.0104078	0.946706	1	0.174997	0.0793249	0.188441	0.391466	9.9326e-05	0.000446954	0.392699	0.188665	0.718678	0.225505	0.455879	1	0.37903	0.202828	0.630376	0.594585	0.0321479	0.174281	-0.17037	0.152448	0.389523
NM_139782	chr3L	6231805	6232361	-	490	1	CG13299|Dmel\CG13299|Dmel_CG13299|65A10-65A10|protein-coding	0	1.62	0	0	0	0	0	0	0	0	0	0	-2.39749	1	1	-3.09763	0.502671	0.808889	-2.70254	1	1	-3.05365	0.503694	0.802106	-2.89219	0.502458	0.802957	0	1	1	0	1	1	0	1	1	0	1	1	0	1	1
NR_003853	chr3L	3221771	3221847	-	76	1	snoRNA:Me28S-C3351|CR34698|Dmel\CR34698|Me28S-C3351|Me28S-Cm3351|Dmel_CR34698|63B14-63B14|ncRNA	0.8	3.23	0	0	0.91	2.73	0	1.77	0.75	1.5	2.84	1.9	-3.54511	1	1	-0.145618	1	1	-0.831735	1	1	-0.43278	0.73507	1	0.689011	0.759011	1	3.26431	1	1	1.74841	1	1	2.90354	1	1	3.59637	0.500012	1	-0.682527	1	1
NM_135708	chr2L	12114360	12129896	+	5151	1	CG17211|Dmel\CG17211|Dmel_CG17211|33C4-33D2|protein-coding	96.5	84.88	153.91	130.51	173	154.53	88.44	110.02	58.44	63.89	55.82	56.06	0.666661	0.0869329	0.670749	0.849481	6.72922e-11	9.95646e-10	0.399384	0.032124	0.101412	-0.188395	0.237605	0.465439	-0.208	0.236296	0.471984	0.193929	0.67351	1	-0.251185	0.564256	1	-0.870814	0.0295227	0.161586	-0.890473	0.0317467	0.172544	-0.449113	0.00676838	0.0331519
NM_001274464	chr3L	4046988	4047735	-	502	1	Dpy-30L2|CG11591|Dmel\CG11591|dpy-30L2|Dmel_CG11591|64A5-64A5|protein-coding	7.24	4.04	11.84	11.86	5.43	4.55	0	1.77	2.25	4.51	0.95	0.95	1.06432	0.512654	1	-0.176188	1	1	-2.25264	0.0719854	0.197917	-0.353048	0.693097	1	-1.98616	0.063195	0.158954	-1.22285	0.507861	1	-3.01874	0.128773	0.522669	-1.42072	0.45889	1	-2.9327	0.12715	0.460328	-2.0658	0.110585	0.312045
NM_132026	chrX	5747747	5751782	+	3299	1	CG4078|Dmel\CG4078|Dmel_CG4078|5B6-5B6|protein-coding	246.09	273.25	177.59	177.96	222.81	239.07	183.95	189.87	164.09	173.62	175.98	222.34	-0.52706	0.0902351	0.68382	-0.171147	0.0723671	0.19817	-0.203406	0.109372	0.277428	-0.240652	0.0125338	0.0378225	0.10608	0.388096	0.679149	0.367552	0.270355	0.857913	0.338975	0.279591	0.805885	0.270151	0.406719	0.96471	0.615993	0.0526459	0.250893	-0.0315736	0.818432	1
NM_001014611	chr3R	9589468	9591002	-	1532	1	bocks|Bocks|Bocksbeutel|CG9424|Dmel\CG9424|emerin|Dmel_CG9424|85D27-85D27|protein-coding	218.74	193.21	177.59	225.42	202.89	204.53	191.02	154.38	251	236.76	212.88	201.44	-0.0130453	1	1	-0.0184018	0.882196	1	0.0165693	0.944527	1	0.62326	2.68541e-11	2.09349e-10	0.496897	2.14588e-06	1.1878e-05	0.00640385	1	1	0.0452498	0.943541	1	0.619844	0.0293601	0.161005	0.49273	0.076135	0.32466	0.0355667	0.812848	1
NR_048031	chr2L	21177040	21177176	-	136	1	scaRNA:PsiU2-38.40.42|CR43589|Dmel\CR43589|pugU2-38/40/42|snoRNA:bur-a|Dmel_CR43589|39B1-39B1|ncRNA	8.04	7.28	0	0	741.81	649.95	3.54	3.55	0.75	3.76	13.25	7.6	-5.37683	0.218784	0.967961	6.48348	8.69709e-296	2.15587e-293	-0.820326	0.359396	0.674099	-1.35381	0.0713482	0.172243	0.923176	0.0664038	0.165131	11.6893	3.56735e-51	9.53374e-49	3.38398	0.502509	1	3.8041	0.512787	1	5.63851	0.0438355	0.218526	-7.29172	6.70007e-168	7.69114e-166
NM_136372	chr2R	6636512	6642358	+	5310	1	Bap170|BAP170|BcDNA:GH12174|CG3274|Dmel\CG3274|bap170|hfl|Dmel_CG3274|42B2-42B2|protein-coding	275.04	274.05	343.34	213.55	323.35	299.07	297.15	303.44	193.31	183.39	149.49	171.03	0.0396171	0.915847	1	0.178657	0.0278265	0.0925962	0.399779	8.08774e-05	0.000479822	-0.163504	0.0613745	0.152602	-0.287667	0.00364296	0.0125573	0.150684	0.580432	1	0.375552	0.126378	0.518068	-0.219293	0.45157	1	-0.343905	0.230453	0.68691	0.22182	0.0332469	0.121924
NM_001300541	chr3R	22639808	22682176	+	6706	1	wake|CG17622|CG17623|CG42686|CG45058|CG6954|Dmel\CG45058|Dmel_CG17622|Dmel_CG17623|Dmel_CG42686|Dmel_CG6954|ban|Dmel_CG45058|94B8-94B11|protein-coding	632.11	690.39	414.38	569.48	682.93	650.86	581.91	528.8	504.25	508.84	417.25	420.93	-0.407809	0.0253682	0.367296	0.0102547	0.877644	1	0.019101	0.8265	1	-0.00437323	0.954659	1	-0.168765	0.0140355	0.0425417	0.4297	0.0184864	0.171749	0.44243	0.0162357	0.120266	0.387115	0.0319349	0.171712	0.22205	0.240309	0.705864	0.00957019	0.912339	1
NM_137847	chr2R	22637770	22638868	+	976	1	bonsai|CG4207|DmMRPS15|Dmel\CG4207|MRP-S15|mRpS15|Dmel_CG4207|58F3-58F3|protein-coding	207.49	209.38	177.59	213.55	185.68	181.8	150.34	163.25	142.36	152.58	209.1	228.99	-0.0729909	0.902563	1	-0.183968	0.0584113	0.168969	-0.139977	0.297239	0.583628	-0.119174	0.223491	0.446355	0.560266	4.0404e-09	2.82878e-08	-0.0992042	0.791268	1	-0.0511344	0.935509	1	-0.062371	0.842312	1	0.615923	0.028167	0.15806	0.0446252	0.763475	1
NM_169859	chr3R	19403468	19406294	+	2604	1	CG5316|Dmel\CG5316|Dmel_CG5316|92A3-92A3|protein-coding	227.59	235.25	260.47	284.74	275.35	247.25	185.72	182.77	201.55	219.47	147.6	166.28	0.25503	0.366098	1	0.173094	0.0610255	0.174934	-0.0580967	0.651753	1	0.243238	0.00665162	0.0212852	-0.0713641	0.509539	0.810434	-0.070287	0.791993	1	-0.297042	0.245508	0.765092	-0.0281075	0.956248	1	-0.343136	0.20255	0.634161	-0.230457	0.0729773	0.225348
NM_135570	chr2L	10488846	10490461	+	1549	1	CG6144|Dmel\CG6144|Dmel_CG6144|31F1-31F1|protein-coding	212.31	222.32	201.27	272.87	177.53	195.44	143.27	125.99	159.59	142.05	152.33	125.42	0.144233	0.638019	1	-0.222848	0.0258059	0.086716	-0.419553	0.00198907	0.00888278	-0.14663	0.150154	0.321191	-0.156507	0.187518	0.392235	-0.355279	0.228024	0.784734	-0.547204	0.0718403	0.351878	-0.307034	0.292769	0.798775	-0.317554	0.293567	0.801182	-0.196078	0.189993	0.460877
NM_135152	chr2L	6125132	6125911	+	709	1	Arpc4|ARPC4|Arc-p20|Arp-p20|BcDNA:RE43724|CG5972|Dmel\CG5972|P-20 ARC|anon-EST:Posey49|arc-p20|l(2)SH1036|l(2)SH2 1036|p20|p20Arc|Dmel_CG5972|26B5-26B7|protein-coding	268.6	289.41	165.75	154.23	222.81	208.17	120.27	149.06	156.59	145.06	194.91	192.89	-0.782492	0.01144	0.230264	-0.374522	3.18073e-05	0.00023633	-0.779856	3.3095e-09	3.34945e-08	-0.506959	7.51736e-08	4.62674e-07	-0.0358475	0.720989	1	0.419722	0.202585	0.748389	0.018541	1	1	0.2594	0.457537	1	0.729334	0.0170646	0.10579	-0.40466	0.00455415	0.0237772
NR_048288	chr3L	17166863	17167542	+	614	1	CR43433|Dmel\CR43433|Dmel_CR43433|73F3-73F3|ncRNA	4.02	2.43	0	0	0.91	3.64	0	0	0	0.75	0	0.95	-4.17584	0.500711	1	-0.490342	0.592119	0.909322	-4.52579	0.0642191	0.180867	-2.478	0.074835	0.179143	-2.08291	0.293661	0.552558	3.5559	1	1	0	1	1	1.66033	1	1	1.68665	1	1	-3.92971	0.256672	0.555852
NM_078910	chr2R	7033562	7034920	+	1003	1	Tsp42Eh|CG12844|Dm.Tsp42Eh|Dmel\CG12844|Dmel_CG12844|42E5-42E5|protein-coding	107.76	101.05	94.72	189.83	106.88	107.26	109.66	127.76	91.41	87.19	104.08	105.47	0.464007	0.215131	0.967961	0.0339762	0.823085	1	0.455074	0.00614032	0.0244413	0.15425	0.264489	0.498987	0.493409	0.000308694	0.00128809	-0.418304	0.313045	0.925714	0.00660931	1	1	-0.326015	0.403925	0.961382	0.0122248	1	1	0.421737	0.0104079	0.0476237
NM_169830	chr3R	18671679	18672094	+	413	1	CG31230|Dmel\CG31230|Dmel_CG31230|91B8-91B8|protein-coding	0	0.81	0	0	2.72	0.91	0	0	0	0	0	0	-1.64817	1	1	1.91198	0.381478	0.681881	-1.90868	1	1	-2.21768	1	1	-2.07448	1	1	3.26431	1	1	0	1	1	0	1	1	0	1	1	-3.63099	0.254128	0.552089
NM_078596	chrX	14193214	14199958	+	6345	1	yl|CG1372|CT3114|DmYPR|Dmel\CG1372|LR13|YL|Yl|fs(1)148|fs(1)5|fs(1)A148|fs(1)K184|fs(1)L186|fs(1)L193|fs(1)L196|fs(1)L211|fs(1)M205|fs(1)M25|fs(1)yl|fs(1)yolkless|Dmel_CG1372|12E3-12E3|1-48 cM|protein-coding	37.8	19.4	23.68	23.73	3.62	7.27	12.38	3.55	8.24	3.76	1.89	4.75	-0.25043	0.890724	1	-2.37338	3.39353e-06	2.97199e-05	-1.55817	0.00731214	0.0285215	-1.85821	0.000156683	0.000669978	-2.58685	4.33987e-06	2.31532e-05	-2.08961	0.0976814	0.501273	-1.26547	0.266513	0.787106	-1.60887	0.208709	0.643778	-2.311	0.111273	0.429619	0.805579	0.318468	0.649602
NR_124634	chr2R	19868745	19869495	+	688	1	CR44460|Dmel\CR44460|lincRNA.351|Dmel_CR44460|56E4-56E4|ncRNA	0	0	0	0	0	0	0	0	0	0	0	0	0	1	1	5.12548e-15	1	1	0	1	1	0	1	1	5.12548e-15	1	1	0	1	1	0	1	1	0	1	1	0	1	1	0	1	1
NM_140937	chr3L	20226381	20230250	+	3676	1	Su(var)3-3|CG17149|Dmel/HDM|Dmel/LSD1|Dmel\CG17149|Dmel\LSD1|Hdm|LSD1|Lsd1|SU(VAR)3-3|Su-var(3)3|Suvar(3)3|dLSD1|dLsd1|lsd1|Dmel_CG17149|77A3-77A3|3-46.6 cM|protein-coding	418.19	393.7	378.86	474.56	353.24	348.16	321.91	306.99	239.76	257.05	168.41	164.38	0.0906188	0.699644	1	-0.213286	0.00249534	0.0116581	-0.0977894	0.313684	0.606449	-0.32865	1.66325e-05	8.10721e-05	-0.797367	5.12191e-19	5.94336e-18	-0.29214	0.17388	0.687321	-0.172523	0.430557	1	-0.435407	0.0454007	0.222694	-0.904426	7.32744e-05	0.00092289	0.116136	0.232355	0.533378
NM_001169873	chr3L	4153618	4160932	-	2463	1	nab|CG15000|CG15001|CG33545|Dmel\CG33545|NAB|Nab|dNAB|dnab|l(2)SH3 143|l(3)64Aj|l(3)SH143|l(3)SH21|Dmel_CG33545|64A8-64A8|protein-coding	0	2.43	0	0	3.62	9.09	0	1.77	0	0.75	1.89	0.95	-2.88819	1	1	2.29295	0.0205935	0.0719721	-0.158385	1	1	-1.14061	0.63048	0.940578	0.66818	0.694893	1	4.96025	0.403684	1	1.74841	1	1	1.66033	1	1	2.93679	1	1	-2.40464	0.0563631	0.186107
NM_134853	chr2L	2646577	2647720	-	1141	1	CG9962|Dmel\CG9962|Dmel_CG9962|23A2-23A2|protein-coding	0	0	0	0	0	0	0	0	0.75	0	0	0	0	1	1	5.12548e-15	1	1	0	1	1	2.43889	1	1	5.12548e-15	1	1	0	1	1	0	1	1	1.66027	1	1	0	1	1	0	1	1
NM_167569	chrX	17571854	17578898	-	3865	1	Ankle2|CG8465|Dmel\CG8465|anon-WO03040301.175|anon-WO03040301.177|anon-WO03040301.179|dAnkle2|l(1)G0222|l(1)G0316|Dmel_CG8465|16B5-16B6|protein-coding	600.74	618.44	639.33	581.34	582.4	614.5	689.8	711.57	506.5	504.33	562.96	539.7	0.0208139	0.915596	1	-0.0288305	0.621215	0.941288	0.471525	3.13853e-12	4.00607e-11	0.109663	0.0522709	0.132509	0.344141	4.90905e-09	3.42013e-08	-0.0379551	0.854677	1	0.466274	0.00336593	0.0341987	0.0725732	0.691426	1	0.306312	0.0663422	0.296271	0.501021	3.85868e-13	7.11194e-12
NM_001043280	chr3R	22380128	22381253	+	1068	1	CG34149|CG12757|Dmel\CG34149|Dmel_CG34149|94A6-94A6|protein-coding	35.39	40.42	71.04	35.59	33.51	46.36	33.61	31.94	20.98	25.55	14.19	14.25	0.509757	0.497885	1	0.0728677	0.837624	1	0.0609602	0.927425	1	-0.322947	0.204186	0.414331	-0.920611	0.00211346	0.00764081	-0.425176	0.612929	1	-0.430679	0.499744	1	-0.847384	0.222889	0.667067	-1.4401	0.0615194	0.281646	-0.0112309	1	1
NM_001259339	chr2R	11756817	11814424	+	7491	1	ths|CG12443|DFGF8-1|DmThs|Dmel\CG12443|FGF8-like1|Neu4|Ths|fgf8-like|Dmel_CG12443|48C3-48C4|protein-coding	254.13	263.55	414.38	284.74	250.89	297.25	238.78	212.94	246.51	230.74	132.46	130.18	0.452493	0.0668775	0.602991	0.0801847	0.425614	0.738232	0.0742158	0.529852	0.878498	0.262742	0.00152538	0.00557122	-0.489591	2.6212e-06	1.43742e-05	-0.360595	0.157487	0.651379	-0.362202	0.151759	0.578532	-0.206057	0.386072	0.938953	-0.95845	0.000122197	0.00147291	-0.00535714	1	1
NM_165889	chr2R	12359436	12363165	+	3069	1	CG30043|CG13161|Dmel\CG30043|Dmel_CG30043|49A1-49A1|protein-coding	0	0	0	0	0	0	0	0	0.75	0.75	0	0	0	1	1	5.12548e-15	1	1	0	1	1	3.29934	0.503694	0.802106	5.12548e-15	1	1	0	1	1	0	1	1	2.41187	1	1	0	1	1	0	1	1
NM_140082	chr3L	9638112	9639021	+	907	1	CG8329|Dmel\CG8329|SP170|Dmel_CG8329|67C3-67C3|protein-coding	13824.3	13797.3	12467	12113.3	16687.5	17077.8	6530.14	6743.07	8693.61	8696.15	2701.24	2598.75	-0.149344	9.84612e-05	0.00559495	0.287528	3.43532e-58	2.33166e-56	-0.78663	9.82553e-262	1.10563e-259	-0.287555	6.36747e-53	1.3043e-51	-1.89263	0	0	0.448543	9.46663e-34	1.68664e-31	-0.621496	1.53766e-49	1.86525e-47	-0.154471	0.000100465	0.00120333	-1.76018	3.14574699439378e-315	1.3796117074894e-312	-1.07349	0	0
NR_002529	chr2L	21423876	21423911	+	35	10	snmRNA:430:CR33738|CR33738|Dmel\CR33738|Dmel_CR33738|39D5-39D5|ncRNA	0	0	0	0	0	0	0	0	0	0	0	0	0	1	1	5.12548e-15	1	1	0	1	1	0	1	1	5.12548e-15	1	1	0	1	1	0	1	1	0	1	1	0	1	1	0	1	1
NM_133164	chr2R	24888628	24891023	-	2110	1	Ance-5|CG10142|Dmel\CG10142|ance-5|Dmel_CG10142|60E5-60E5|protein-coding	983.54	1025.08	1183.95	960.99	1320.58	1350.81	1418.52	1499.45	1673.84	1687.37	3086.32	2930.37	0.113862	0.390486	1	0.40919	8.65237e-23	2.42607e-21	0.809345	1.61673e-57	5.89606e-56	1.12275	4.93366e-200	2.65363e-198	2.07176	0	0	0.306968	0.0133596	0.13691	0.711088	1.09777e-09	3.47709e-08	0.992537	7.97986e-19	3.09495e-17	1.94079	7.65184e-88	1.03871e-85	0.40085	6.81372e-17	1.47521e-15
NM_001298411	chrX	16640968	16650309	+	5079	1	mthl1|CG4521|Dmel\CG4521|Mist|Mth-1|anon-WO0170980.22|anon-WO0170980.23|mist|Dmel_CG4521|14F4-14F5|protein-coding	228.39	231.21	177.59	261.01	287.12	307.25	226.4	216.49	176.08	145.81	133.41	154.88	-0.048756	0.907342	1	0.36856	1.27713e-05	0.000101742	0.217172	0.0638076	0.179975	-0.133559	0.215134	0.432494	-0.183964	0.0881617	0.209812	0.428845	0.116066	0.554746	0.281337	0.359175	0.932511	-0.101119	0.782409	1	-0.151986	0.648064	1	-0.150658	0.185183	0.451449
NM_001038796	chr2L	8363699	8364596	-	606	1	RpS13|CG13389|Dmel\CG13389|M(2)29B|M(2)32|M(2)32A|RPS13|Rp S13|Rp17|Rps 13|S13|l(2)k09614|Dmel_CG13389|29B2-29B2|protein-coding	10443.4	10330.8	11827.6	11911.6	10483.1	10541.9	12066.3	12330.9	9807	10001	13865.8	13513.5	0.2114	1.96253e-07	1.95158e-05	0.0150941	0.43669	0.751888	0.50256	4.06648e-125	2.66487e-123	0.311261	4.73913e-60	1.06515e-58	0.887315	0	0	-0.184609	5.12876e-06	0.000180159	0.306923	1.34252e-15	6.20608e-14	0.0836049	0.0336295	0.178213	0.658962	5.80615e-67	5.87623e-65	0.488133	2.41663e-116	1.94972e-114
NM_165192	chr2L	16766734	16788766	+	7152	1	Mhc|Bsh|CG17927|DROMHC|Dm II|DmMHC|Dmel\CG17927|DroMII|FBgn0002741|Ifm(2)2|Ifm(2)RU1|MHC|MRP|Mhc36B|Mrp|MyHC|Myo|Myo6|Nup|Sht|Stp|chr2L:16765388..16765564|chr2L:16781880..16782040|ifm(2)2|ifm(2)RU1|ifm(2)RU2|l(2)36Ae|l(2)M66|l(2)k10423|mMHC|mhc|sMHC|Dmel_CG17927|36A8-36B1|protein-coding	25142.7	25096.6	27775.4	26053.6	22248.8	22132.9	27689.4	26880	16289.6	16177.7	15161	15424.3	0.118532	2.63137e-05	0.00172441	-0.181055	2.2944e-27	7.7864e-26	0.389993	7.0229e-100	3.55384e-98	-0.249823	1.20822e-49	2.36717e-48	-0.226979	3.95949e-39	7.4421e-38	-0.287888	9.74757e-24	1.28248e-21	0.287246	1.75911e-13	7.41079e-12	-0.384618	2.48638e-40	1.90704e-38	-0.362432	1.119e-31	6.174e-30	0.571724	2.55371e-188	3.23545e-186
NM_001202345	chr3R	24064477	24108960	-	4534	1	4EHP|4E-HP|CG10716|CG33100|CT30033|Dmel\CG33100|d4EHP|eIF4E-8|Dmel_CG33100|95D11-95E1|protein-coding	436.68	422	307.83	367.79	370.45	383.61	334.29	292.79	397.85	356.26	214.77	216.64	-0.327014	0.151937	0.830262	-0.189704	0.00604547	0.0252754	-0.182627	0.0476736	0.140855	0.192683	0.00864911	0.0270793	-0.50392	5.63532e-10	4.22933e-09	0.149028	0.572458	1	0.160024	0.543093	1	0.503305	0.0215752	0.126738	-0.193677	0.430557	1	0.00772677	0.976646	1
NR_047730	chrX	2010300	2010417	+	117	1	mir-2496|CR43004|Dmel\CR43004|dme-mir-2496|miR-2496|Dmel_CR43004|2C2-2C2|ncRNA	0.8	0.81	0	0	0	0	0	0	0	0	0	0	-2.39741	1	1	-3.09759	0.502671	0.808889	-2.70245	1	1	-3.05356	0.503694	0.802106	-2.89213	0.502458	0.802957	0	1	1	0	1	1	0	1	1	0	1	1	0	1	1
NR_001843	chr2R	19733288	19733422	-	134	8	5SrRNA:CR33402|CR33402|Dmel\CR33402|Dmel_CR33402|56E2-56E2|rRNA	0	0	0	0	0	0	0	0	0	0	0	0	0	1	1	5.12548e-15	1	1	0	1	1	0	1	1	5.12548e-15	1	1	0	1	1	0	1	1	0	1	1	0	1	1	0	1	1
NM_167225	chrX	10366402	10367472	-	879	1	CG32679|Dmel\CG32679|Dmel_CG32679|9B12-9B12|protein-coding	2.41	1.62	0	0	0	0	5.31	5.32	3.75	3.01	0.95	0.95	-3.5449	1	1	-4.31466	0.0643696	0.18129	1.60082	0.147666	0.347648	1.08326	0.182952	0.378576	-0.556211	1	1	0	1	1	3.92212	0.250018	0.765092	4.35384	0.625595	1	2.4431	1	1	5.3688	0.00824442	0.0391919
NM_001110937	chr3L	25120749	25121371	+	501	1	UQCR-11|CG41623|Dmel\CG41623|UCRH|Ucrh|Dmel_CG41623|-|protein-coding	609.59	601.47	449.9	498.29	465.55	471.78	307.76	280.37	626.38	586.26	450.36	476.99	-0.334053	0.0800468	0.646116	-0.371793	4.81554e-10	6.57867e-09	-0.771046	5.40518e-19	9.38581e-18	0.381871	5.66568e-12	4.56672e-11	0.10382	0.0949956	0.223065	-0.0259902	0.900879	1	-0.42089	0.0418098	0.242906	0.699564	7.62471e-05	0.000940252	0.42085	0.0210167	0.125007	-0.398595	1.68569e-05	0.000152955
NM_143719	chr2L	13363308	13366189	-	2879	1	Nnp-1|CG12396|Dmel\CG12396|NNP-1|Nnp1|l(2)k07826|nnp-1|Dmel_CG12396|34B7-34B7|protein-coding	439.9	468.88	414.38	462.7	356.86	369.06	229.93	251.98	188.81	185.65	278.17	279.35	-0.0322547	0.935125	1	-0.326156	1.73426e-06	1.5778e-05	-0.644234	1.06147e-10	1.21359e-09	-0.898691	3.40894e-30	4.86293e-29	-0.215728	0.00497	0.0166582	-0.282147	0.180595	0.699438	-0.595697	0.00604122	0.0552561	-0.882382	9.7515e-05	0.00117292	-0.200327	0.3227	0.849583	-0.317405	0.00216447	0.0125283
NR_124644	chr2R	20090795	20091295	+	500	1	CR44633|Dmel\CR44633|Dmel_CR44633|56F7-56F7|ncRNA	0	0	0	0	0	0	0	0	0	0	0	0	0	1	1	5.12548e-15	1	1	0	1	1	0	1	1	5.12548e-15	1	1	0	1	1	0	1	1	0	1	1	0	1	1	0	1	1
NM_170135	chr3R	24221103	24223528	+	1771	1	cav|1G5|Anon1G5|CG6219|Caravaggio|Dmel\CG6219|HOAP|Hoap|anon fe 1G5|anon-EST:fe1G5|anon1G5|hoap|p55|Dmel_CG6219|95F2-95F2|protein-coding	51.47	46.08	47.36	71.18	53.44	42.72	17.69	51.46	42.71	41.34	30.28	20.9	0.29859	0.712453	1	-0.0227364	0.94958	1	-0.226319	0.511441	0.858931	0.164535	0.433152	0.731645	-0.439831	0.0843989	0.202123	-0.309501	0.711776	1	-0.506423	0.514818	1	-0.150419	0.80447	1	-0.752949	0.244173	0.714148	-0.202768	0.622138	1
NM_137287	chr2R	16484841	16485552	-	653	1	CG15712|Dmel\CG15712|Dmel_CG15712|53C6-53C6|protein-coding	0	0	0	0	0	0	0	0	0	0	0	0	0	1	1	5.12548e-15	1	1	0	1	1	0	1	1	5.12548e-15	1	1	0	1	1	0	1	1	0	1	1	0	1	1	0	1	1
NM_164453	chr2L	2130813	2137296	+	3138	1	GlyP|BcDNA:LD24485|CG7254|DGPH|Dmel\CG7254|GP|Glp1|Glyp|anon-WO0257455.33|l(2)k07918|Dmel_CG7254|22C3-22D1|protein-coding	6544.63	6481.92	7399.67	7652.36	6770.46	6681.32	7030.69	7119.26	7268.53	7289.13	5323.01	5423.65	0.227404	6.7745e-06	0.000503787	0.0441334	0.0428026	0.130638	0.389991	1.02265e-55	3.6593e-54	0.540306	1.20051e-147	4.996e-146	0.21141	1.94008e-20	2.37022e-19	-0.171565	0.000622624	0.0123686	0.178347	0.000210769	0.00324774	0.296637	3.35437e-10	8.02421e-09	-0.032928	0.506872	1	0.34653	7.46895e-44	3.09319e-42
NM_001043074	chr2R	12625808	12628619	+	1524	1	CG17760|BcDNA:SD21019|Dmel\CG17760|GNAQ/11/14|Dmel_CG17760|49B9-49B10|protein-coding	8.04	8.89	0	11.86	3.62	11.82	3.54	5.32	6.74	12.03	9.46	9.5	-0.482896	1	1	-0.134525	0.890987	1	-0.649795	0.52358	0.871309	0.522266	0.331477	0.595764	0.644738	0.211252	0.431383	0.3593	1	1	-0.141186	1	1	0.981303	0.566098	1	1.09388	0.548883	1	-0.514804	0.704094	1
NM_167230	chrX	10410391	10454895	-	5129	1	CG32683|CG15303|CG2881|CG2883|Dmel\CG32683|Dmel_CG32683|9C1-9C4|protein-coding	109.37	111.56	165.75	166.1	119.56	115.45	81.36	76.3	74.18	82.68	42.58	54.16	0.605045	0.0972197	0.705073	0.0868688	0.518222	0.825602	-0.215656	0.264627	0.533496	-0.11416	0.440483	0.742421	-0.701762	3.02847e-05	0.000145831	-0.506478	0.151396	0.633743	-0.803158	0.0281924	0.181143	-0.735155	0.0502327	0.241546	-1.32177	0.00062645	0.00634763	-0.301783	0.101771	0.291768
NM_169623	chr3R	15227605	15229408	-	1801	1	Art3|CG6563|DART3|Dmel\CG6563|Dmel_CG6563|88E3-88E3|protein-coding	159.23	164.11	106.56	83.05	128.62	127.26	56.6	49.69	79.42	69.15	79.48	65.56	-0.749743	0.0671172	0.604604	-0.33948	0.00296045	0.0135462	-1.33225	8.24255e-13	1.09542e-11	-0.74105	2.46939e-09	1.69148e-08	-0.666601	1.03167e-06	5.91939e-06	0.422046	0.363534	1	-0.56428	0.23738	0.757968	-0.0070728	1	1	0.0664707	0.923144	1	-0.992047	6.56236e-07	7.32176e-06
NM_166484	chr2R	21720734	21724055	+	2788	1	LBR|CG17952|Dmel\CG17952|dLBR|Dmel_CG17952|57F10-57F11|protein-coding	105.35	117.22	82.88	83.05	118.65	118.17	83.13	74.53	76.42	68.4	65.28	64.61	-0.40383	0.394391	1	0.0874724	0.522477	0.830678	-0.226155	0.254167	0.518025	-0.239434	0.0898862	0.210191	-0.287326	0.0674385	0.167145	0.502782	0.298855	0.906353	0.192929	0.815284	1	0.148291	0.847	1	0.0996486	1	1	-0.312867	0.0910077	0.267133
NM_001299047	chr2L	16263556	16287730	-	4397	1	crp|35F(AT)[[17]]|AP-4|AP4|BG:DS02740.3|CG7664|Dmel\CG7664|MS:35F.AT17|bHLHe63|dAP-4|l(2)00232|l(2)35Fd|l(2)SH1614|l(2)SH2 1614|l(2)k00809|l(2)k03505|Dmel_CG7664|35F1-35F1|protein-coding	776.86	780.93	663.01	593.21	806.12	802.67	767.63	768.35	488.51	469.76	476.86	484.59	-0.291315	0.0786181	0.64133	0.0442657	0.380185	0.681881	0.250299	7.1634e-05	0.000428252	-0.320894	2.34905e-09	1.61099e-08	-0.207186	0.000356119	0.00147198	0.347257	0.0318171	0.245799	0.55717	0.000322141	0.00473765	-0.0457983	0.797353	1	0.0672035	0.700075	1	0.206709	0.00112108	0.00701351
NM_139566	chr3L	3653405	3654771	-	1196	1	CG10862|Dmel\CG10862|Dmel_CG10862|63E6-63E6|protein-coding	3.22	5.66	0	0	6.34	10	1.77	1.77	1.5	2.25	0.95	3.8	-4.61343	0.626685	1	0.863156	0.149009	0.343808	-1.00444	0.554594	0.909558	-0.832819	0.465338	0.774603	-0.401564	0.810629	1	5.31246	0.220832	0.774492	2.51595	1	1	3.56123	1	1	3.59647	0.504211	1	-1.8555	0.0823766	0.246798
NM_001272330	chrX	5738663	5747254	-	6072	1	IntS6|CG3125|Dmel\CG3125|Int6|l(1)G0060|Dmel_CG3125|5B4-5B6|protein-coding	638.54	586.91	686.69	676.25	643.99	582.68	558.92	613.97	384.37	446.46	410.63	368.67	0.172216	0.3088	1	-0.000823431	1	1	0.207176	0.00854461	0.0325785	-0.180865	0.0261537	0.0722787	-0.163978	0.0318824	0.0879756	-0.161259	0.34556	0.979279	0.0507034	0.775506	1	-0.369238	0.0405488	0.204387	-0.353052	0.0416086	0.210057	0.208663	0.012577	0.0559618
NM_144312	chr2L	13143214	13143622	-	406	1	CG16978|CT35582|Dmel\CG16978|Dmel_CG16978|34A6-34A6|protein-coding	140.74	155.22	224.95	118.64	162.13	173.62	84.9	86.95	128.87	127.02	105.97	112.12	0.234587	0.532405	1	0.179799	0.11015	0.276409	-0.512801	0.00293677	0.0126049	0.17026	0.139629	0.30258	0.0486212	0.715862	1	-0.0432421	0.944615	1	-0.730029	0.0446292	0.255126	-0.0806807	0.830791	1	-0.202807	0.578476	1	-0.691793	2.64592e-05	0.000231015
NR_124218	chr2L	12315777	12316122	-	345	1	CR45282|Dmel\CR45282|Dmel_CR45282|33E1-33E1|ncRNA	0.8	0	0	0	0	0	0	0	0.75	1.5	1.89	0.95	-1.6481	1	1	-2.25697	1	1	-1.90859	1	1	1.61704	0.63048	0.940578	2.00473	0.381101	0.671298	0	1	1	0	1	1	2.90354	1	1	2.93679	1	1	0	1	1
NM_169498	chr3R	13262733	13264061	-	1265	1	Ravus|CG15889|Dmel\CG15889|Dmel_CG15889|87E3-87E3|protein-coding	69.97	92.97	94.72	11.86	73.37	62.72	42.45	44.36	59.19	63.14	57.71	60.81	-0.590518	0.272381	1	-0.260992	0.166442	0.374631	-0.635977	0.0152188	0.0539039	-0.0331586	0.858169	1	0.0302141	0.923483	1	0.341039	0.507597	1	-0.0293816	1	1	0.540507	0.326631	0.85515	0.602473	0.242064	0.709801	-0.374247	0.14323	0.370957
NM_079663	chr3R	17545222	17546531	-	1011	1	Prx3|CG5826|DPx-5037|DPx5037|Dmel\CG5826|Prx5037|dPrx3|mTPx|mtTPx|peroxiredoxin 5037|Dmel_CG5826|90B4-90B4|protein-coding	529.17	504.45	591.97	522.02	610.47	579.96	603.14	629.94	792.71	847.07	672.71	687.93	0.126937	0.493297	1	0.201506	0.000600591	0.00332551	0.524979	6.11285e-13	8.18749e-12	1.0455	1.25938e-78	3.33443e-77	0.885315	1.56748e-54	3.66259e-53	0.0862347	0.655959	1	0.413599	0.0151129	0.114124	0.902164	1.18703e-08	2.53154e-07	0.741255	3.93101e-06	6.19687e-05	0.324155	5.7013e-06	5.56275e-05
NR_074060	chr3R	25796591	25797778	-	928	1	CR43847|Dmel\CR43847|lincRNA.851|Dmel_CR43847|96F3-96F3|ncRNA	0	0	0	0	0	0	0	0	0	0	0	0	0	1	1	5.12548e-15	1	1	0	1	1	0	1	1	5.12548e-15	1	1	0	1	1	0	1	1	0	1	1	0	1	1	0	1	1
NM_001300585	chr3R	24797460	24799577	-	1512	1	Ude|CG18410|Dmel\CG18410|UDE|Dmel_CG18410|96A22-96A22|protein-coding	328.92	331.45	284.15	272.87	309.77	281.8	203.4	200.52	214.29	241.27	165.58	178.63	-0.226424	0.403523	1	-0.160772	0.0424117	0.129723	-0.438268	6.70721e-05	0.000403518	-0.15571	0.0607626	0.151256	-0.450876	8.51416e-07	4.91316e-06	0.0773843	0.839081	1	-0.195824	0.44016	1	0.0545324	0.878943	1	-0.241175	0.346203	0.889577	-0.276807	0.020473	0.0827825
NM_001298282	chrX	13445903	13527282	+	6888	1	Neto|CG12727|CG15751|CG15752|CG15753|CG32635|CG44328|CT36003|Dmel\CG44328|Dmel_CG15753|Dmel_CG32635|NETO|net|neto|tld-like|Dmel_CG44328|12A2-12A2|protein-coding	87.66	98.63	189.43	59.32	106.88	85.45	83.13	78.08	63.69	80.42	55.82	62.71	0.43628	0.307095	1	0.0442058	0.80046	1	0.0622648	0.774227	1	0.00958995	1	1	-0.162926	0.344428	0.627247	-0.380088	0.401134	1	-0.35738	0.4818	1	-0.442526	0.311524	0.829309	-0.615302	0.174246	0.570284	0.0187931	0.956945	1
NM_001274480	chr3L	4224006	4227302	-	2350	1	ImpL2|CG15009|CT34862|Dmel\CG15009|GH28|IMP-L2|IMPL2|Imp-12|Imp-L2|ImpL-2|Dmel_CG15009|64A10-64A10|protein-coding	492.98	519.01	319.67	367.79	320.63	298.16	442.18	452.5	148.35	145.06	107.86	88.37	-0.538685	0.0133577	0.252629	-0.711487	7.13339e-24	2.07147e-22	0.0929702	0.256289	0.520016	-1.40554	4.88245e-68	1.18453e-66	-1.87623	8.41306e-80	2.47246e-78	-0.16095	0.516016	1	0.647007	0.00211447	0.0231833	-0.882611	0.000496256	0.00508565	-1.35335	6.89321e-07	1.19454e-05	0.805034	2.82038e-19	6.61725e-18
NR_125077	chr3R	5965806	5966411	+	605	1	CR44925|Dmel\CR44925|lincRNA.684|Dmel_CR44925|83D1-83D1|ncRNA	0	0	0	0	0	0	0	0	0	0	0	0	0	1	1	5.12548e-15	1	1	0	1	1	0	1	1	5.12548e-15	1	1	0	1	1	0	1	1	0	1	1	0	1	1	0	1	1
NM_170517	chr3R	30694063	30695498	-	1253	1	CG12069|Dmel\CG12069|Pka-like|Dmel_CG12069|100A2-100A2|protein-coding	0	0	0	0	0	0	1.77	1.77	0.75	0	0	0	0	1	1	5.12548e-15	1	1	3.96371	0.254051	0.517851	2.43889	1	1	5.12548e-15	1	1	0	1	1	2.51595	1	1	1.66027	1	1	0	1	1	3.85203	0.254128	0.552089
NM_078915	chr2R	7049791	7051964	+	1022	1	lbm|CG2374|Dm.Tsp42Em|Dmel\CG2374|Ibm|LBM|Lbm|lbl|Dmel_CG2374|42E6-42E6|protein-coding	149.58	150.37	106.56	154.23	126.8	132.72	93.74	97.6	80.92	102.22	87.99	108.32	-0.182913	0.661673	1	-0.21095	0.0685956	0.189986	-0.377515	0.0217472	0.0729628	-0.331727	0.0130649	0.0392728	-0.12274	0.353009	0.637717	-0.0162323	1	1	-0.178352	0.682092	1	-0.164755	0.709078	1	0.0433125	0.936818	1	-0.165934	0.342868	0.684936
NM_170009	chr3R	22411301	22419051	+	2699	1	lqfR|CG13853|CG13854|CG31170|CG31285|CG42250|Dmel\CG42250|Dmel_CG31170|Dmel_CG31285|Epsin|LqfR|Lqfr|Tel2|XII-10|dTel2|epsin|epsin-like|epsin02|epsinR|l(3)03685|l(3)A9|l(3)SG62|l(3)XII-10|l(3)dsl-9|l(3)dsl9|Dmel_CG42250|94A12-94A12|3-76.6 cM|protein-coding	625.67	594.19	615.65	628.8	643.08	637.23	452.79	434.75	454.05	494.56	451.31	400.03	0.0476105	0.778165	1	0.067472	0.228963	0.476132	-0.188139	0.0155145	0.0548605	0.0170084	0.797817	1	-0.0297957	0.687261	1	0.0315483	0.886821	1	-0.219872	0.221248	0.730985	-0.0468492	0.809374	1	-0.0943798	0.616882	1	-0.25493	0.00101245	0.00640182
NM_001316386	chr2L	8242486	8243426	+	820	1	CG14277|Dmel\CG14277|Dmel_CG14277|28F5-28F5|protein-coding	2001.67	1950.72	1989.03	1838.94	1797.91	1915.31	705.72	754.16	1422.09	1380.71	471.18	459.89	-0.0271852	0.797182	1	-0.0923402	0.0176699	0.0633631	-1.16618	1.90001e-111	1.07966e-109	-0.115857	0.000786469	0.00301609	-1.59657	9.70453e-263	6.56072e-261	-0.0534766	0.600213	1	-1.12295	1.47816e-24	9.9537e-23	-0.104924	0.286072	0.787326	-1.58606	9.6868e-43	6.68077e-41	-1.07319	6.35446e-69	3.69682e-67
NM_168020	chr3L	3314996	3315355	+	357	1	Drsl3|CG10813|CG32283|CT30310|Dmel\CG32283|Dro-3|Dro3|Drs-lE|dro3|Dmel_CG32283|63D1-63D1|protein-coding	0	0	0	0	0	0	0	0	0	0	0	0	0	1	1	5.12548e-15	1	1	0	1	1	0	1	1	5.12548e-15	1	1	0	1	1	0	1	1	0	1	1	0	1	1	0	1	1
NM_140159	chr3L	10882890	10883573	+	625	1	galla-2|CG7949|Dmel\CG7949|Dmel_CG7949|67F1-67F1|protein-coding	116.61	78.42	106.56	118.64	65.21	79.99	42.45	49.69	79.42	93.2	53.93	62.71	0.225872	0.632606	1	-0.427855	0.0485382	0.145013	-0.809946	0.00332641	0.0141284	0.203201	0.322833	0.583878	-0.252785	0.273756	0.522662	-0.641196	0.149502	0.62812	-1.01602	0.0248472	0.165171	-0.0387635	0.932962	1	-0.494568	0.246626	0.718128	-0.381776	0.135106	0.35486
NR_124377	chr2L	19011902	19012254	+	352	1	CR45292|Dmel\CR45292|Dmel_CR45292|37B9-37B9|ncRNA	0	0	0	0	0	0	0	0	0	0	0	0	0	1	1	5.12548e-15	1	1	0	1	1	0	1	1	5.12548e-15	1	1	0	1	1	0	1	1	0	1	1	0	1	1	0	1	1
NM_168231	chr3L	7767269	7768352	-	1081	1	CG32371|BEST:GH23475|Dmel\CG32371|EB1|Dmel_CG32371|66A12-66A12|protein-coding	5.63	7.28	11.84	11.86	10.87	13.64	3.54	3.55	5.24	8.27	4.73	8.55	0.877444	0.753936	1	0.911929	0.0661354	0.185287	-0.577462	0.629131	0.991401	0.439844	0.401308	0.692245	0.521676	0.367795	0.658719	0.0375353	1	1	-1.38317	0.375031	0.943017	-0.45645	0.777085	1	-0.372767	0.756211	1	-1.482	0.075907	0.232652
NR_047811	chrX	15508959	15509046	+	87	1	mir-304|304|CR33607|CR42953|Dmel\CR42953|Dmel_CR33607|MiR-304|dme-miR-304|dme-mir-304|miR-304|miR304|Dmel_CR42953|13C7-13C7|ncRNA	0	0	0	0	0	0	0	0	0.75	0	0	0	0	1	1	5.12548e-15	1	1	0	1	1	2.43889	1	1	5.12548e-15	1	1	0	1	1	0	1	1	1.66027	1	1	0	1	1	0	1	1
NM_001273130	chr2L	4908742	4928393	-	3521	1	hoe1|BcDNA:GH02636|CG11918|CG12787|CG2831|Dmel\CG12787|Hoe1|hoe|Dmel_CG12787|25B3-25B3|protein-coding	2084.5	1956.38	1574.65	2052.49	1833.23	1758.05	1521.11	1558	1537.47	1446.1	1216.74	1234.29	-0.137052	0.179243	0.89941	-0.172426	5.47072e-05	0.000386658	-0.12155	0.0142948	0.0511181	-0.0576382	0.217246	0.436021	-0.232342	1.56943e-07	9.67336e-07	-0.0235719	0.835475	1	0.0313368	0.782662	1	0.0631614	0.550466	1	-0.112114	0.27093	0.760043	0.0514995	0.254249	0.552284
NR_124723	chr2R	24237477	24238477	-	1000	1	CR44827|Dmel\CR44827|Dmel_CR44827|60C3-60C3|ncRNA	0	0	0	0	0	0	0	0	0	0	0	0	0	1	1	5.12548e-15	1	1	0	1	1	0	1	1	5.12548e-15	1	1	0	1	1	0	1	1	0	1	1	0	1	1	0	1	1
NM_001014616	chr3R	11533483	11542949	-	2986	1	dpr4|CG12593|CG14707|CG33512|CT34497|Dmel\CG33512|Dpr-4|Dpr4|Dmel_CG33512|86E8-86E8|protein-coding	427.84	409.87	426.22	415.24	310.67	346.34	247.62	251.98	209.04	200.68	176.93	163.43	0.025328	0.931935	1	-0.352826	3.73046e-06	3.24877e-05	-0.474893	1.34501e-06	1.02244e-05	-0.651609	1.44869e-17	1.48909e-16	-0.809996	1.06786e-20	1.31495e-19	-0.366386	0.0953037	0.493364	-0.484044	0.0284951	0.182892	-0.69296	0.00219491	0.0187896	-0.85179	0.000165819	0.00194525	-0.121454	0.281011	0.59331
NM_001104083	chr3L	8804764	8805812	+	859	1	CG34427|CG13307|Dmel\CG34427|Dmel_CG13307|Dmel_CG34427|66D15-66D15|protein-coding	0	0	0	0	0	0	0	0	0	0	0	0	0	1	1	5.12548e-15	1	1	0	1	1	0	1	1	5.12548e-15	1	1	0	1	1	0	1	1	0	1	1	0	1	1	0	1	1
NM_001104106	chr3L	10626499	10627439	+	748	1	CG34238|Dmel\CG34238|Dmel_CG34238|67E5-67E5|protein-coding	0	0	0	0	0	0	0	0	0	0	0	0	0	1	1	5.12548e-15	1	1	0	1	1	0	1	1	5.12548e-15	1	1	0	1	1	0	1	1	0	1	1	0	1	1	0	1	1
NM_131969	chrX	4915280	4918447	-	2715	1	CG4041|Dmel\CG4041|Dmel_CG4041|4D5-4D6|protein-coding	339.37	369.45	532.78	415.24	313.39	334.52	357.28	321.18	253.25	253.29	299.93	344.92	0.438517	0.034815	0.441183	-0.131722	0.102442	0.260823	0.207698	0.0365791	0.113035	-0.104562	0.184626	0.381382	0.352361	9.04908e-05	0.000409351	-0.558542	0.00777538	0.0923542	-0.21496	0.300663	0.839599	-0.5593	0.00694644	0.0507309	-0.103047	0.627875	1	0.340089	0.000726725	0.00474786
NM_001170036	chr3R	4638010	4641579	-	2395	1	CG9775|Dmel\CG9775|Dmel_CG9775|82C5-82C5|protein-coding	1121.06	1127.75	1231.3	949.13	934.73	939.02	626.13	610.43	641.36	635.11	601.75	573.91	-0.025404	0.876465	1	-0.265403	1.85253e-09	2.4059e-08	-0.59202	9.15198e-22	1.74316e-20	-0.436922	2.90903e-21	3.33263e-20	-0.446536	1.27226e-18	1.44494e-17	-0.228282	0.0859682	0.462973	-0.55066	5.06978e-05	0.000900452	-0.427726	0.0014921	0.0134746	-0.437986	0.00124483	0.0116923	-0.325946	5.5592e-07	6.24324e-06
NM_176301	chr3L	8534977	8538013	+	2456	1	ergic53|CG6822|Dmel\CG6822|ERGIC53|dERGIC53|dergic53|l(3)S1760|l(3)s1760|rhea|Dmel_CG6822|66D6-66D6|protein-coding	894.28	923.22	1089.23	1044.04	924.77	839.03	813.61	821.59	896.11	823.77	1142.94	1076.56	0.250093	0.0626602	0.593105	-0.0453338	0.414461	0.723509	0.118225	0.0502303	0.147239	0.300443	1.2926e-08	8.39357e-08	0.777352	2.12495e-60	5.30585e-59	-0.283674	0.0428753	0.29776	-0.11608	0.382591	0.948933	0.0340494	0.809092	1	0.510229	2.68348e-05	0.000371345	0.164257	0.0201166	0.081728
NM_143343	chr3R	27942796	27948021	-	3029	1	mfrn|CG4963|Dmel\CG4963|HD35059|Mfrn|anon-EST:fe2H5|dmfrn|Dmel_CG4963|98B6-98B6|protein-coding	609.59	662.91	698.53	676.25	612.29	636.32	520.01	548.32	403.1	372.8	415.36	451.34	0.130557	0.44092	1	-0.0294421	0.633391	0.947981	0.0184069	0.829475	1	-0.333461	1.25843e-06	6.91428e-06	-0.0650317	0.364633	0.654153	-0.148366	0.37523	1	-0.0963664	0.571843	1	-0.480233	0.00542084	0.0407194	-0.212503	0.208407	0.647519	0.0485673	0.535276	0.92264
NM_132086	chrX	6317421	6329828	+	6919	1	CG15894|Dmel\CG15894|Dmel_CG15894|5E8-5F1|protein-coding	303.99	345.2	426.22	510.16	325.16	268.16	189.25	237.78	149.1	160.09	120.16	107.37	0.547133	0.0107049	0.219015	-0.131677	0.234658	0.484382	-0.333591	0.00908636	0.0343227	-0.689704	7.75109e-12	6.21833e-11	-1.02265	4.38501e-18	4.86389e-17	-0.667027	0.00378215	0.052981	-0.864244	0.000232598	0.00354262	-1.25277	2.37181e-08	4.89354e-07	-1.58578	1.40649e-11	3.71244e-10	-0.201101	0.17607	0.434497
NM_135522	chr2L	10268872	10269904	+	855	1	CG4957|Dmel\CG4957|Dmel_CG4957|31B1-31B1|protein-coding	61.92	69.52	71.04	59.32	71.55	60.9	49.52	31.94	55.44	66.14	31.22	39.91	0.00724148	1	1	0.00923195	1	1	-0.417785	0.101363	0.260748	0.267102	0.125971	0.281097	-0.39623	0.0610707	0.154291	0.0136523	1	1	-0.40708	0.571553	1	0.243256	0.754279	1	-0.419095	0.503095	1	-0.426165	0.09906	0.28572
NM_001169861	chr3L	3035196	3040469	+	2568	1	CG2162|Dmel\CG2162|anon-EST:Posey170|Dmel_CG2162|63A3-63A3|protein-coding	453.57	430.89	473.58	391.52	437.48	506.33	353.75	342.48	434.57	423.16	308.44	281.25	-0.0129453	1	1	0.0912791	0.265703	0.521528	-0.0745964	0.416565	0.75271	0.335584	9.07613e-08	5.55811e-07	-0.0957277	0.227479	0.457693	0.115836	0.605741	1	-0.0458552	0.828247	1	0.332198	0.100434	0.396944	-0.0996841	0.673586	1	-0.165229	0.125001	0.341864
NM_132401	chrX	10432465	10432812	-	346	1	CG12640|Dmel\CG12640|Dmel_CG12640|9C2-9C2|protein-coding	2.41	0	0	0	0	0	0	0	1.5	0	0	0	-2.88798	1	1	-3.62519	0.254007	0.503499	-3.21144	0.502701	0.848115	-0.279871	1	1	-3.41073	0.253688	0.491791	0	1	1	0	1	1	2.41182	1	1	0	1	1	0	1	1
NM_137129	chr2R	14619798	14621320	-	1412	1	CG12863|Dmel\CG12863|Dmel_CG12863|51B6-51B6|protein-coding	53.88	41.23	23.68	35.59	38.95	46.36	37.14	17.74	32.22	33.07	35.95	25.65	-0.660647	0.437254	1	-0.159412	0.532429	0.842648	-0.519954	0.121166	0.300656	-0.162851	0.508822	0.808818	-0.137013	0.638208	0.958293	0.512915	0.665878	1	0.155382	1	1	0.481536	0.658919	1	0.50545	0.650667	1	-0.360103	0.300911	0.622268
NR_124119	chr2L	6480661	6480930	-	269	1	CR45463|Dmel\CR45463|Dmel_CR45463|26D8-26D8|ncRNA	0	0.81	0	0	0	0	0	0	1.5	0.75	0.95	0	-1.64817	1	1	-2.25701	1	1	-1.90868	1	1	1.61691	0.63048	0.940578	0.581045	1	1	0	1	1	0	1	1	2.90349	1	1	1.68662	1	1	0	1	1
NM_001299029	chr2L	15610171	15611719	-	1546	1	CG15255|BG:BACR44L22.1|Dmel\CG15255|Dmel_CG15255|35D3-35D3|protein-coding	0	0	0	0	0	0	0	0	0	0	0	0	0	1	1	5.12548e-15	1	1	0	1	1	0	1	1	5.12548e-15	1	1	0	1	1	0	1	1	0	1	1	0	1	1	0	1	1
NM_135363	chr2L	8311399	8317011	+	4965	1	CG7806|Dme_CG7806|Dmel\CG7806|Dmel_CG7806|29A3-29A4|protein-coding	739.07	755.87	674.85	688.12	692.9	706.31	534.16	651.24	556.7	538.15	662.3	622.37	-0.114342	0.499222	1	-0.0976487	0.061178	0.175216	-0.0642439	0.413707	0.748233	-0.0692612	0.192426	0.394445	0.270421	6.13415e-07	3.58819e-06	0.0283906	0.891799	1	0.0658889	0.745093	1	0.0288268	0.890211	1	0.367746	0.0178935	0.109875	0.0340741	0.693684	1
NM_135950	chr2L	16400175	16448469	-	1875	1	CG5888|BG:DS02780.1|CT18477|Dmel\CG5888|Dmel_CG5888|35F12-36A1|protein-coding	357.87	363.79	390.7	225.42	358.68	314.52	240.55	228.91	302.7	322.44	238.43	248	-0.208623	0.371985	1	-0.102303	0.211157	0.450159	-0.349401	0.000686782	0.00339894	0.172774	0.0161132	0.0473688	-0.0800848	0.350465	0.634591	0.118144	0.6466	1	-0.124854	0.649701	1	0.365091	0.116618	0.442271	0.111588	0.662448	1	-0.246373	0.0409289	0.143583
NR_125145	chr3R	11780641	11781108	+	467	1	CR45595|Dmel\CR45595|Dmel_CR45595|86E18-86E18|ncRNA	0	0	0	0	0	0	0	0	0	0.75	0	0	0	1	1	5.12548e-15	1	1	0	1	1	2.43893	1	1	5.12548e-15	1	1	0	1	1	0	1	1	1.66033	1	1	0	1	1	0	1	1
NM_206199	chr2R	21987068	22039431	-	4283	1	CG34370|BP1037|CG13497|CG13498|CG13499|CG30405|CG30408|CG33227|CG34004|CT32866|Dmel\CG34370|Dmel_CG13499|Dmel_CG33227|Dmel_CG34004|tld-like|Dmel_CG34370|58B1-58B1|protein-coding	377.98	366.21	331.51	272.87	308.86	292.71	210.48	195.19	164.84	159.34	125.84	138.73	-0.281034	0.245328	1	-0.309049	3.64237e-05	0.000267263	-0.60435	1.2752e-08	1.20971e-07	-0.818577	8.50716e-23	1.02253e-21	-1.00276	6.09755e-26	8.8234e-25	-0.016246	1	1	-0.307175	0.23962	0.760807	-0.553481	0.0348897	0.183053	-0.738058	0.00549076	0.0418674	-0.294647	0.0101252	0.0465415
NM_001275969	chr3R	24043056	24047721	-	3363	1	Rox8|CG5422|DmTIAR|Dmel\CG5422|ROX8|RRM12|Rbp12|Rox-8|TIAR|dTIAR|rox8|rrm12|Dmel_CG5422|95D9-95D10|protein-coding	962.63	982.23	1053.71	889.81	956.47	970.84	795.93	810.94	879.63	843.31	821.25	796.25	0.0180947	0.911375	1	-0.0152692	0.746633	1	-0.00472468	0.9525	1	0.205259	4.16411e-06	2.18274e-05	0.223172	4.05859e-06	2.17339e-05	-0.0216746	0.885703	1	-0.00705338	0.971522	1	0.170879	0.207761	0.641695	0.188107	0.15147	0.517665	0.0112209	0.864701	1
NR_133230	chr3L	12806687	12808545	-	1807	1	CR46251|Dmel\CR46251|Dmel_CR46251|69E4-69E4|ncRNA	264.58	266.78	284.15	225.42	245.46	225.44	176.87	209.39	149.85	157.84	135.3	137.78	-0.0412739	0.913876	1	-0.176297	0.0409951	0.126453	-0.189505	0.116375	0.291414	-0.408064	8.96335e-06	4.52106e-05	-0.471131	4.38601e-06	2.33775e-05	-0.123263	0.646757	1	-0.132271	0.681883	1	-0.382838	0.185351	0.591558	-0.446427	0.113181	0.434558	-0.0125347	0.942788	1
NM_001316429	chr2R	19944263	19945877	-	1272	1	CG42690|Dmel\CG42690|Dmel_CG42690|56E5-56E5|protein-coding	0	0	0	0	0	0	0	0	0	0	0	0	0	1	1	5.12548e-15	1	1	0	1	1	0	1	1	5.12548e-15	1	1	0	1	1	0	1	1	0	1	1	0	1	1	0	1	1
NM_170226	chr3R	25383700	25384623	+	848	1	CG31437|Dmel\CG31437|Dmel_CG31437|96D3-96D3|protein-coding	7.24	12.13	11.84	0	19.02	13.64	1.77	5.32	7.49	9.77	4.73	3.8	-0.67182	0.758926	1	0.746616	0.067541	0.188081	-1.1519	0.231384	0.496873	0.21268	0.782215	1	-0.680972	0.297944	0.558531	1.42163	0.306999	0.915715	-0.435163	1	1	0.863155	0.549	1	-0.0197806	1	1	-1.89232	0.00595512	0.0296871
NM_139892	chr3L	7719350	7721472	+	1456	1	CG12262|ACAD|CG 12262|Dmel\CG12262|MCAD|Dmel_CG12262|66A10-66A10|protein-coding	6189.97	6224.84	6807.69	7759.13	7288.55	7340.36	6158.71	6161.03	8516.04	8751.02	6896.45	6949.65	0.249474	1.29165e-06	0.000109369	0.234556	1.99567e-27	6.81315e-26	0.259589	6.1525e-24	1.24979e-22	0.855939	0	0	0.646419	5.16411e-191	2.70942e-189	-0.00323594	0.95714	1	0.0258782	0.610285	1	0.590178	8.48857e-32	5.16685e-30	0.379996	9.54511e-16	3.0573e-14	0.0257116	0.313709	0.641981
NR_004007	chrUn_CP007120v1	40088	41526	+	960.7	3	CR40571|Dmel\CR40571|Dmel_CR40571|-|rRNA	0	0	0	0	0	0	0	0	0	0	0	0	0	1	1	5.12548e-15	1	1	0	1	1	0	1	1	5.12548e-15	1	1	0	1	1	0	1	1	0	1	1	0	1	1	0	1	1
NM_141453	chr3R	7244232	7246969	-	2566	1	CG1234|Dmel\CG1234|Dmel_CG1234|84D3-84D3|protein-coding	197.83	218.27	201.27	94.91	201.98	197.26	143.27	152.61	156.59	141.3	175.04	147.28	-0.470367	0.157985	0.846018	-0.0616714	0.556786	0.870967	-0.221053	0.110336	0.279212	-0.101818	0.359393	0.635683	0.120839	0.309711	0.575606	0.420292	0.20743	0.758257	0.264647	0.43774	1	0.352233	0.317819	0.840092	0.573898	0.0905465	0.370239	-0.158685	0.27032	0.577654
NM_139754	chr3L	6037111	6038188	+	1075	1	CG6462|Dmel\CG6462|SP127|Dmel_CG6462|65A3-65A3|protein-coding	0.8	0.81	0	0	0	0	0	0	0	0	0	0	-2.39741	1	1	-3.09759	0.502671	0.808889	-2.70245	1	1	-3.05356	0.503694	0.802106	-2.89213	0.502458	0.802957	0	1	1	0	1	1	0	1	1	0	1	1	0	1	1
NM_079163	chr3L	1942734	1947475	-	4103	1	mu2|CG1960|Dmel\CG1960|MDC1|MU2|Mdc1|Mu2|cDNA D|mu-2|mutator[2]|Dmel_CG1960|62B11-62B11|protein-coding	94.09	99.44	82.88	47.46	86.95	118.17	74.29	55.01	68.93	84.93	52.04	52.26	-0.549587	0.30355	1	0.0815074	0.651091	0.967056	-0.310215	0.138637	0.330764	0.0489366	0.791444	1	-0.402114	0.0189759	0.0555475	0.642475	0.206822	0.757922	0.254333	0.710818	1	0.582096	0.269686	0.7573	0.130679	1	1	-0.391116	0.112382	0.315163
NM_001275914	chr3R	22497215	22520078	+	4997	1	Octbeta1R|CG6919|DmCG6919|DmOctBeta1R|DmOctbeta1R|Dmel\CG6919|Dmoa2|OA2|Oa2|OctBeta1|anon-WO0170980.67|anon-WO0170980.68|oa2|octbeta1R|Dmel_CG6919|94B1-94B2|protein-coding	240.46	256.27	260.47	154.23	182.96	209.98	153.88	149.06	143.11	128.53	102.18	68.41	-0.240753	0.429526	1	-0.340204	0.000711776	0.00387961	-0.442303	0.000517345	0.00262572	-0.490303	8.27132e-07	4.64606e-06	-1.05145	2.63483e-13	2.3719e-12	-0.0876206	0.813177	1	-0.185464	0.571048	1	-0.265567	0.39163	0.94486	-0.826569	0.0345005	0.183146	-0.101513	0.506727	0.891856
NM_001298512	chrX	19498373	19509350	+	3369	1	Pfrx|CG3400|Dmel\CG3400|PFK2|Dmel_CG3400|18C8-18C8|protein-coding	2727.06	2759.14	2533.65	2799.93	3648.35	3623.37	3785.08	3674.97	2778.99	2860.64	1834.57	1906.07	-0.0218207	0.804924	1	0.404296	1.86066e-48	1.09363e-46	0.714079	8.45914e-107	4.62253e-105	0.419771	6.83358e-51	1.36864e-49	-0.0635391	0.0503392	0.130336	0.437794	1.25979e-08	6.75471e-07	0.751596	3.94742e-25	2.72245e-23	0.425316	3.39631e-08	6.8991e-07	-0.0586515	0.480522	1	0.310467	8.53737e-23	2.22596e-21
NM_141973	chr3R	12746036	12783192	-	2220	1	beat-Vc|Beat-Vc|CG14390|Dmel\CG14390|beat Vc|Dmel_CG14390|87C8-87D1|protein-coding	77.2	71.14	118.39	83.05	49.82	47.27	40.68	31.94	31.47	33.07	30.28	34.21	0.459468	0.325087	1	-0.612821	0.000532794	0.00298197	-0.757697	0.0025068	0.0109267	-0.819259	9.19462e-06	4.63088e-05	-0.711724	0.000445058	0.00181417	-1.05944	0.0266525	0.217515	-1.196	0.0213708	0.148244	-1.29304	0.00926627	0.0642181	-1.18534	0.0135568	0.0878857	-0.144579	0.667166	1
NM_001259657	chr3L	3110128	3111227	-	1046	1	CG45066|CG14955|Dmel\CG45066|Dmel_CG45066|63B1-63B1|protein-coding	2.41	0	0	0	0	0.91	0	1.77	0	0.75	0	0	-2.88798	1	1	-1.23359	0.628975	0.943269	-0.158115	1	1	-1.14035	0.63048	0.940578	-3.41073	0.253688	0.491791	1.65632	1	1	1.74841	1	1	1.66033	1	1	0	1	1	1.00469	1	1
NM_137095	chr2R	14215096	14216627	-	860	1	RpS23|CG8415|CT24703|Dmel\CG8415|RPS23|Rp S23|anon-EST:Posey158|anon-EST:Posey63|Dmel_CG8415|50E4-50E4|protein-coding	18730	18931.6	15853	15731.8	14811.7	14718.9	10895.4	10955.7	13871.7	14264.1	14911.2	14868.5	-0.234912	4.23115e-12	6.89233e-10	-0.353067	3.1616e-89	3.09005e-87	-0.514706	2.8983e-142	2.05695e-140	-0.0406898	0.0195894	0.0561706	0.150265	2.5854e-17	2.77419e-16	-0.106467	0.00254293	0.0390684	-0.264023	3.03289e-13	1.25604e-11	0.177964	8.79953e-07	1.4961e-05	0.368228	3.3604e-28	1.69048e-26	-0.160953	1.53711e-14	3.01499e-13
NR_133118	chr2R	14168844	14170917	-	1556	1	CR44368|Dmel\CR44368|Dmel_CR44368|50E1-50E1|ncRNA	206.68	198.06	378.86	344.06	192.02	199.08	169.8	141.96	120.63	128.53	153.28	153.93	0.855161	0.000648563	0.0293366	-0.0517947	0.604121	0.923486	-0.10569	0.448397	0.795249	-0.319912	0.0021502	0.00760956	0.0910691	0.401619	0.69888	-0.895172	0.00030934	0.00695264	-0.944103	0.000179352	0.00282992	-1.191	2.95173e-06	4.66172e-05	-0.780738	0.00143632	0.0131867	-0.053237	0.73966	1
NM_138207	chr3L	685942	687958	-	1474	1	CG3344|Dmel\CG3344|Dmel_CG3344|61C8-61C8|protein-coding	5.63	5.66	0	35.59	2.72	0.91	1.77	3.55	3	0	0.95	0.95	1.64174	0.344549	1	-1.58368	0.0492783	0.14666	-0.788586	0.424031	0.76207	-1.47964	0.112018	0.254138	-1.98623	0.0574148	0.146374	-3.16043	0.155284	0.644497	-2.3203	0.238106	0.757968	-3.08398	0.175644	0.573233	-3.50621	0.0683768	0.302592	0.772284	0.691091	1
NM_001201887	chr2L	15254819	15256304	-	1483	1	Pol32|BG:DS07295.3|BcDNA:GH08865|CG3975|Dmel\CG3975|pol32|rd|Dmel_CG3975|35C5-35C5|protein-coding	96.5	89.73	82.88	83.05	94.2	110.9	49.52	47.91	62.94	61.63	59.61	71.26	-0.14751	0.853616	1	0.136488	0.376424	0.677722	-0.662728	0.00216621	0.00955659	-0.20006	0.19173	0.393161	-0.0203697	0.917766	1	0.295455	0.594513	1	-0.497224	0.332058	0.893665	-0.0685643	0.918873	1	0.110126	0.917631	1	-0.798386	0.000423275	0.00290077
NM_138159	chr3L	175112	176228	-	1114	1	CG7049|Dmel\CG7049|Dmel_CG7049|61B2-61B2|protein-coding	178.53	189.98	189.43	106.78	144.01	136.35	113.2	131.31	111.64	97.71	93.67	106.42	-0.295299	0.389983	1	-0.396151	0.000213557	0.00131723	-0.320915	0.0278055	0.0897161	-0.435247	0.000124306	0.000541549	-0.391832	0.00149944	0.00557893	-0.08896	0.879452	1	-0.00974267	1	1	-0.155936	0.705315	1	-0.113188	0.804912	1	0.0758141	0.623617	1
NM_001274626	chr3L	7979046	8054147	+	6224	1	nmo|CG7892|Dmel\CG7892|NEMO|NEMO/NLK|NLK|Nemo|Nlk|Nmo|ORE-6|adk|adk1|anon-EST:Gibbs3|anon-EST:Liang-2.43|anon-WO0118547.332|anon-WO0140519.256|anon-WO0172774.138|clone 2.43|Dmel_CG7892|66A22-66B3|protein-coding	230.81	270.82	71.04	166.1	301.61	287.25	191.02	179.22	173.08	208.95	126.78	123.52	-1.06124	0.00171971	0.06312	0.229324	0.0188765	0.0669565	-0.167108	0.220658	0.478951	-0.0129078	0.931846	1	-0.51335	3.25844e-05	0.000156508	1.30193	5.40344e-05	0.00151758	0.908396	0.00695352	0.0618155	1.03184	0.0028292	0.0233998	0.53068	0.154012	0.522207	-0.395631	0.000650883	0.0042953
NM_141330	chr3R	5787337	5789074	-	1587	1	Hat1|CG2051|Dmel\CG2051|dmHAG409|Dmel_CG2051|83C4-83C4|protein-coding	167.27	172.19	106.56	154.23	171.19	148.17	93.74	65.66	108.64	88.69	105.02	100.72	-0.361221	0.366306	1	-0.0900365	0.435154	0.750214	-0.818543	9.0084e-07	7.00362e-06	-0.402089	0.00111183	0.00416577	-0.233123	0.0592272	0.150389	0.282867	0.489104	1	-0.440378	0.298819	0.836088	-0.0569737	0.881406	1	0.111189	0.866549	1	-0.72769	0.000103356	0.000809061
NM_001316503	chr3R	25618414	25621838	+	3422	1	CG5071|BcDNA:AT31683|Dmel\CG5071|Dmel_CG5071|96E5-96E5|protein-coding	82.83	76.8	47.36	118.64	118.65	105.45	68.98	74.53	76.42	71.4	45.41	41.81	0.074397	0.922048	1	0.486627	0.000658379	0.00361158	0.116626	0.616185	0.98026	0.268751	0.0713005	0.172152	-0.38229	0.0415549	0.110477	0.423377	0.382725	1	0.0577203	1	1	0.177815	0.77328	1	-0.472511	0.328828	0.860508	-0.369067	0.0592764	0.19367
NM_139791	chr3L	6491230	6495297	-	3879	1	Vps8|CG10144|Dmel\CG10144|anon-WO0118547.365|Dmel_CG10144|65B3-65B3|protein-coding	323.29	334.69	438.06	320.33	298.9	293.61	247.62	250.2	213.54	218.72	218.56	226.14	0.224018	0.319348	1	-0.153261	0.0479568	0.143652	-0.131606	0.215341	0.469675	-0.226026	0.00500466	0.0164583	-0.0761371	0.386174	0.676547	-0.365527	0.116187	0.554856	-0.339582	0.153317	0.582223	-0.466188	0.0450806	0.221696	-0.316969	0.154527	0.523061	0.0223114	0.865701	1
NR_074066	chr3R	30049293	30052211	+	1039	1	CR44046|Dmel\CR44046|Dmel_CR44046|99D3-99D3|ncRNA	27.34	28.29	59.2	23.73	58.87	47.27	28.3	26.62	17.98	24.05	15.14	21.85	0.592103	0.429817	1	0.927357	4.52318e-05	0.000325883	0.250796	0.53006	0.878758	-0.0246727	1	1	-0.0998373	0.771213	1	0.344784	0.621438	1	-0.323666	0.71117	1	-0.632148	0.41506	0.97758	-0.706111	0.376123	0.927435	-0.674685	0.0283647	0.107787
NM_140989	chr3L	20637199	20640910	+	3408	1	CG13251|Dmel\CG13251|Dmel_CG13251|77E1-77E1|protein-coding	8.85	8.89	0	0	9.96	10.91	3.54	7.1	6.74	9.02	6.62	9.5	-5.58359	0.125032	0.776221	0.229754	0.766117	1	-0.459185	0.541376	0.89359	0.206883	0.760914	1	0.346495	0.522597	0.824052	5.65818	0.0703392	0.409909	3.92213	0.251602	0.765092	5.53535	0.125251	0.462198	5.27515	0.125032	0.460328	-0.686283	0.424499	0.79717
NM_136489	chr2R	7936866	7939114	-	1927	1	CG8728|Dmel\CG8728|Dmel_CG8728|43F3-43F4|protein-coding	575.01	583.68	568.29	522.02	509.03	492.69	475.79	429.43	403.1	501.33	465.5	421.88	-0.0686948	0.74233	1	-0.212106	0.000373353	0.00217205	-0.0853094	0.288671	0.571264	0.0224495	0.82048	1	0.104305	0.111341	0.255827	-0.131682	0.474187	1	-0.000847501	1	1	0.0750239	0.731461	1	0.156004	0.408467	0.971117	0.127458	0.120058	0.331776
NM_001258481	chr4	196675	205945	-	5973	1	CG31998|CG11572|CG11578|Dmel\CG31998|Dmel_CG31998|102A7-102A7|protein-coding	761.58	807.61	793.24	593.21	887.63	885.39	675.65	658.34	821.18	880.89	417.25	406.68	-0.15937	0.313976	1	0.174067	0.000337776	0.00198465	0.0365155	0.59925	0.961411	0.497235	2.05491e-20	2.30776e-19	-0.440202	1.1352e-12	9.87112e-12	0.345062	0.0258319	0.213857	0.21155	0.172092	0.628352	0.6403	1.66541e-05	0.000232153	-0.2977	0.0771534	0.328185	-0.136847	0.0352686	0.127885
NM_136382	chr2R	6677001	6680391	-	2276	1	Tdc1|CG30445|CG3686|Dmel\CG30445|dTdc1|tdc|tdc1|Dmel_CG30445|42C4-42C4|protein-coding	171.3	170.58	142.07	118.64	175.72	169.08	183.95	212.94	152.85	181.14	120.16	139.68	-0.371453	0.331751	1	0.0101029	0.944282	1	0.485416	0.00015382	0.000867152	0.345967	0.00187591	0.00672652	0.0928669	0.434595	0.743029	0.393174	0.319706	0.93855	0.871204	0.00920235	0.0773586	0.700958	0.0451338	0.22183	0.447089	0.234251	0.694992	0.475963	0.000259192	0.0018627
NM_142146	chr3R	14894784	14896446	+	1599	1	CG14860|Dmel\CG14860|Dmel_CG14860|88D6-88D6|protein-coding	88.46	75.99	94.72	11.86	78.8	80.9	54.83	55.01	53.2	56.37	56.77	41.81	-0.604167	0.231536	0.981217	-0.0447476	0.804168	1	-0.311233	0.164607	0.379797	-0.205887	0.214996	0.432318	-0.248729	0.208983	0.427975	0.57096	0.284119	0.883237	0.307471	0.570181	1	0.382079	0.494789	1	0.338223	0.587662	1	-0.265818	0.246364	0.552089
NR_133180	chr3L	6981212	6981703	-	491	1	CR46000|Dmel\CR46000|Dmel_CR46000|65D5-65D5|ncRNA	0	0	0	0	0	0	0	0	0	0	0	0	0	1	1	5.12548e-15	1	1	0	1	1	0	1	1	5.12548e-15	1	1	0	1	1	0	1	1	0	1	1	0	1	1	0	1	1
NM_001259009	chr2L	8148948	8158786	+	3485	1	CG43394|BcDNA:RE27850|CG31607|CG31900|Dmel\CG43394|Dmel_CG31607|Dmel_CG31900|Dmel_CG43394|28E8-28E9|protein-coding	211.51	192.4	201.27	106.78	265.38	286.34	300.68	312.31	281.72	251.04	188.28	202.39	-0.371236	0.262992	1	0.447263	2.46551e-06	2.20439e-05	0.871836	1.45288e-15	2.20889e-14	0.779081	1.05021e-15	1.00745e-14	0.440435	2.09291e-05	0.000102865	0.829937	0.00683433	0.0842179	1.25727	7.10719e-06	0.000146108	1.13365	9.90775e-05	0.00118921	0.794216	0.0081835	0.0578225	0.425311	4.6074e-05	0.000388584
NM_001275931	chr3R	23149653	23157862	-	6100	1	unk|CG4620|Dmel\CG4620|Dmel_CG4620|94E1-94E2|3-79.2 cM|protein-coding	433.47	408.25	355.18	308.47	424.8	449.06	456.33	447.17	522.98	532.89	304.66	298.36	-0.32381	0.163427	0.862609	0.0516623	0.459858	0.779216	0.372674	6.6144e-06	4.61955e-05	0.706753	3.17498e-32	4.70579e-31	0.00779444	0.922578	1	0.387126	0.0828864	0.452069	0.711768	0.000718153	0.00938372	1.01413	5.89383e-07	1.02698e-05	0.31459	0.17795	0.577106	0.321687	0.000108588	0.000847694
NM_001273244	chr2L	6968711	6971737	-	2944	1	snRNP-U1-70K|70K|CG8749|Dm70K|Dmel\CG8749|U1|U1 70K|U1 70K snRNP|U1 70k|U1 snRNP|U1-70K|U1-70k|U170K|U1snRNP-70K|dU1-70K|l(2)02107|snRNP|snRNP 70K|snRNP27D|snRNP70K|Dmel_CG8749|27C7-27D1|protein-coding	406.12	447.87	544.62	344.06	422.98	419.06	214.02	241.33	266.73	270.58	205.31	212.84	0.0767345	0.726797	1	-0.0223427	0.76816	1	-0.636327	5.46004e-09	5.40443e-08	-0.288227	0.000216539	0.000907763	-0.54088	1.65034e-09	1.19557e-08	-0.0874902	0.694955	1	-0.696639	0.0025892	0.0274896	-0.381218	0.0778418	0.333018	-0.634342	0.00336087	0.0274958	-0.613232	1.44102e-09	2.08698e-08
NM_001316519	chr3R	17596536	17598453	+	1859	1	CG7606|Dmel\CG7606|Dmel_CG7606|90B5-90B5|protein-coding	0	0	0	0	0	0	0	0	0	0	0	0	0	1	1	5.12548e-15	1	1	0	1	1	0	1	1	5.12548e-15	1	1	0	1	1	0	1	1	0	1	1	0	1	1	0	1	1
NM_136087	chr2L	19010866	19011532	+	664	1	robl37BC|CG15171|Dmel\CG15171|Robl37BC|Dmel_CG15171|37B9-37B9|protein-coding	0	0	0	0	0	0	0	0	0	0	0	0	0	1	1	5.12548e-15	1	1	0	1	1	0	1	1	5.12548e-15	1	1	0	1	1	0	1	1	0	1	1	0	1	1	0	1	1
NM_136204	chr2L	20676045	20678979	+	2542	1	IKKepsilon|38D.31|APTX7|CG2615|DIK2|Dik2|DmIKKepsilon|DmIKKepsilon/dIK2|Dmel\CG2615|Dmik2|IK2|IKK|Ik2|Ik2/DmIKK|dIKK|dik2|ik2|l(2)38Ea|Dmel_CG2615|38D4-38D5|protein-coding	210.7	222.32	224.95	261.01	213.76	181.8	164.49	182.77	190.31	193.16	169.36	165.33	0.185187	0.518407	1	-0.132411	0.223931	0.468974	-0.0477071	0.728749	1	0.204696	0.02388	0.0668155	0.117494	0.253161	0.491791	-0.305797	0.288814	0.890023	-0.216873	0.450753	1	0.00318924	1	1	-0.0846127	0.795641	1	0.0853886	0.586799	0.979784
NM_136936	chr2R	12422931	12425459	+	2127	1	CG8520|Dmel\CG8520|FBgn 33734|Dmel_CG8520|49A4-49A4|protein-coding	702.88	676.65	852.44	581.34	536.2	516.33	447.49	404.58	383.62	420.15	472.13	504.55	0.0747897	0.667848	1	-0.39247	3.22193e-12	5.24837e-11	-0.424285	2.39386e-08	2.21682e-07	-0.399392	6.27383e-11	4.7948e-10	-0.00937121	0.890125	1	-0.455492	0.00680167	0.0838923	-0.482983	0.00815962	0.070176	-0.490265	0.00501755	0.0382102	-0.101031	0.546797	1	-0.0311637	0.726217	1
NR_124848	chr3L	10247805	10248588	-	783	1	CR44540|Dmel\CR44540|Dmel_CR44540|67D11-67D11|ncRNA	0	0.81	0	0	0	0	0	0	0	0	0	0	-1.64817	1	1	-2.25701	1	1	-1.90868	1	1	-2.21768	1	1	-2.07448	1	1	0	1	1	0	1	1	0	1	1	0	1	1	0	1	1
NM_137518	chr2R	18705977	18708226	+	2048	1	CG15073|Dmel\CG15073|Dmel_CG15073|55E9-55E9|protein-coding	116.61	111.56	82.88	35.59	111.41	118.17	113.2	85.18	79.42	90.19	76.64	68.41	-0.924017	0.0783168	0.640618	0.0065058	1	1	0.0689591	0.720773	1	-0.0480315	0.760468	1	-0.164263	0.284914	0.539895	0.941926	0.057191	0.365022	1.00549	0.0501902	0.278272	0.859431	0.0948388	0.381496	0.74191	0.170712	0.56151	0.0630991	0.754679	1
NM_169560	chr3R	13901853	13904620	+	2474	1	ems|CG2988|Dmel\CG2988|E4|EMS|Ems|W13|ant|Dmel_CG2988|88A2-88A2|3-54.0 cM|protein-coding	8.04	12.93	11.84	11.86	10.87	4.55	5.31	10.65	5.24	9.77	10.41	15.2	0.192742	1	1	-0.43994	0.429404	0.743297	-0.122542	1	1	-0.101089	0.895125	1	0.770093	0.0919209	0.217487	-0.615633	0.798519	1	-0.292136	1	1	-0.307946	1	1	0.55292	0.804528	1	0.315855	0.723593	1
NR_133443	chr3R	24573770	24574304	+	534	1	CR46094|Dmel\CR46094|Dmel_CR46094|96A8-96A8|ncRNA	7.24	4.85	47.36	23.73	10.87	10	7.07	1.77	11.99	5.26	4.73	0.95	2.53782	0.0130438	0.250114	0.774317	0.143492	0.333871	-0.174067	1	1	0.881032	0.125614	0.28041	-0.584064	0.522809	0.824177	-1.75772	0.0414382	0.291191	-2.6383	0.00827032	0.070971	-1.67822	0.0951392	0.382345	-3.09806	0.0059604	0.0447527	-0.942348	0.309122	0.634872
NM_167006	chrX	4244124	4245897	-	1712	1	Muc4B|CG15574|CG15575|CG32774|Dmel\CG32774|muc4B|Dmel_CG32774|4B4-4B4|protein-coding	0.8	0	0	0	0	0	0	0	0	0	0	0	-1.6481	1	1	-2.25697	1	1	-1.90859	1	1	-2.21759	1	1	-2.07442	1	1	0	1	1	0	1	1	0	1	1	0	1	1	0	1	1
NM_058145	chrX	2724286	2726577	+	2231	1	fs(1)Ya|CG2707|Dmel\CG2707|EG:95B7.4|YA|Ya|fs(1)73|fs(1)M12|fs(1)Y2|fs(1)Y[a]|Dmel_CG2707|3B3-3B3|protein-coding	5.63	4.04	0	0	0	0	3.54	0	0	0	0	0	-4.73397	0.62513	1	-5.53477	0.00105889	0.00550496	-1.12603	0.393304	0.719088	-5.4859	0.00110804	0.00415581	-5.3053	0.00203826	0.00739864	0	1	1	2.51594	1	1	0	1	1	0	1	1	3.85204	0.254128	0.552089
NM_169228	chr3R	8564105	8569248	+	4672	1	Cenp-C|CENP-C|CG11745|CG11746|CG31258|CLD1|CenpC|Dmel\CG31258|L1|cenp-C|l(2)SH3 157|l(3)85Aa|l(3)SH157|Dmel_CG31258|85A3-85A3|protein-coding	48.25	46.08	0	11.86	40.76	38.18	38.91	51.46	36.71	35.33	25.55	21.85	-2.93487	0.00367559	0.107834	-0.258606	0.207475	0.444694	0.207798	0.471364	0.822674	-0.00898676	1	1	-0.502094	0.0467904	0.122258	2.68382	0.0167195	0.159138	3.10389	0.00264928	0.0280148	2.90275	0.0033926	0.0273326	2.39661	0.0639917	0.289751	0.466712	0.0998659	0.287608
NM_001297835	chrX	948585	951900	-	2530	1	CG3690|Dmel\CG3690|EG:BACR7A4.13|anon-WO0140519.250|Dmel_CG3690|1D3-1D3|protein-coding	1.61	4.04	0	0	7.25	7.27	1.77	3.55	5.99	6.01	2.84	2.85	-3.99471	0.50247	1	1.32837	0.0359522	0.113791	0.175288	1	1	1.4339	0.0368189	0.0979739	0.482262	0.586703	0.903138	5.14706	0.218784	0.770611	3.01429	1	1	5.15272	0.218784	0.662588	3.83938	0.500012	1	-1.13768	0.210203	0.495086
NM_168289	chr3L	8720280	8721126	-	788	1	CG32022|BcDNA:AT11343|CG5950|Chd5|Dmel\CG32022|Wrb|Dmel_CG32022|66D11-66D11|protein-coding	128.67	115.6	82.88	201.69	94.2	109.99	67.21	65.66	86.91	90.19	82.31	89.32	0.238078	0.594547	1	-0.260925	0.0619803	0.176951	-0.607093	0.00135481	0.00631579	-0.0840485	0.527416	0.830247	-0.0204764	0.928609	1	-0.487091	0.230389	0.785971	-0.827143	0.0533802	0.290769	-0.338165	0.403925	0.961382	-0.275186	0.536104	1	-0.345563	0.0915386	0.268233
NM_141332	chr3R	5791879	5793383	+	1502	1	CG1218|Dmel\CG1218|Dmel_CG1218|83C4-83C4|protein-coding	149.58	189.98	94.72	154.23	137.67	150.9	129.12	129.54	137.11	142.05	113.54	108.32	-0.428513	0.256376	1	-0.236503	0.094533	0.245043	-0.121657	0.496906	0.848115	0.0976774	0.471891	0.781792	-0.124576	0.418239	0.721706	0.203548	0.645224	1	0.321993	0.404136	0.980752	0.509645	0.173387	0.567906	0.286746	0.510261	1	0.115647	0.474488	0.860438
NM_057242	chr2R	16266960	16271971	-	3712	1	Khc|CG7765|DK|DKH|DmK|DmKHC|Dmel\CG7765|Dmkin|KHC|KIF 5A|KIF5|KIF5B|KIN|Kin|Kin-1|Kinesin-1|khc|kin|kinesin|kinesin-1|l(2)W12|l(2)k13219|l(2)k13314|l(2R)W12|pgs|Dmel_CG7765|53A3-53A4|protein-coding	1894.71	1888.47	1633.85	1435.56	1915.66	1867.13	1655.53	1565.1	1745.76	1687.37	1435.3	1453.78	-0.282582	0.00682486	0.162309	-0.00233183	0.952607	1	0.0384832	0.3802	0.701882	0.239946	5.32804e-13	4.53161e-12	0.099998	0.00667348	0.0217955	0.291946	0.00494646	0.0652811	0.336779	0.00114589	0.0139995	0.506245	4.48616e-07	7.91125e-06	0.365619	0.000316574	0.00345986	0.0414915	0.349062	0.693443
NM_001169482	chr2L	11752973	11753555	-	523	1	CG42470|Dmel\CG42470|Dmel_CG42470|33A1-33A1|protein-coding	0	0	0	0	0	0	0	0	0	0	0	0	0	1	1	5.12548e-15	1	1	0	1	1	0	1	1	5.12548e-15	1	1	0	1	1	0	1	1	0	1	1	0	1	1	0	1	1
NM_141378	chr3R	6299128	6300738	+	1086	1	Osi14|BEST:LD24139|CG1155|Dmel\CG1155|SP558|Sp558|osi14|Dmel_CG1155|83E2-83E2|protein-coding	0	0.81	0	0	0	0	0	0	0	0	0	0	-1.64817	1	1	-2.25701	1	1	-1.90868	1	1	-2.21768	1	1	-2.07448	1	1	0	1	1	0	1	1	0	1	1	0	1	1	0	1	1
NM_001276004	chr3R	24865350	24867651	+	2131	1	Elal|CG7021|Dmel\CG7021|Ela|Dmel_CG7021|96B1-96B1|protein-coding	1300.4	1299.94	1290.5	1186.41	873.14	810.85	1059.47	1066.47	667.59	621.58	739.89	730.69	-0.0511507	0.699997	1	-0.628871	2.72836e-47	1.55036e-45	-0.0199277	0.714543	1	-0.632112	6.61691e-46	1.23285e-44	-0.333249	8.63811e-13	7.57284e-12	-0.565951	1.6412e-05	0.000519836	0.0469783	0.732159	1	-0.597168	4.72594e-06	7.28877e-05	-0.298986	0.015517	0.0980431	0.609608	3.28356e-24	9.03767e-23
NR_124596	chr2R	17189305	17189945	+	640	1	CR45323|Dmel\CR45323|Dmel_CR45323|54A2-54A2|ncRNA	0	0	0	0	0	0	0	0	0	0	0	0	0	1	1	5.12548e-15	1	1	0	1	1	0	1	1	5.12548e-15	1	1	0	1	1	0	1	1	0	1	1	0	1	1	0	1	1
NM_001316447	chr3L	7719899	7726473	-	6328	1	CG7457|CT13960|Dmel\CG7457|Dmel_CG7457|66A10-66A11|protein-coding	6403.89	6451.2	7008.97	8032.01	7537.63	7587.62	6372.72	6368.65	8756.55	8987.78	7095.14	7125.43	0.245407	1.31216e-06	0.000110558	0.232418	1.90409e-27	6.51352e-26	0.257864	3.56794e-24	7.32606e-23	0.845001	0	0	0.634649	2.36745e-187	1.22335e-185	-0.00130724	0.988136	1	0.0282199	0.571162	1	0.583302	4.1443e-31	2.47846e-29	0.372292	1.44905e-15	4.62398e-14	0.026125	0.300289	0.621434
NM_001276121	chr3R	28853606	28859214	-	2128	1	Inx3|CG1448|Dm-inx3|Dmel\CG1448|FBpp0084719|INX-3|Ix3|anon-EST:fe2B11|inx-3|inx3|Dmel_CG1448|98E6-98F1|protein-coding	586.27	604.7	757.73	676.25	733.66	731.76	716.33	660.11	729.77	809.49	571.47	536.85	0.286888	0.0808828	0.650271	0.296989	3.6424e-08	4.12034e-07	0.479547	2.78365e-12	3.57176e-11	0.74996	2.8983e-33	4.37148e-32	0.385344	6.50587e-11	5.1493e-10	0.0217523	0.92067	1	0.208322	0.182228	0.650696	0.446787	0.00362129	0.0287684	0.0814678	0.647065	1	0.183251	0.00604081	0.0300705
NM_132878	chrX	16093059	16104946	-	6145	1	CG42353|CG9216|Dmel\CG42353|Dmel_CG9216|Dmel_CG42353|14A9-14A9|protein-coding	2503.49	2437.39	2048.23	2491.46	2575.95	2614.35	2600.03	2588.98	2259	2184.94	2161.94	2154.07	-0.103405	0.242185	0.996028	0.068782	0.0228489	0.0785385	0.341322	8.01043e-21	1.49249e-19	0.227057	3.41394e-14	3.07975e-13	0.293896	3.05332e-20	3.69858e-19	0.183879	0.0338566	0.255215	0.460441	2.04516e-08	5.71577e-07	0.314177	0.000229064	0.00253258	0.380345	5.06801e-06	7.86599e-05	0.273206	8.31379e-14	1.58351e-12
NM_139499	chr3L	2981022	2983551	+	2347	1	CPT2|CG2107|Dmel\CG2107|SD01848p|dCPT2|Dmel_CG2107|63A2-63A2|protein-coding	738.26	789.83	828.76	747.44	821.51	831.76	939.19	949.35	881.87	987.62	878.97	820.01	0.0637994	0.696447	1	0.111479	0.0291524	0.0961851	0.576225	1.099e-20	2.03875e-19	0.670841	7.08755e-25	9.01975e-24	0.642057	3.31374e-29	5.20462e-28	0.0593129	0.707022	1	0.527991	0.000154529	0.00247246	0.590769	5.90428e-05	0.000742004	0.56119	6.19448e-05	0.000790675	0.465441	4.14392e-15	8.3582e-14
NM_079467	chr3L	20925891	20949512	-	1950	1	fng|CG10580|D-Fng|D-fng|Dfng|Dmel\CG10580|Fng|Frg|fg|frg|l(3)rG554|Dmel_CG10580|78A1-78A1|3-47 cM|protein-coding	325.7	320.13	343.34	213.55	362.3	356.34	279.46	267.95	233.02	230.74	219.51	206.19	-0.194381	0.456624	1	0.151825	0.0437973	0.133057	0.0321266	0.777691	1	-0.0977659	0.218434	0.438119	-0.112226	0.201533	0.415504	0.357834	0.155057	0.644192	0.242049	0.344268	0.90968	0.0803784	0.788998	1	0.0652271	0.815927	1	-0.119002	0.247176	0.552089
NM_001260296	chr3R	21127573	21129601	+	1593	1	CG5793|Dmel\CG5793|FBgn0038858|Dmel_CG5793|93C1-93C1|protein-coding	253.32	245.76	295.99	166.1	534.39	481.78	919.74	832.24	1598.16	1571.62	761.65	766.8	-0.0917538	0.779383	1	1.02331	2.46915e-36	1.08566e-34	2.08173	2.15631e-140	1.51154e-138	3.04643	0	0	2.1031	3.47338e-224	2.03454e-222	1.12651	2.47718e-06	9.25103e-05	2.18778	2.06742e-26	1.47954e-24	3.12134	6.50753e-75	7.62362e-73	2.17713	9.27935e-28	4.62723e-26	1.05923	4.10163e-39	1.56945e-37
NM_001298079	chrX	8157628	8159348	+	1539	1	GIIIspla2|BEST:HL07869|CG1583|Dmel\CG1583|GIIIsPLA2|Giiispla2|Dmel_CG1583|7D17-7D17|protein-coding	1017.32	1019.42	663.01	854.22	1306.99	1395.35	1713.9	1646.73	1299.96	1274.73	200.58	254.65	-0.405982	0.00585613	0.146011	0.405651	7.41819e-20	1.86315e-18	0.993097	1.41865e-97	7.07424e-96	0.718105	1.42227e-72	3.58798e-71	-1.67253	1.83526e-126	7.43846e-125	0.823241	2.51446e-09	1.45788e-07	1.4145	1.62626e-30	1.29374e-28	1.10775	2.50551e-17	9.00301e-16	-1.28299	2.89226e-09	6.4413e-08	0.588109	9.35576e-30	2.96885e-28
NM_001298846	chr2L	9250048	9251042	-	925	1	aust|CG17009|Dmel\CG17009|Dmel_CG17009|30A6-30A6|protein-coding	7.24	5.66	0	23.73	8.15	2.73	5.31	7.1	8.99	3.76	2.84	3.8	0.877445	0.753936	1	-0.242629	0.861265	1	0.209277	1	1	0.358388	0.5285	0.831368	-0.459267	0.52358	0.82469	-1.10272	0.764672	1	-0.636302	1	1	-0.537554	1	1	-1.3285	0.687575	1	0.450366	0.831243	1
NM_001104375	chr3R	20338973	20343902	+	2026	1	Ir92a|CG15685|DmelIR92a|Dmel\CG15685|IR92a|Dmel_CG15685|92E4-92E4|protein-coding	0	1.62	11.84	0	1.81	0	1.77	0	0	3.76	2.84	0.95	2.6375	0.501982	1	0.149409	1	1	0.350791	1	1	1.47697	0.525301	0.82763	1.58046	0.227489	0.457693	-2.46539	0.501995	1	-2.07075	0.502509	1	-1.23774	0.691574	1	-1.10618	1	1	0.205665	1	1
NM_001276147	chr3R	29669149	29671478	+	1879	1	ppk30|CG18110|Dmel\CG18110|Dmel_CG18110|99B7-99B7|protein-coding	8.04	4.85	35.52	35.59	22.64	21.82	53.06	46.14	55.44	60.88	105.02	114.97	2.44746	0.0132884	0.252622	1.76614	1.08616e-05	8.77964e-05	3.18486	2.58949e-17	4.27517e-16	3.53014	2.5797e-35	4.05544e-34	4.55417	1.88345e-75	5.35124e-74	-0.681807	0.473298	1	0.740584	0.349131	0.916864	1.05011	0.135747	0.480908	2.07331	0.000102896	0.001258	1.42501	1.2899e-06	1.39283e-05
NM_079597	chr3R	11679743	11680976	+	1118	1	Ho|CG14716|CT34507|DmHO|Dmel\CG14716|HO|HO-1|dHO|Dmel_CG14716|86E15-86E15|protein-coding	235.63	268.4	142.07	379.65	236.4	252.71	235.24	228.91	246.51	216.46	229.91	210.94	0.0682025	0.851569	1	-0.0453842	0.663108	0.979938	0.151887	0.215629	0.470003	0.2576	0.0122649	0.0371158	0.295988	0.00427689	0.0145143	-0.101976	0.791293	1	0.0989336	0.769439	1	0.172831	0.511522	1	0.210546	0.424694	0.996839	0.197989	0.083922	0.250201
NM_001274928	chr3L	15052998	15053351	-	351	1	CG43680|Dmel\CG43680|Dmel_CG43680|71B2-71B2|protein-coding	0	0	0	0	0	0	0	0	0	0	0	0	0	1	1	5.12548e-15	1	1	0	1	1	0	1	1	5.12548e-15	1	1	0	1	1	0	1	1	0	1	1	0	1	1	0	1	1
NM_138129	chr2R	24871407	24874912	-	3316	1	CG16896|Dmel\CG16896|Dmel_CG16896|60E4-60E4|protein-coding	142.34	156.83	118.39	118.64	143.11	156.35	107.89	88.72	98.9	71.4	76.64	75.06	-0.316356	0.466078	1	-0.000775084	1	1	-0.334186	0.0447376	0.133518	-0.43211	0.00602076	0.0194447	-0.490053	0.000422947	0.00172933	0.327179	0.448136	1	-0.00197558	1	1	-0.131784	0.77352	1	-0.190187	0.634212	1	-0.332691	0.0464842	0.159428
NM_001014733	chrX	11931280	11983915	-	10863	1	cac|13|CAC|CG1522|CG15928|CG43368|Ca-alpha1A|Ca[[V]]2.1|Cac|Cac1|Dmca1A|Dmcalpha1A|Dmel\CG43368|Dmel_CG1522|Dmel_CG15928|EE171|H18|H47|L13|P18|alpha1A|cac1|dCac1|l(1)11Aa|l(1)13|l(1)L13|ldg|nbA|nonB|opm18|opm47|Dmel_CG43368|10F8-11A1|1-36.7 cM|protein-coding	748.72	718.69	615.65	759.3	990.89	1027.2	769.4	782.55	682.57	662.92	354.8	355.37	-0.0751448	0.673731	1	0.457345	6.59071e-22	1.80943e-20	0.351344	3.10329e-08	2.83691e-07	0.254799	3.9609e-07	2.29574e-06	-0.557963	8.70086e-19	9.96781e-18	0.544123	0.000298875	0.00675291	0.442088	0.00300371	0.0310989	0.313648	0.0450646	0.221681	-0.499596	0.00301857	0.0251239	-0.105309	0.08337	0.248946
NM_164838	chr2L	8937390	8939743	+	1152	1	Tsp29Fb|CG9496|Dm.Tsp29Fb|Dmel\CG9496|anon-EST:ParkEST130|Dmel_CG9496|29F5-29F5|protein-coding	182.55	176.24	224.95	177.96	177.53	204.53	192.79	230.68	227.77	260.06	206.26	208.09	0.186186	0.560864	1	0.0881771	0.417792	0.72776	0.509196	5.21221e-05	0.000319418	0.822679	1.99123e-16	1.96867e-15	0.696259	3.25134e-12	2.78194e-11	-0.0863723	0.808139	1	0.338297	0.280164	0.805885	0.619927	0.0271016	0.151508	0.492733	0.076135	0.32466	0.421622	0.00252195	0.0143307
NM_001299450	chr2R	13176553	13190086	-	5625	1	seq|2R5|49Fc|CG17724b|CG32904|CG4037|CG4055|Dmel\CG32904|Seq|l(2)49Fc|l(2)vr5|vr5|Dmel_CG32904|49F4-49F7|protein-coding	982.74	910.28	816.92	854.22	1164.79	1138.1	1029.4	1075.34	671.33	665.93	686.9	707.89	-0.160984	0.276641	1	0.280416	7.17412e-09	8.80877e-08	0.423434	4.48791e-12	5.66503e-11	-0.121493	0.0227493	0.0639973	0.0482183	0.402472	0.700008	0.453129	0.00105703	0.0192539	0.600037	5.86936e-06	0.000122426	0.0232876	0.900905	1	0.19228	0.186075	0.59444	0.143663	0.00807405	0.0385993
NM_142688	chr3R	21128950	21129717	-	586	1	Obp93a|CG17284|DmelObp93a|Dmel\CG17284|Dmel_CG17284|93C1-93C1|protein-coding	2.41	4.04	0	0	3.62	4.55	14.15	23.07	23.98	33.82	16.08	14.25	-4.1759	0.500755	1	0.328418	0.815447	1	2.74396	4.98863e-06	3.53541e-05	3.49889	9.84681e-16	9.47243e-15	2.67621	2.53218e-07	1.53094e-06	4.34831	1	1	5.65986	0.0132693	0.102882	7.38714	0.000505038	0.00516019	6.17012	0.0224814	0.131821	2.41617	1.90288e-05	0.000171029
NM_133057	chrX	18314124	18321193	-	1419	1	CG6023|Dmel\CG6023|Dmel_CG6023|17A5-17A5|protein-coding	46.64	34.76	23.68	83.05	52.53	39.09	45.99	60.33	36.71	37.58	35.95	22.8	0.406917	0.618455	1	0.16772	0.506522	0.813861	0.65325	0.0178253	0.0616674	0.246972	0.254884	0.485371	0.018817	1	1	-0.227572	0.721762	1	0.260428	0.680794	1	-0.176229	0.895757	1	-0.404334	0.611393	1	0.486201	0.0789675	0.239564
NM_079369	chr3L	15656655	15657390	-	416	1	Eig71Ef|CG7599|Dmel\CG7599|EIG71-EF|L71|L71-5|V|gene V|gene-V|Dmel_CG7599|71E5-71E5|protein-coding	0	0	0	0	2.72	1.82	0	0	0	0	0	0	0	1	1	4.47483	0.0643673	0.18129	0	1	1	0	1	1	5.12548e-15	1	1	3.55589	1	1	0	1	1	0	1	1	0	1	1	-3.9295	0.252143	0.552089
NM_001169445	chr2L	9125737	9163721	+	3385	1	CG32982|CG18566|CG9584|CG9585|Dmel\CG32982|p78|Dmel_CG32982|30A2-30A2|protein-coding	405.32	383.19	402.54	237.28	350.52	404.52	396.19	365.55	276.48	304.4	231.81	252.75	-0.282079	0.225837	0.974696	-0.064971	0.444283	0.761044	0.220773	0.0148128	0.0527391	-0.0610612	0.44654	0.751217	-0.213609	0.00980495	0.0307544	0.22882	0.350723	0.986988	0.518245	0.0199341	0.140541	0.204808	0.389463	0.941669	0.0515995	0.875045	1	0.286363	0.00800215	0.0383064
NM_132783	chrX	15228744	15229875	-	1036	1	CG9101|Dmel\CG9101|Dmel_CG9101|13B3-13B3|protein-coding	0	0	0	0	0	0	0	0	0	0	0	0	0	1	1	5.12548e-15	1	1	0	1	1	0	1	1	5.12548e-15	1	1	0	1	1	0	1	1	0	1	1	0	1	1	0	1	1
NM_001103396	chrX	2275950	2277781	+	1829	1	Vml|CG34333|CRM-80|Dmel\CG34333|vml|Dmel_CG34333|2F4-2F4|protein-coding	0.8	0.81	0	0	0	1.82	1.77	1.77	0.75	0.75	0.95	0	-2.39741	1	1	0.149571	1	1	1.26125	0.629019	0.991401	0.245776	1	1	-0.236608	1	1	2.40715	1	1	2.51595	1	1	2.41187	1	1	1.68662	1	1	1.10889	0.629094	1
NM_132801	chrX	15467891	15468303	+	410	1	CG15641|Dmel\CG15641|Dmel_CG15641|13C4-13C4|protein-coding	8.04	8.08	0	0	3.62	8.18	14.15	5.32	4.5	3.76	1.89	2.85	-5.44909	0.218784	0.967961	-0.446326	0.49965	0.808889	0.535743	0.467992	0.818879	-0.576368	0.361772	0.639295	-1.24604	0.093231	0.219724	4.85688	0.392305	1	4.7526	0.24496	0.765092	4.63047	0.625139	1	3.59637	0.500012	1	0.978438	0.206883	0.489594
NM_140825	chr3L	18990026	18995809	-	3075	1	CG18135|Dmel\CG18135|Dmel_CG18135|75F2-75F2|protein-coding	9311.9	9270.98	10620	10452.3	12272	12086.4	17096.5	17248.1	21699.2	21789.2	26313.2	26775.2	0.200314	3.03271e-06	0.00024239	0.388237	1.28672e-90	1.29459e-88	1.15676	0	0	1.60664	0	0	2.0034	0	0	0.199626	1.03803e-06	4.13857e-05	0.972194	8.16389e-152	2.73795e-149	1.39006	0	0	1.78614	0	0	0.769204	0	0
NR_124238	chr2L	13642821	13643230	+	329	1	CR44726|Dmel\CR44726|lincRNA.127|Dmel_CR44726|34C6-34C6|ncRNA	0	0	0	0	0	0	0	0	0	0	0	0	0	1	1	5.12548e-15	1	1	0	1	1	0	1	1	5.12548e-15	1	1	0	1	1	0	1	1	0	1	1	0	1	1	0	1	1
NM_165382	chr2L	21423737	21424229	+	490	7	His2A:CG31618|BEST:CK01438|CG31618|Dmel\CG31618|Dmel_CG31618|39D3-39D3|protein-coding	0	0	0	0	0	0	0	0	0	0	0	0	0	1	1	5.12548e-15	1	1	0	1	1	0	1	1	5.12548e-15	1	1	0	1	1	0	1	1	0	1	1	0	1	1	0	1	1
NM_001144322	chr2L	6046651	6048706	-	2053	1	CG34179|Dmel\CG34179|Dmel_CG34179|26B3-26B3|protein-coding	1345.44	1338.75	1207.63	1138.96	1196.49	1172.64	917.97	1023.88	952.3	1005.66	1044.54	1019.55	-0.174922	0.150963	0.828384	-0.182298	6.22324e-06	5.2616e-05	-0.196483	0.000216327	0.00118629	-0.0751857	0.0640825	0.158277	0.110058	0.0100972	0.031613	0.00433235	1	1	-0.00576456	0.977263	1	0.0834969	0.505458	1	0.268017	0.0239525	0.138547	-0.0135125	0.823922	1
NM_130499	chrX	752011	753653	-	1562	1	CG13361|Dmel\CG13361|Dmel_CG13361|1C3-1C3|protein-coding	0	2.43	11.84	11.86	9.06	5.45	3.54	1.77	2.25	0.75	0	1.9	3.12454	0.2301	0.978706	2.48217	0.00443323	0.0192913	1.30573	0.466853	0.817136	0.644436	1	1	0.125273	1	1	-0.700671	0.755689	1	-1.75287	0.375277	0.943017	-2.50512	0.224442	0.670097	-2.93268	0.12715	0.460328	-1.1376	0.22061	0.513585
NM_164926	chr2L	10405565	10408197	+	2256	1	Ir31a|CG31718|DmelIR31a|Dmel\CG31718|IR31a|Dmel_CG31718|31E1-31E1|protein-coding	1.61	2.43	0	0	0.91	0.91	1.77	1.77	8.24	3.76	4.73	2.85	-3.54493	1	1	-1.06758	0.45654	0.776447	0.0788293	1	1	1.8976	0.0137027	0.0409954	1.34735	0.182535	0.383171	2.40715	1	1	2.51595	1	1	5.15243	0.240285	0.69907	4.229	0.625018	1	1.10898	0.629094	1
NR_124567	chr2R	15691054	15693887	-	2833	1	CR44372|Dmel\CR44372|Dmel_CR44372|52C1-52C1|ncRNA	0.8	0	0	0	0	0	10.61	7.1	11.99	6.76	17.98	17.1	-1.6481	1	1	-2.25697	1	1	4.30108	0.000145537	0.000823712	4.58395	1.84909e-06	1.00148e-05	5.54855	2.32437e-13	2.09794e-12	0	1	1	4.62051	0.375031	0.943017	5.78172	0.0460217	0.225223	6.37686	0.00739543	0.0532147	6.09174	0.000554971	0.00372244
NM_001104219	chr3R	5622119	5624125	-	918	1	CG2911|Dmel\CG2911|Dmel_CG2911|83B6-83B6|protein-coding	74.79	61.44	35.52	71.18	54.34	50	38.91	37.26	47.2	48.1	47.31	44.66	-0.333234	0.671329	1	-0.386507	0.0381086	0.119226	-0.566709	0.0350464	0.108948	-0.135538	0.47037	0.780174	-0.077966	0.723636	1	-0.0409699	1	1	-0.21615	0.871474	1	0.181619	0.905056	1	0.238095	0.7983	1	-0.179804	0.557754	0.947003
NR_124648	chr2R	20150683	20150945	+	262	1	CR45229|Dmel\CR45229|Dmel_CR45229|56F8-56F8|ncRNA	0	0	0	0	0	0	0	0	0	0	0	0	0	1	1	5.12548e-15	1	1	0	1	1	0	1	1	5.12548e-15	1	1	0	1	1	0	1	1	0	1	1	0	1	1	0	1	1
NM_206310	chr3L	9726895	9729650	+	2287	1	Naa60|CG18177|DmAAF50213|Dmel\CG18177|Hat4|NAA60|NatF|dNAA60|dNaa60|dNatF|Dmel_CG18177|67C5-67C5|protein-coding	155.21	128.54	177.59	118.64	155.79	149.08	86.67	104.7	101.9	101.47	87.05	85.52	0.0810338	0.892822	1	0.101015	0.442959	0.75942	-0.297728	0.107584	0.273623	-0.100735	0.480554	0.792384	-0.228521	0.130586	0.289301	0.03172	1	1	-0.362156	0.380674	0.946233	-0.197826	0.634991	1	-0.326028	0.379438	0.931125	-0.398114	0.0161255	0.0686097
NM_165966	chr2R	13152885	13159141	-	4626	1	TppII|CG3991|Dmel\CG3991|TPP II|TPP2|TPPII|anon-WO0118547.127|dTPP II|dTPPII|l(2)k14301|Dmel_CG3991|49F4-49F4|protein-coding	1080.85	1021.04	1124.75	1127.09	884.01	996.29	815.38	849.98	753.75	762.13	835.45	779.15	0.118264	0.369997	1	-0.163053	0.00936432	0.0368709	-0.065285	0.288434	0.570926	-0.0916127	0.05359	0.135412	0.108509	0.0459665	0.12031	-0.269684	0.0555629	0.357139	-0.167733	0.191303	0.669987	-0.226102	0.0770275	0.330506	-0.0267003	0.847395	1	0.0983911	0.207294	0.49026
NR_003918	chr3R	30207493	30207630	-	137	1	snoRNA:Psi18S-1377b|CR34628|Dmel\CR34628|Psi18S-1377b|psi18S-1377b|Dmel_CR34628|99E2-99E2|ncRNA	160.04	189.17	82.88	166.1	413.93	408.15	143.27	156.16	158.84	161.6	101.24	100.72	-0.468867	0.202755	0.948642	1.23279	8.40243e-44	4.422e-42	0.0488341	0.761584	1	0.256064	0.0229613	0.0644951	-0.300532	0.0280816	0.0787518	1.71266	7.67791e-09	4.24993e-07	0.53248	0.159309	0.599257	0.708347	0.0419882	0.209745	0.151364	0.733114	1	-1.18294	4.39232e-25	1.23158e-23
NM_166592	chr2R	23326739	23327581	-	840	1	tbrd-3|CG17692|CG30417|Dmel\CG30417|tBRD-3|Dmel_CG30417|59D6-59D6|protein-coding	0	1.62	0	0	0	0	0	0	0	0	0	0	-2.39749	1	1	-3.09763	0.502671	0.808889	-2.70254	1	1	-3.05365	0.503694	0.802106	-2.89219	0.502458	0.802957	0	1	1	0	1	1	0	1	1	0	1	1	0	1	1
NM_001275726	chr3R	17033588	17036045	-	2207	1	CG4009|Dmel\CG4009|Dmel_CG4009|89E10-89E10|protein-coding	0.8	0.81	0	0	0	0	0	0	0	0	0	0	-2.39741	1	1	-3.09759	0.502671	0.808889	-2.70245	1	1	-3.05356	0.503694	0.802106	-2.89213	0.502458	0.802957	0	1	1	0	1	1	0	1	1	0	1	1	0	1	1
NR_133378	chr3R	11702913	11703708	+	795	1	CR46011|Dmel\CR46011|Dmel_CR46011|86E16-86E16|ncRNA	0	0	0	0	0	0	0	0	0	0	0	0	0	1	1	5.12548e-15	1	1	0	1	1	0	1	1	5.12548e-15	1	1	0	1	1	0	1	1	0	1	1	0	1	1	0	1	1
NM_001169523	chr2L	16889908	16891239	+	1329	1	CG42556|CG15133|Dmel\CG42556|Dmel_CG15133|Dmel_CG42556|36B3-36B3|protein-coding	22.52	22.64	11.84	23.73	16.3	22.73	21.22	26.62	13.49	3.76	14.19	8.55	-0.322795	0.850605	1	-0.211819	0.555474	0.869402	0.351845	0.362484	0.677809	-1.00053	0.0263676	0.0728464	-0.496283	0.209948	0.429385	0.123207	1	1	0.681717	0.50355	1	-0.687996	0.574268	1	-0.18748	1	1	0.563598	0.155496	0.395303
NM_001260286	chr3R	20978183	21015613	+	6692	1	Calx|9C5|CALX|CALX1.1|CG5685|CalX|Dmel/Ncx|Dmel\CG5685|NCX|Ncx|anon-93ABa|calX|calx|Dmel_CG5685|93A4-93B3|protein-coding	1918.03	1873.11	2569.16	2028.76	2247.16	2221.65	1729.82	1785.14	1335.92	1343.13	1297.16	1278	0.297397	0.00121364	0.0487218	0.235013	6.66467e-13	1.13993e-11	0.161469	0.000140696	0.000798958	-0.120942	0.000577851	0.0022622	-0.068965	0.0693598	0.171205	-0.0506909	0.583157	1	-0.120123	0.195929	0.680717	-0.434583	2.7922e-06	4.43433e-05	-0.383273	3.09918e-05	0.00042339	-0.072868	0.0813221	0.244624
NM_001259293	chr2R	9291857	9302821	+	5834	1	Drep2|CG1975|DREP-2|Dmel\CG1975|Drep-2|Rep2|anon-WO0118547.162|anon-WO0118547.168|drep2|rep2|Dmel_CG1975|45C4-45C5|protein-coding	203.46	212.61	82.88	142.37	238.21	202.71	145.04	186.32	115.39	139.05	60.55	62.71	-0.865656	0.0195213	0.319821	0.0816534	0.442124	0.75903	-0.0579765	0.678272	1	-0.329488	0.00327626	0.0111962	-1.26482	1.75037e-21	2.22259e-20	0.958839	0.00837538	0.0972522	0.82195	0.0274235	0.177134	0.519982	0.19284	0.60801	-0.415	0.353881	0.902591	-0.138846	0.378145	0.732915
NM_001273320	chr2L	8394446	8394940	-	424	1	Peritrophin-15b|CG13395|CG31893|Dm15b|Dmel\CG31893|Peritrophi-15b|Dmel_CG31893|29C1-29C1|protein-coding	0	0	0	0	0	0	0	0	0	0	0	0	0	1	1	5.12548e-15	1	1	0	1	1	0	1	1	5.12548e-15	1	1	0	1	1	0	1	1	0	1	1	0	1	1	0	1	1
NM_144257	chrX	4277547	4277961	-	412	1	CG15578|Dmel\CG15578|Dmel_CG15578|4B4-4B4|protein-coding	0	0	0	0	0	0	0	0	0	0	0	0	0	1	1	5.12548e-15	1	1	0	1	1	0	1	1	5.12548e-15	1	1	0	1	1	0	1	1	0	1	1	0	1	1	0	1	1
NR_003859	chr3L	5763946	5764084	-	138	1	snoRNA:Psi28S-1837c|CR34638|Dmel\CR34638|Psi28S-1837c|psi28S-1837c|Dmel_CR34638|64E6-64E6|ncRNA	264.58	285.37	260.47	177.96	426.61	429.97	160.95	149.06	69.68	66.89	172.2	203.34	-0.307402	0.285688	1	0.636989	5.26711e-18	1.21577e-16	-0.555741	9.75769e-06	6.67582e-05	-1.62824	5.55982e-46	1.03703e-44	-0.0614375	0.567212	0.879245	0.955826	0.000150548	0.00371033	-0.232188	0.47213	1	-1.33588	6.28206e-05	0.000784867	0.229049	0.461343	1	-1.19191	2.27389e-26	6.60317e-25
NM_001259676	chr3L	3659068	3659724	+	654	1	CG43098|Dmel\CG43098|chr3L_3658997_3659727.0|Dmel_CG43098|63E6-63E6|protein-coding	0.8	0	0	0	0	0	0	0	0	0	0.95	0	-1.6481	1	1	-2.25697	1	1	-1.90859	1	1	-2.21759	1	1	0.581105	1	1	0	1	1	0	1	1	0	1	1	1.68662	1	1	0	1	1
NR_133296	chr3L	21668035	21670043	-	2008	1	CR45920|Dmel\CR45920|pri-mir-316|Dmel_CR45920|78E2-78E2|ncRNA	0	3.23	0	0	1.81	2.73	0	7.1	1.5	0.75	2.84	0	-3.2537	1	1	0.463997	1	1	1.32808	0.387421	0.711603	-0.129796	1	1	0.286633	1	1	3.55589	1	1	3.384	0.502509	1	2.90349	1	1	2.93677	1	1	0.871546	0.53092	0.918348
NM_001103590	chr2L	2418422	2420013	-	1467	1	CG34447|CG31684|CG9966|Dmel\CG34447|Dmel_CG31684|Dmel_CG34447|22E1-22E1|protein-coding	0.8	0	0	0	0	0	1.77	0	0	0	0	0	-1.6481	1	1	-2.25697	1	1	1.14474	1	1	-2.21759	1	1	-2.07442	1	1	0	1	1	1.7484	1	1	0	1	1	0	1	1	2.94863	1	1
NM_135002	chr2L	4642972	4646562	+	3528	1	CG15635|Dmel\CG15635|Dmel_CG15635|25A2-25A2|protein-coding	0	0	0	0	0	0	0	0	0	0	0	0	0	1	1	5.12548e-15	1	1	0	1	1	0	1	1	5.12548e-15	1	1	0	1	1	0	1	1	0	1	1	0	1	1	0	1	1
NM_143426	chr3R	29202660	29204133	-	1289	1	Cyt-c1L|CG14508|CY1|Dmel\CG14508|Dmel_CG14508|99A1-99A1|protein-coding	2.41	0.81	0	0	0.91	0	0	0	3	1.5	2.84	1.9	-3.25349	1	1	-1.61918	0.381484	0.681881	-3.58705	0.254051	0.517851	0.819214	0.55987	0.86939	0.990057	0.512403	0.812407	1.65632	1	1	0	1	1	3.8037	0.50203	1	3.59637	0.500012	1	-1.94385	1	1
NM_136180	chr2L	20093088	20093849	-	623	1	Taf13|38B.15|CG10756|Dmel\CG10756|TAF|TAF13|TAF18|TAF[[II]]|TAF[[II]]18|TFIID|Taf18|dTAF[[II]]18|Dmel_CG10756|38B6-38B6|protein-coding	114.2	92.16	35.52	94.91	87.86	89.99	44.22	76.3	90.66	78.17	67.18	60.81	-0.642274	0.204392	0.951737	-0.216821	0.166053	0.373861	-0.505138	0.0322951	0.101802	0.0901473	0.586911	0.900316	-0.200027	0.27548	0.525052	0.437368	0.426731	1	0.152345	0.833524	1	0.715957	0.171938	0.564675	0.425042	0.440164	1	-0.287866	0.214285	0.502625
NM_133033	chrX	18005897	18007606	-	1707	1	CG12672|Dmel\CG12672|Dmel_CG12672|16F4-16F4|protein-coding	13.67	12.13	11.84	0	15.4	15.45	19.46	10.65	11.99	5.26	2.84	2.85	-1.07971	0.581116	1	0.253716	0.538911	0.85119	0.489108	0.376039	0.696767	-0.198283	0.714651	1	-1.66153	0.00600901	0.0197977	1.34024	0.301847	0.907171	1.54252	0.244435	0.765092	0.862848	0.590558	1	-0.57075	1	1	0.236585	0.668877	1
NM_169627	chr3R	15243198	15246614	+	2348	1	Hsc70-4|BAP74|Bap74|CG4264|Dmel\CG4264|E(csp)1545|E(nd)195|HSC-70|HSC4|HSC70|HSC70-4|Hsc-4|Hsc-70-4|Hsc4|Hsc4p|Hsc70|Hsp-c4|Hsp70|Q3KN45_DROME|anon-WO0118547.237|bs17d06.y1|chr3R:11070155..11070315|dHSP70|dHsp70|dhsc70|hsc4|hsc70|hsc70-4|hsp70|i190|l(3)03550|l(3)L3929|l(3)j7A4|mtHsp 70|scd|Dmel_CG4264|88E4-88E4|3-56.5 cM|protein-coding	45325.9	45273.2	48281.3	45914.1	40055.8	40235.2	37300.7	37883.6	31926.5	31327.9	34749.1	34788.2	0.0751141	0.00104893	0.0434406	-0.176462	1.92086e-29	7.08069e-28	0.0015956	0.923775	1	-0.138314	1.25327e-18	1.33391e-17	0.107303	1.20146e-11	9.93704e-11	-0.239889	4.89841e-25	6.92417e-23	-0.0577374	0.028526	0.182943	-0.229686	8.49084e-17	3.00678e-15	0.0152495	0.506368	1	0.178731	6.94538e-27	2.03414e-25
NM_001015101	chrUn_CP007081v1	53442	85529	+	2771	1	klhl10|CG12423|Dmel\CG12423|anon-WO0140519.152|Dmel_CG12423|-|protein-coding	0	0	0	0	0	0	0	0	0	0	0	0	0	1	1	5.12548e-15	1	1	0	1	1	0	1	1	5.12548e-15	1	1	0	1	1	0	1	1	0	1	1	0	1	1	0	1	1
NM_001032119	chr2L	21431963	21432985	+	1020	8	His1:CG33807|CG33807|Dmel\CG33807|Dmel_CG33807|39D3-39D3|protein-coding	0	0	0	0	0	0	0	0	0	0	0	0	0	1	1	5.12548e-15	1	1	0	1	1	0	1	1	5.12548e-15	1	1	0	1	1	0	1	1	0	1	1	0	1	1	0	1	1
NM_001273186	chr2L	5959596	5960340	-	742	1	Vm26Aa|CG9048|Dmel\CG9048|TU-2|VM26A.1|VM26Aa|Vm26A|Vm26A.1|Vm26A1|sV17|Dmel_CG9048|26A3-26A3|protein-coding	1.61	2.43	0	0	0	0.91	0	0	0	0	0	0	-3.54493	1	1	-1.9231	0.222926	0.467544	-3.88489	0.252213	0.517851	-4.2673	0.065242	0.159917	-4.09249	0.126879	0.28353	1.65632	1	1	0	1	1	0	1	1	0	1	1	-1.94394	1	1
NM_165853	chr2R	11939557	11967435	+	4520	1	exp|CG13188|Dmel\CG13188|Exp|Dmel_CG13188|48D3-48D5|protein-coding	141.54	113.18	165.75	154.23	91.48	93.63	113.2	106.47	85.42	84.93	114.48	82.67	0.347442	0.341691	1	-0.462647	0.0024888	0.0116371	0.056863	0.79583	1	-0.200546	0.188889	0.388351	0.119448	0.532674	0.836319	-0.797765	0.0294309	0.232942	-0.274304	0.452477	1	-0.563823	0.113664	0.43452	-0.244833	0.544968	1	0.519855	0.00273843	0.0153718
NM_140102	chr3L	9798420	9799050	+	628	1	Ilp1|CG14173|DILP|DILP-1|DILP1|Dilp|Dilp 1|Dilp-1|Dilp1|Dmel\CG14173|Ilp|Ilp-1|dILP1|dilp|dilp-1|dilp1|ilp1|Dmel_CG14173|67C8-67C8|protein-coding	7.24	4.85	11.84	0	5.43	7.27	5.31	1.77	4.5	2.25	2.84	0.95	-0.00999504	1	1	0.0674914	1	1	-0.486438	0.806434	1	-0.450855	0.55314	0.862357	-1.14721	0.244254	0.484001	0.0876549	1	1	-0.435183	1	1	-0.446913	1	1	-1.10618	1	1	-0.55158	0.805032	1
NM_001272564	chrX	12757036	12760617	-	2540	1	ade5|AIRc-SAICARs|Ade5|CG3989|Dmel\CG3989|Dmel_CG3989|11B16-11B16|protein-coding	5763.75	5683.2	5682.94	5588	12844.4	12713.6	26661.8	26498.5	33389.8	33334.8	20637.3	21161.6	-0.00341812	0.964289	1	1.15658	0	0	2.48603	0	0	2.92322	0	0	2.35745	0	0	1.17169	5.0162e-133	6.12836e-130	2.50515	0	0	2.91035	0	0	2.3439	0	0	1.33013	0	0
NR_047742	chrX	2330159	2330826	+	609	1	CR33218|CG2854|CG33218|CT9762|Dmel\CR33218|Dmel_CR33218|3A1-3A1|ncRNA	4.83	3.23	0	0	5.43	10	7.07	5.32	2.25	1.5	0	4.75	-4.48173	0.625535	1	0.915996	0.138978	0.325807	0.868276	0.333603	0.635902	-0.698758	0.611907	0.928536	-0.267656	0.810438	1	5.23214	0.228905	0.785108	4.13085	0.250018	0.765092	3.56121	1	1	3.59749	0.556958	1	-0.0405428	1	1
NM_001347782	chr2R	10351533	10352161	-	482	1	CG46305|CG43200-3'utr|Dmel\CG46305|Dmel_CG46305|47A2-47A2|protein-coding	1.61	0	0	0	0.91	1.82	0	1.77	4.5	0.75	2.84	1.9	-2.39734	1	1	0.682981	1	1	0.350964	1	1	1.94447	0.160153	0.339017	1.88947	0.129603	0.287626	2.89847	1	1	1.74841	1	1	4.01067	0.521896	1	3.59637	0.500012	1	-0.305751	1	1
NM_176711	chrX	7995697	8027394	+	3762	1	Tbh|CG1543|DBH|Dbh|Dmel\CG1543|T beta h|TBH|TBetaH|TBetah|TBh|TbH|TbetaH|TbetaM|Tbetah|tbetah|tbh|Dmel_CG1543|7D2-7D2|protein-coding	162.45	141.47	118.39	94.91	128.62	166.35	86.67	104.7	86.16	111.24	64.34	70.31	-0.491125	0.253408	1	-0.0457031	0.776101	1	-0.396687	0.0219222	0.0734635	-0.242764	0.102443	0.235161	-0.685083	5.8089e-06	3.04865e-05	0.456951	0.301369	0.907171	0.110056	0.917389	1	0.232296	0.660645	1	-0.210245	0.614159	1	-0.350408	0.0828479	0.247882
NM_169994	chr3R	22115471	22117249	-	1777	1	Ir94b|CG31424|DmelIR94b|Dmel\CG31424|IR94b|Dmel_CG31424|94A2-94A2|protein-coding	0	0.81	0	0	0	0	0	0	0	0	0	0	-1.64817	1	1	-2.25701	1	1	-1.90868	1	1	-2.21768	1	1	-2.07448	1	1	0	1	1	0	1	1	0	1	1	0	1	1	0	1	1
NM_057486	chr2L	3836840	3839185	+	2343	1	slp2|CG2939|Dmel\CG2939|Dmslp2|FD7|FoxG|SLP|Slp|Slp2|slp|Dmel_CG2939|24C7-24C7|2-8 cM|protein-coding	74.79	64.67	35.52	59.32	63.4	77.27	35.37	55.01	75.67	76.66	45.41	37.06	-0.536264	0.386041	1	0.00971539	1	1	-0.354965	0.159052	0.368896	0.506432	0.000966623	0.0036602	-0.268321	0.183182	0.38434	0.557378	0.384329	1	0.196191	0.888423	1	1.02549	0.070238	0.309833	0.250816	0.789864	1	-0.364047	0.1835	0.4481
NM_079520	chr3R	6076804	6078283	-	1188	1	Or83c|83D.1|83c|CG15581|DOR116|Dmel\CG15581|Dmel_CG15581|83D4-83D4|protein-coding	0.8	0	0	0	0	0	0	0	0.75	0.75	0	0	-1.6481	1	1	-2.25697	1	1	-1.90859	1	1	1.08175	1	1	-2.07442	1	1	0	1	1	0	1	1	2.41187	1	1	0	1	1	0	1	1
NR_133553	chrUn_CP007120v1	46771	49485	+	2712.5	2	28SrRNA:CR45837|CR45837|Dmel\CR45837|Dmel_CR45837|-|rRNA	0	0	0	0	0	0	0	0	0	0	0	0	0	1	1	5.12548e-15	1	1	0	1	1	0	1	1	5.12548e-15	1	1	0	1	1	0	1	1	0	1	1	0	1	1	0	1	1
NM_001300128	chr3L	13296530	13296860	-	328	1	Sfp70A4|CG42480|Dmel\CG42480|Dmel_CG42480|70A4-70A4|protein-coding	0	0	0	0	0	0	0	0	0	0	0	0	0	1	1	5.12548e-15	1	1	0	1	1	0	1	1	5.12548e-15	1	1	0	1	1	0	1	1	0	1	1	0	1	1	0	1	1
NM_001299712	chr2R	20652557	20655096	-	1282	1	CG16799|Dmel\CG16799|Dmel_CG16799|57A9-57A9|protein-coding	97.31	134.2	142.07	94.91	90.57	99.08	38.91	63.88	62.94	70.65	79.48	108.32	0.0529509	0.946833	1	-0.289166	0.1066	0.269318	-0.899475	0.000577423	0.00290563	-0.412536	0.0267385	0.073728	0.18689	0.382405	0.672839	-0.330609	0.471517	1	-0.933218	0.0573158	0.306736	-0.481562	0.255895	0.729108	0.116727	0.82525	1	-0.609311	0.00678615	0.0332104
NM_001273256	chr2L	7232165	7232813	-	586	1	CG43800|Dmel\CG43800|Dmel_CG43800|27E6-27E6|protein-coding	4.83	7.28	23.68	0	1.81	3.64	7.07	0	0	3.01	0.95	1.9	0.967761	1	1	-1.12344	0.121367	0.298299	-0.48662	0.814415	1	-1.57729	0.0876024	0.205592	-1.54078	0.0792586	0.191339	-2.04935	0.379522	1	-1.38244	0.757883	1	-2.50321	0.332808	0.865361	-2.43895	0.378508	0.929999	0.624352	0.770482	1
NM_166382	chr2R	20257993	20261726	+	3608	1	Hsl|A|CG11055|Dmel\CG11055|anon-56Ea|dHSL|Dmel_CG11055|56F11-56F11|protein-coding	489.76	523.86	603.81	581.34	513.56	492.69	497.01	475.56	404.6	390.84	388.87	413.33	0.244544	0.179089	0.89941	-0.0125601	0.856134	1	0.211152	0.00918891	0.0346794	0.0304524	0.647779	0.959534	0.151515	0.0293604	0.0818682	-0.245416	0.16976	0.679834	-0.0176461	0.963346	1	-0.230352	0.204658	0.634948	-0.109972	0.533422	1	0.224392	0.00468385	0.0243726
NR_124270	chr2L	14876832	14877136	+	304	1	CR45727|Dmel\CR45727|Dmel_CR45727|35B6-35B6|ncRNA	0	0	0	0	0	0	0	0	0	0	0	0	0	1	1	5.12548e-15	1	1	0	1	1	0	1	1	5.12548e-15	1	1	0	1	1	0	1	1	0	1	1	0	1	1	0	1	1
NM_001169168	chrX	1735945	1754065	-	2963	1	Scgdelta|BEST:GH21860|CG14808|CT34621|DmSCG-gammadelta|Dmel\CG14808|EG:4F1.1|GH21860|Sgcd|Dmel_CG14808|2B8-2B8|protein-coding	152.8	137.43	118.39	130.51	123.18	117.26	79.59	90.5	101.15	116.5	74.75	72.21	-0.202655	0.661196	1	-0.273604	0.0274844	0.0916254	-0.499924	0.00349513	0.014757	-0.035479	0.800665	1	-0.492391	0.000639117	0.0025316	-0.0590653	0.934643	1	-0.280695	0.520735	1	0.150934	0.761174	1	-0.306081	0.444276	1	-0.225726	0.224108	0.519959
NM_206335	chr3L	11683980	11690155	+	3341	1	Sugb|CG7334|Dmel\CG7334|Sug|sug|Dmel_CG7334|68D2-68D2|protein-coding	283.88	300.73	343.34	237.28	252.7	237.26	178.64	236.01	175.33	185.65	166.52	193.84	0.0094221	1	1	-0.256753	0.00269621	0.0124604	-0.225061	0.0690818	0.191441	-0.315419	0.000258952	0.00107315	-0.209074	0.036356	0.098236	-0.25439	0.337675	0.966466	-0.218269	0.479491	1	-0.340957	0.198671	0.621105	-0.235184	0.371488	0.927435	0.0323945	0.821399	1
NM_001298693	chr2L	5279053	5283283	+	4086	1	Bub1|BUB1|BUB1-like|CG14030|CG14030/Bub1|Dmel\CG14030|bub1|Dmel_CG14030|25D3-25D3|protein-coding	208.29	202.91	201.27	213.55	204.7	231.8	145.04	191.65	141.61	164.6	119.21	107.37	0.0314702	0.951282	1	0.0837016	0.410141	0.718387	-0.0181438	0.940512	1	-0.0454882	0.668047	0.981892	-0.370413	0.0012311	0.00464728	0.0638495	0.906913	1	-0.0337983	0.946353	1	-0.0931357	0.761637	1	-0.418422	0.171875	0.563385	-0.101241	0.523498	0.90995
NR_124242	chr2L	13865992	13866690	-	635	1	CR44848|Dmel\CR44848|Dmel_CR44848|34E1-34E1|ncRNA	0.8	3.23	0	0	1.81	2.73	5.31	3.55	1.5	2.25	0.95	0	-3.54511	1	1	0.160152	1	1	1.34409	0.354946	0.667442	0.263181	1	1	-1.43709	0.384612	0.674505	3.55589	1	1	3.678	0.500111	1	3.56123	1	1	1.68662	1	1	1.1832	0.346774	0.690298
NR_133113	chr2R	12169558	12171706	-	2148	1	CR46194|Dmel\CR46194|Dmel_CR46194|48E4-48E4|ncRNA	727	705.75	639.33	723.71	764.45	715.4	741.1	700.92	630.12	653.9	593.23	617.62	-0.0531496	0.793448	1	0.0444732	0.412442	0.721456	0.279945	1.75843e-05	0.000115323	0.221764	1.43829e-05	7.08134e-05	0.246096	9.48499e-06	4.83551e-05	0.109312	0.506849	1	0.348722	0.0231582	0.157119	0.258624	0.104717	0.409508	0.282255	0.074806	0.320431	0.236159	0.000601788	0.00400505
NR_003986	chrUn_DS483650v1	1	2099	+	2098	1	CR41606|Dmel\CR41606|Dmel_CR41606|-|rRNA	0	0	0	0	0	0	0	0	0	0	0	0	0	1	1	5.12548e-15	1	1	0	1	1	0	1	1	5.12548e-15	1	1	0	1	1	0	1	1	0	1	1	0	1	1	0	1	1
NM_168067	chr3L	4188499	4193788	+	3933	1	tipE|CG1232|Dmel\CG1232|TipE|tip-E|Dmel_CG1232|64A10-64A10|3-13.5 cM|protein-coding	209.9	206.15	189.43	154.23	209.23	227.26	164.49	163.25	164.84	129.28	73.8	83.62	-0.256423	0.455612	1	0.0668143	0.477885	0.80127	-0.0734569	0.604956	0.96802	-0.120106	0.340549	0.608838	-0.912602	3.19323e-13	2.86402e-12	0.334851	0.314015	0.927691	0.198448	0.568484	1	0.120009	0.734994	1	-0.672171	0.0634198	0.287957	-0.139583	0.303454	0.626241
NM_001299212	chr2R	5640915	5652815	-	3386	1	CG11665|Dmel\CG11665|Dmel_CG11665|41F6-41F6|protein-coding	776.06	844.8	781.4	581.34	911.18	904.48	634.97	679.63	926.08	967.32	601.75	649.93	-0.23099	0.150069	0.825477	0.161661	0.0019314	0.00928724	-0.0314392	0.679618	1	0.604244	8.48729e-31	1.22607e-29	0.116105	0.0711043	0.175017	0.404212	0.00900361	0.10236	0.215203	0.180484	0.646491	0.818814	1.45869e-08	3.08779e-07	0.330069	0.0367388	0.191813	-0.192358	0.00295416	0.0163892
NM_001298424	chrX	16789405	16791266	-	1642	1	Rrp45|CG9606|Dmel\CG9606|dRrp45|rrp45|Dmel_CG9606|15A8-15A8|protein-coding	110.98	88.12	130.23	94.91	103.26	82.72	58.37	90.5	65.19	64.64	93.67	66.51	0.195969	0.63365	1	-0.100627	0.571494	0.887815	-0.149267	0.540501	0.892607	-0.236969	0.155404	0.330849	0.175199	0.401269	0.698413	-0.284537	0.560405	1	-0.328453	0.506006	1	-0.448703	0.334337	0.86749	-0.037776	1	1	-0.0480741	0.841839	1
NR_124135	chr2L	7636951	7637324	+	373	1	CR44800|Dmel\CR44800|lincRNA.71|Dmel_CR44800|28B4-28B4|ncRNA	0	0	0	0	0	0	0	0	0	0	0	0	0	1	1	5.12548e-15	1	1	0	1	1	0	1	1	5.12548e-15	1	1	0	1	1	0	1	1	0	1	1	0	1	1	0	1	1
NM_001259683	chr3L	4087581	4092706	+	2911	1	CG14989|BcDNA:GH06302|Dmel\CG14989|Dmel_CG14989|64A5-64A5|protein-coding	1405.75	1399.38	1420.74	1399.97	1574.19	1611.7	1094.84	1096.64	1335.17	1394.24	676.49	691.73	0.0269258	0.818134	1	0.181377	1.24936e-06	1.15821e-05	-0.0854819	0.0957255	0.249017	0.340452	4.10696e-20	4.55253e-19	-0.546724	7.07725e-32	1.16843e-30	0.166128	0.136667	0.595098	-0.0966215	0.398789	0.972928	0.297253	0.00622012	0.0460757	-0.590498	8.50225e-07	1.45132e-05	-0.266179	1.11501e-07	1.36223e-06
NM_001272705	chrX	17023499	17024042	+	541	1	CG43997|CG12433|Dmel\CG43997|Dmel_CG43997|15D3-15D3|protein-coding	4.83	4.04	0	0	5.43	3.64	0	0	3	0.75	2.84	0.95	-4.61337	0.625018	1	0.029958	1	1	-4.96808	0.071081	0.196092	-0.832786	0.465867	0.774826	-0.710398	0.425474	0.72995	4.49321	0.625018	1	0	1	1	3.56107	1	1	3.30393	1	1	-4.88136	0.0162685	0.0690514
NM_001201762	chr2L	5070957	5072055	+	699	1	RpL37A|BcDNA:RE23595|BcDNA:RH41593|CG5827|DmL37a|Dmel\CG5827|L37A|M(2)25C|M(2)S1|RpL37a|chr2L:5071724..5071820|l(2)25Cb|Dmel_CG5827|25C4-25C4|2-15.0 cM|protein-coding	12249.7	12289.6	10276.7	10570.9	11284.7	11441	9013.43	8877.78	8760.29	8634.52	9058.39	9115.12	-0.216287	1.3284e-07	1.36873e-05	-0.112974	2.01116e-09	2.60006e-08	-0.185138	3.3389e-17	5.46494e-16	-0.116416	9.20159e-10	6.46344e-09	0.0557551	0.00436354	0.0147849	0.114992	0.00569596	0.0730313	0.0469117	0.269205	0.791285	0.0836034	0.0455636	0.223237	0.2551	3.92228e-10	9.36964e-09	-0.0714892	0.00137874	0.00846751
NM_001274488	chr3L	4501652	4508433	-	3977	1	NT1|CG18318|CG32242|CG32244|CG42576|CT30097|DNT1|Dmel\CG42576|Dmel_CG32242|Dmel_CG32244|Spz-2|Spz2|dNT1|spz2|Dmel_CG42576|64B9-64B9|protein-coding	0.8	2.43	0	0	0	0	1.77	0	1.5	0	0.95	0	-3.25363	1	1	-4.0108	0.129017	0.308113	-0.533897	1	1	-0.664768	0.695567	1	-1.13607	0.628607	0.947075	0	1	1	1.7484	1	1	2.41182	1	1	1.68662	1	1	2.94863	1	1
NM_132549	chrX	12018640	12020719	+	1244	1	CG15735|BcDNA:LD05893|Dmel\CG15735|Dmel_CG15735|11A1-11A1|protein-coding	320.88	334.69	378.86	367.79	342.37	357.25	293.61	264.4	295.21	290.12	283.84	276.5	0.206621	0.391746	1	0.0916224	0.217528	0.460641	0.0384113	0.709014	1	0.216542	0.00368759	0.0124871	0.262624	0.00121311	0.00458339	-0.10333	0.632667	1	-0.152344	0.512195	1	-0.00638169	1	1	0.0390145	0.919627	1	-0.0525253	0.620145	1
NR_125196	chr3R	17382129	17382767	-	541	1	CR43196|CG43196|Dmel\CR43196|Dmel_CR43196|90A3-90A3|ncRNA	5.63	6.47	0	11.86	8.15	3.64	0	1.77	0.75	1.5	0	1.9	-0.0100092	1	1	-0.0376848	1	1	-2.34987	0.0386018	0.118281	-1.9668	0.0312863	0.0848725	-2.08367	0.0352285	0.0955516	-0.0158087	1	1	-2.0708	0.502509	1	-1.89723	1	1	-1.96703	1	1	-2.29964	0.0796391	0.240875
NM_143298	chr3R	27283780	27287448	+	3553	1	CG3368|Dmel\CG3368|SD09067p|Dmel_CG3368|97F1-97F1|protein-coding	811.44	802.76	651.17	877.94	714.63	752.67	574.84	585.58	464.54	473.52	584.72	546.36	-0.0594121	0.711519	1	-0.139921	0.00562933	0.0237504	-0.205498	0.00247283	0.0107896	-0.403054	4.93452e-14	4.41192e-13	-0.0240295	0.675215	1	-0.0688079	0.672689	1	-0.130264	0.430173	1	-0.359834	0.0256875	0.145676	0.0184103	0.920355	1	-0.0649157	0.368792	0.719825
NM_001272159	chrX	245978	254650	+	7224	1	G9a|CG2995|Dmel\CG2995|EG:BACR37P7.2|EHMT|cab65850 G9a Dm|dG9a|Dmel_CG2995|1A1-1A1|protein-coding	388.43	390.47	438.06	510.16	407.59	398.15	334.29	296.34	323.68	299.89	223.29	201.44	0.302484	0.141811	0.810494	0.0466973	0.51043	0.81793	-0.0337983	0.751822	1	0.0592004	0.40505	0.69642	-0.385568	3.95183e-06	2.11954e-05	-0.244093	0.235648	0.796089	-0.320335	0.124471	0.514195	-0.259548	0.191805	0.605954	-0.704726	0.00105834	0.0101753	-0.0798125	0.411476	0.779476
NM_137637	chr2R	20503584	20504202	+	553	1	Obp57c|57c|BcDNA:RH68952|CG13421|DmelObp57c|Dmel\CG13421|Obp57a|obp57c|Dmel_CG13421|57A4-57A4|protein-coding	1191.03	1182.72	769.57	1281.32	1119.5	1110.83	665.04	624.62	1018.99	1062.78	844.91	874.17	-0.192325	0.131599	0.784341	-0.0921093	0.0288415	0.0953597	-0.609337	5.85666e-24	1.19111e-22	0.190573	3.15608e-06	1.67385e-05	0.0234179	0.616986	0.936789	0.111914	0.387662	1	-0.401545	0.0561685	0.302014	0.366585	0.00410788	0.032112	0.198502	0.250125	0.725141	-0.516549	6.6544e-17	1.44255e-15
NM_079125	chr2R	24558967	24561087	-	1170	1	Nurf-38|38|CG4634|Dmel\CG4634|N38|NURF|NURF 38|NURF-38|NURF38|Nurf 38|Nurf38|dNURF|l(2)k16102|p38|p38/NURF-38|Dmel_CG4634|60D5-60D5|protein-coding	1824.74	1822.18	1704.88	1886.39	2096.81	2057.12	2340.03	2356.52	3053.96	2980.89	1522.35	1414.82	-0.00331966	0.995627	1	0.185598	2.98936e-08	3.41321e-07	0.635551	8.31237e-59	3.04443e-57	1.10662	6.53372276644627e-312	4.94481390253525e-310	0.176849	1.20725e-05	6.08748e-05	0.200605	0.0399414	0.28453	0.654546	3.46502e-13	1.43154e-11	1.09362	3.0629e-38	2.2484e-36	0.163166	0.115369	0.44041	0.450631	6.47953e-31	2.115e-29
NM_001298659	chr2L	3478522	3479612	+	663	1	Thor|153432_at|43-BP|4E-BP|4E-BP1|4EBP|4e-BP|4e-bp|4eBP|4ebp|BcDNA.HL08053|BcDNA:HL08053|CG8846|CT8705|Dm 4E-BP|Dmel\CG8846|Phas1|Thor/EIF4EBP|anon-WO0172774.158|d4E-BP|d4E-BP1|d4EBP|d4e-bp|d4eBP|dthor|eIF4E-BP|l(2)06270|l(2)k07736|l(2)k13517|pp20|thor|Dmel_CG8846|23F3-23F6|protein-coding	973.09	987.08	639.33	699.98	672.97	639.95	772.93	787.87	233.02	228.49	360.48	365.82	-0.530467	0.000515113	0.0240668	-0.580238	3.67218e-32	1.46067e-30	-0.0579958	0.341989	0.648707	-1.70613	2.91335e-172	1.35041e-170	-0.943149	6.15074e-59	1.50936e-57	-0.0380165	0.833927	1	0.488073	0.00136955	0.0161106	-1.19156	2.39182e-10	5.83592e-09	-0.429449	0.0113449	0.0759761	0.522884	1.26969e-15	2.61334e-14
NM_139459	chr3L	2372199	2372876	+	612	1	CG8993|8993|Dmel\CG8993|Dmel_CG8993|62D7-62D7|protein-coding	444.73	492.33	343.34	391.52	507.22	497.24	231.7	212.94	412.09	369.04	322.64	366.77	-0.331568	0.131027	0.782993	0.0981744	0.152251	0.349029	-0.804259	9.911e-14	1.37707e-12	0.117631	0.144773	0.311981	0.0461836	0.602977	0.921408	0.441328	0.0372743	0.272336	-0.456459	0.0517722	0.284182	0.432828	0.0446881	0.220336	0.360717	0.0981216	0.392282	-0.901661	3.99921e-20	9.56677e-19
NM_058023	chr3R	22721320	22724587	-	2873	1	Irp-1A|C-Acon|CG4900|Dmel\CG4900|IRF|IRP|IRP-1|IRP-1A|IRP1|c-Acon|cACON|cAcon|dIRP|irp1A|Dmel_CG4900|94C3-94C3|protein-coding	910.36	903.01	994.52	1174.55	750.86	756.31	670.35	681.4	576.18	578.74	570.53	578.66	0.277151	0.0371725	0.455117	-0.26902	3.36851e-08	3.82062e-07	-0.153166	0.0161869	0.0568853	-0.270859	5.08651e-08	3.16247e-07	-0.169052	0.00164853	0.00608732	-0.534439	9.31869e-05	0.00242229	-0.414429	0.0020517	0.022611	-0.564219	3.85144e-05	0.000502479	-0.463069	0.000601099	0.0061016	0.116513	0.0817765	0.245559
NM_135189	chr2L	6474438	6476975	-	1939	1	CG9536|Dmel\CG9536|Dmel_CG9536|26D7-26D7|protein-coding	373.96	339.54	355.18	355.92	376.79	359.97	396.19	337.15	307.94	297.64	311.28	288.86	0.0139788	0.964586	1	0.04397	0.598094	0.916054	0.310254	0.00259103	0.011262	0.143265	0.0690863	0.168015	0.239292	0.00525072	0.0175167	0.0417233	0.924887	1	0.311756	0.183398	0.653236	0.11303	0.63886	1	0.208316	0.376176	0.927435	0.266904	0.00648947	0.0319948
NM_165838	chr2R	11475708	11509695	+	4769	1	inv|CG17835|Dmel\CG17835|Engrailed/Invected|INV|IV|Inv|er|in|Dmel_CG17835|47F15-47F17|protein-coding	59.51	56.59	35.52	47.46	59.78	54.54	37.14	85.18	35.96	37.58	35.95	32.31	-0.464219	0.550754	1	-0.0244254	0.951646	1	0.344158	0.272508	0.545398	-0.278237	0.155772	0.331591	-0.276525	0.211951	0.432424	0.451272	0.620423	1	0.819956	0.315865	0.863615	0.170067	0.891994	1	0.170746	0.883062	1	0.369204	0.27666	0.586514
NM_001169978	chr3L	15717819	15720073	+	1969	1	CG42570|Dmel\CG42570|new ORF|Dmel_CG42570|71F2-71F2|protein-coding	1.61	0	0	0	1.81	3.64	0	0	3.75	0.75	0	0	-2.39734	1	1	1.62953	0.29875	0.568424	-2.70236	1	1	1.72961	0.325181	0.587069	-2.89207	0.502458	0.802957	3.79834	0.500883	1	0	1	1	3.80338	0.512569	1	0	1	1	-4.17675	0.127993	0.342661
NM_140154	chr3L	10801190	10802101	+	909	1	CG12523|BcDNA:RE74758|Dmel\CG12523|Dmel_CG12523|67F1-67F1|protein-coding	0.8	0	0	0	0	0	0	0	0	0.75	0	0	-1.6481	1	1	-2.25697	1	1	-1.90859	1	1	0.221343	1	1	-2.07442	1	1	0	1	1	0	1	1	1.66033	1	1	0	1	1	0	1	1
NM_132376	chrX	10084914	10086171	-	1196	1	CG2974|Dmel\CG2974|Dmel_CG2974|9B1-9B1|protein-coding	91.68	97.82	71.04	11.86	71.55	84.54	90.21	78.08	115.39	127.02	108.81	110.22	-1.169	0.0392054	0.468275	-0.281718	0.0673382	0.187918	0.099521	0.645967	1	0.734597	7.05976e-09	4.68933e-08	0.697314	3.47111e-07	2.06863e-06	0.898863	0.134286	0.589264	1.27883	0.0176649	0.128352	1.88603	0.000140721	0.00163401	1.84638	0.000220012	0.00250539	0.381702	0.0632031	0.203967
NR_123792	chrX	4775033	4775232	-	199	1	CR45515|Dmel\CR45515|Dmel_CR45515|4D1-4D1|ncRNA	2.41	0	0	0	0	2.73	0	0	0	0	0	0	-2.88798	1	1	0.155795	1	1	-3.21144	0.502701	0.848115	-3.57928	0.25554	0.485371	-3.41073	0.253688	0.491791	2.89848	1	1	0	1	1	0	1	1	0	1	1	-3.25446	0.502752	0.88639
NM_079602	chr3R	12367817	12369268	-	821	1	GstD1|CG10045|D1|DmGST-1|DmGST1|DmGSTD1|DmGSTD1-1|DmGst1|Dmel\CG10045|G-S-T|GST|GST-1|GST-D1|GST1|GST1-1|GSTD1|GSTase|GSt1-1|Gst|Gst-D1|Gst1|Gst1-1|Gst1.1|GstD|T5|dmGSTD1|gst-D|gst-D1-1|gstD|gstD1|gstd1|Dmel_CG10045|87B8-87B8|protein-coding	3443.61	3409.11	3930.7	3511.78	2697.32	2777.07	4142.36	4131.02	5307.72	5292.85	3906.63	3731.37	0.138104	0.051297	0.536298	-0.326218	2.89427e-31	1.11244e-29	0.542451	6.44817e-70	2.63221e-68	1.00936	0	0	0.645561	7.31098e-112	2.73028e-110	-0.452623	5.98527e-10	3.68245e-08	0.420081	9.6369e-11	3.39855e-09	0.854975	2.19386e-44	1.78684e-42	0.490497	1.23704e-12	3.50883e-11	0.869331	2.22128e-162	2.49953e-160
NM_141298	chr3R	5588873	5589703	+	828	1	rev7|CG2948|DmREV7|Dmel\CG2948|Rev7|mad2B|Dmel_CG2948|83B4-83B4|protein-coding	76.4	81.65	94.72	118.64	70.65	63.63	33.61	23.07	43.46	50.36	56.77	47.51	0.450856	0.343235	1	-0.236738	0.147654	0.341325	-1.20489	4.80365e-06	3.41486e-05	-0.371939	0.0303221	0.0824661	-0.110358	0.565924	0.877487	-0.675477	0.146635	0.620802	-1.63152	0.00140461	0.0164438	-0.838223	0.0823711	0.345482	-0.577318	0.191426	0.607561	-0.967329	0.000481932	0.00327232
NM_142430	chr3R	18191244	18191967	-	648	1	CG14313|Dmel\CG14313|Dmel_CG14313|90F6-90F6|protein-coding	10.45	4.04	23.68	0	2.72	4.55	1.77	3.55	6.74	2.25	4.73	6.65	0.712729	0.780287	1	-0.98057	0.233391	0.482175	-1.14235	0.391783	0.717459	-0.303085	0.773828	1	0.135991	1	1	-1.66049	0.456081	1	-1.7528	0.628651	1	-1.02359	0.757112	1	-0.587711	1	1	-0.168374	1	1
NR_123801	chrX	5680627	5682127	-	1313	1	CR44958|Dmel\CR44958|Dmel_CR44958|5A12-5A12|ncRNA	9.65	6.47	0	0	15.4	15.45	5.31	3.55	3.75	3.76	0.95	3.8	-5.44905	0.220317	0.967961	0.924708	0.0303162	0.0993318	-0.580593	0.528624	0.877057	-0.710943	0.272462	0.511209	-1.24597	0.102322	0.237788	6.21281	0.0386018	0.277896	3.678	0.500111	1	4.49878	0.625117	1	3.59647	0.504211	1	-1.49922	0.0201093	0.0817176
NM_057621	chr2R	15679426	15680084	-	656	1	Vha14-1|ATP6V1F|ATPase|CG8210|Dmel\CG8210|VAF1_DROME|Vha14|l(2)SH1248|l(2)SH2 1248|vha14|vha14-1|Dmel_CG8210|52B2-52B2|protein-coding	1018.93	1003.25	686.69	640.66	586.92	588.14	420.96	393.94	577.68	539.66	543.09	515	-0.58826	0.000112552	0.00629115	-0.785298	6.35368e-56	4.11641e-54	-1.04027	1.48783e-48	4.7389e-47	-0.475739	1.58877e-22	1.89236e-21	-0.445319	6.10441e-17	6.45701e-16	-0.185253	0.274056	0.865802	-0.435984	0.012832	0.100586	0.0962882	0.575031	1	0.126022	0.460315	1	-0.254336	0.00168459	0.010071
NM_001258596	chrX	4248377	4248657	+	215	1	CG43135|Dmel\CG43135|lincRNA.946|Dmel_CG43135|4B4-4B4|protein-coding	0	0	0	0	0	0	0	0	0	0	0	0	0	1	1	5.12548e-15	1	1	0	1	1	0	1	1	5.12548e-15	1	1	0	1	1	0	1	1	0	1	1	0	1	1	0	1	1
NR_124103	chr2L	5810352	5810835	+	483	1	CR44576|Dmel\CR44576|Dmel_CR44576|25F5-25F5|ncRNA	0	0	0	0	0	0	0	0	0	0	0	0	0	1	1	5.12548e-15	1	1	0	1	1	0	1	1	5.12548e-15	1	1	0	1	1	0	1	1	0	1	1	0	1	1	0	1	1
NM_143153	chr3R	25653091	25661286	-	5477	1	Tnks|BcDNA:LD22548|CG17487|CG4719|DTNKS|Dm.pARTb|Dmel\CG4719|TNKS|dTNKS|Dmel_CG4719|96E7-96E8|protein-coding	845.22	836.72	1030.03	711.85	823.32	845.39	826	832.24	541.71	523.12	544.98	578.66	0.0696989	0.654486	1	-0.0136367	0.790032	1	0.250138	3.84018e-05	0.000240419	-0.27943	5.89998e-08	3.65363e-07	-0.0930182	0.0919569	0.217538	-0.0716421	0.643719	1	0.196136	0.16151	0.604711	-0.365339	0.0167897	0.103672	-0.179572	0.229964	0.686626	0.264444	1.74967e-05	0.00015809
NM_136588	chr2R	8948113	8951086	-	1946	1	CG8229|Dmel\CG8229|Uspl1l|Dmel_CG8229|44F11-44F11|protein-coding	2333	2375.95	1965.35	1708.43	2222.7	2206.2	1629	1730.13	2088.92	2154.87	1102.26	1075.61	-0.339043	0.000327865	0.0165422	-0.0906177	0.00399411	0.017735	-0.21667	1.45097e-07	1.24398e-06	0.229942	4.76425e-14	4.26637e-13	-0.623368	3.12328e-62	7.92589e-61	0.260115	0.00635945	0.0799329	0.138139	0.16531	0.613065	0.55271	1.22632e-09	2.84986e-08	-0.301224	0.00291027	0.0243172	-0.125372	0.00298036	0.0165132
NM_057604	chr2R	9590867	9592744	+	1810	1	Map60|CG1825|CP-60|CP60|Cp60|DMAP 60|DMAP-60|DMAP60|Dmel\CG1825|MAP60|Dmel_CG1825|45F5-45F6|protein-coding	143.95	154.41	130.23	154.23	125.9	129.99	143.27	92.27	119.88	104.47	90.83	80.77	-0.0497897	0.942325	1	-0.223483	0.0564515	0.164097	-0.0697397	0.723239	1	-0.0309854	0.826224	1	-0.308438	0.0208656	0.0604993	-0.161857	0.693331	1	-0.00426907	1	1	0.00256164	1	1	-0.275183	0.478604	1	0.15438	0.428905	0.802392
NM_001273270	chr2L	7471344	7472493	+	1030	1	CG6055|Dmel\CG6055|Dmel_CG6055|28A1-28A1|protein-coding	6.43	5.66	0	0	9.06	9.09	7.07	10.65	8.99	12.78	12.3	4.75	-5.04502	0.375031	1	0.574874	0.310712	0.584774	0.806497	0.307599	0.597793	1.21261	0.0110987	0.0338986	0.971162	0.114993	0.262945	5.46082	0.125032	0.571875	4.62051	0.375031	0.943017	5.99244	0.0676097	0.301148	5.35507	0.161683	0.540546	0.235032	0.850605	1
NM_079775	chr3R	25830720	25830914	-	192	1	Mst57Db|CG5016|Dmel\CG5016|mst(2)ag-1|mst-1|Dmel_CG5016|96F3-96F3|protein-coding	0	0.81	0	0	0	0	0	0	0	0	0	0	-1.64817	1	1	-2.25701	1	1	-1.90868	1	1	-2.21768	1	1	-2.07448	1	1	0	1	1	0	1	1	0	1	1	0	1	1	0	1	1
NM_001273846	chr2R	7466879	7474659	-	2101	1	Aldh-III|ALDH|ALDH-III|CG11140|CT41571|Dhap|Dmel\CG11140|FALDH|l(2)03610|Dmel_CG11140|43C4-43C4|protein-coding	805.01	792.25	828.76	771.17	768.07	824.48	742.87	654.79	834.67	828.28	901.68	956.84	0.0213673	0.902087	1	-0.00656482	0.910898	1	0.0781973	0.24326	0.516213	0.438072	7.02784e-21	7.98699e-20	0.707358	1.11125e-48	2.38779e-47	-0.0162476	0.928002	1	0.0725584	0.660673	1	0.400395	0.00483521	0.0369698	0.668956	9.14139e-07	1.55422e-05	0.0853898	0.270263	0.577605
NM_140017	chr3L	8977395	8979880	-	1707	1	CG5644|Dmel\CG5644|anon-EST:Posey104|Dmel_CG5644|66E6-66E6|protein-coding	150.39	174.62	201.27	213.55	124.09	143.63	109.66	125.99	65.19	51.11	70.96	65.56	0.370731	0.258333	1	-0.281676	0.0284069	0.0941505	-0.192926	0.243946	0.517416	-1.10111	9.05948e-13	7.61067e-12	-0.761186	4.09458e-07	2.42667e-06	-0.640595	0.0470325	0.319604	-0.547016	0.0783168	0.375009	-1.4869	3.84893e-05	0.000502479	-1.14757	0.000629859	0.00637839	0.0893845	0.60729	1
NM_135767	chr2L	13192201	13197281	+	4075	1	Edem2|CG5682|Dmel\CG5682|EDEM2|edem2|Dmel_CG5682|34A8-34A9|protein-coding	946.55	932.92	769.57	794.9	988.17	1067.19	983.41	984.84	875.13	898.93	862.88	851.37	-0.245714	0.0991218	0.711998	0.126754	0.00990092	0.0387163	0.337201	2.53148e-09	2.59272e-08	0.296648	2.71841e-11	2.11826e-10	0.356221	1.08671e-13	9.95904e-13	0.384113	0.00870159	0.0998614	0.5985	1.38823e-05	0.000274183	0.526064	0.000188605	0.00212733	0.584914	2.30787e-05	0.000323821	0.2111	0.000740748	0.00483209
NM_141089	chr3L	21672139	21674518	+	2106	1	CG11249|Dmel\CG11249|Dmel_CG11249|78E3-78E3|protein-coding	17.69	25.06	0	11.86	19.93	28.18	19.46	33.72	20.23	16.54	19.87	16.15	-1.7995	0.199391	0.941481	0.16742	0.661321	0.978311	0.58186	0.119097	0.296768	0.162326	0.63763	0.948185	0.241458	0.542212	0.848384	1.9737	0.145907	0.619372	2.34665	0.0428618	0.248007	1.93912	0.189361	0.600116	2.00474	0.0963251	0.386929	0.415241	0.310618	0.637111
NM_001259222	chr2R	6695114	6696661	-	1421	1	Mob4|CG3403|DMob4|Dmel\CG3403|Dmob4|MOB4|dmob4|Dmel_CG3403|42C5-42C5|protein-coding	509.06	503.65	497.26	498.29	544.35	547.23	447.49	438.3	368.63	397.6	412.52	476.04	-0.00573222	1	1	0.105955	0.080386	0.214838	0.077478	0.335036	0.638134	-0.0224509	0.735445	1	0.300064	5.60368e-05	0.000261159	0.123356	0.559433	1	0.0989141	0.625312	1	-0.0329512	0.873581	1	0.28883	0.135187	0.480815	-0.0277938	0.746184	1
NM_143442	chr3R	29587237	29588104	-	766	1	CG7567|BcDNA:RE47447|Dmel\CG7567|Dmel_CG7567|99B4-99B4|protein-coding	4.83	4.04	0	0	1.81	0	53.06	62.11	45.7	30.06	2.84	0.95	-4.61337	0.625018	1	-2.16499	0.0403567	0.124934	3.92546	1.36947e-23	2.74278e-22	3.4428	7.97811e-17	7.99869e-16	-0.710398	0.425474	0.72995	2.40714	1	1	7.27045	6.21448e-06	0.000128996	7.77613	6.36944e-05	0.000794044	3.30393	1	1	6.03111	1.30225e-24	3.60416e-23
NM_141831	chr3R	11578826	11581476	+	2597	1	CG5342|Dmel\CG5342|Dmel_CG5342|86E11-86E11|protein-coding	0	0	0	0	0	0	1.77	0	1.5	2.25	0	0	0	1	1	5.12548e-15	1	1	3.05333	1	1	4.53056	0.0652387	0.159917	5.12548e-15	1	1	0	1	1	1.7484	1	1	3.56123	1	1	0	1	1	2.94863	1	1
NM_135036	chr2L	4948206	4949784	-	1449	1	jet|CG8873|Dmel\CG8873|FBXL15|JET|Dmel_CG8873|25B4-25B4|protein-coding	208.29	183.51	106.56	71.18	173.9	160.9	132.65	152.61	116.13	124.77	129.62	143.48	-1.11965	0.00500838	0.132401	-0.229019	0.0418126	0.128211	-0.187346	0.205776	0.453276	-0.321738	0.00515367	0.0168964	-0.0319949	0.818224	1	0.902309	0.0249828	0.208951	0.946043	0.0159295	0.118718	0.781609	0.0709803	0.311774	1.06987	0.00599469	0.0449905	0.0422455	0.82508	1
NM_001299973	chr3L	1648944	1651501	+	1287	1	CG13920|BEST:CK00246|CK00246|Dmel\CG13920|Dmel_CG13920|62A9-62A9|protein-coding	443.92	452.72	390.7	510.16	378.6	368.15	240.55	253.75	218.78	190.16	247.89	244.2	0.0255426	0.93423	1	-0.26595	9.63337e-05	0.000646154	-0.58825	1.4404e-09	1.50041e-08	-0.752207	2.75281e-21	3.15788e-20	-0.376416	1.33061e-06	7.52108e-06	-0.279735	0.187192	0.715633	-0.597531	0.00456679	0.0437544	-0.793838	0.000436798	0.00454716	-0.418712	0.0445496	0.221055	-0.321636	0.0018212	0.0107972
NM_168906	chr3L	21445834	21448128	+	1602	1	Syx7|Aval|Avl|CG5081|Dm Syx7|DmSyx7|Dmel\CG5081|FCP-C|SYX7|Syx|avl|braided|dSyn7|syx7|syx7/avl|Dmel_CG5081|78D2-78D2|protein-coding	476.89	482.63	615.65	510.16	470.99	499.96	422.73	464.92	343.91	362.28	323.58	383.87	0.249584	0.184024	0.906814	0.0148247	0.827607	1	0.158208	0.0530642	0.154566	-0.0622854	0.345576	0.616086	0.0491144	0.55928	0.869313	-0.223067	0.229825	0.785714	-0.0755798	0.71013	1	-0.328088	0.0747162	0.322958	-0.217229	0.276768	0.771109	0.144042	0.0926005	0.270695
NM_169461	chr3R	12352143	12356265	-	3857	1	MBD-R2|CG10042|CG17393|Dm Tam3|Dmel\CG10042|MBD|MBD-R2/NSL|MBDR2|Mbdr2|Mbrd2|TAM3|dMBD-R2|mbd-R2|Dmel_CG10042|87B7-87B8|protein-coding	656.23	620.87	556.46	616.93	598.7	601.77	601.37	512.83	396.36	369.04	359.54	375.32	-0.103383	0.580307	1	-0.0915642	0.103229	0.262509	0.0739274	0.364082	0.680021	-0.358529	1.37016e-08	8.88374e-08	-0.308408	3.19401e-06	1.73264e-05	0.0235339	0.941394	1	0.192907	0.318055	0.867165	-0.271347	0.137271	0.484101	-0.221873	0.213278	0.656963	0.166114	0.0379413	0.135423
NM_132724	chrX	14240266	14242822	-	2235	1	mRNA-cap|CG1810|Dmel\CG1810|PIR|Dmel_CG1810|12E5-12E5|protein-coding	539.62	489.9	520.94	628.8	527.15	564.5	445.72	509.28	361.89	356.26	419.14	436.13	0.177977	0.340874	1	0.0820953	0.244145	0.499597	0.161966	0.0728587	0.199746	-0.139706	0.0490656	0.125556	0.221251	0.00226261	0.00812523	-0.0841624	0.65345	1	-0.000253229	1	1	-0.333831	0.0756267	0.326234	0.0263687	0.902748	1	0.0804878	0.354746	0.701212
NM_001031870	chrX	6293106	6294343	-	1169	1	CG15892|CG32918|Dmel\CG15892|Dmel_CG15892|5E6-5E6|protein-coding	52.27	54.97	35.52	47.46	41.66	50.91	68.98	56.78	29.97	31.57	28.38	30.41	-0.349964	0.712453	1	-0.214213	0.2786	0.541373	0.499644	0.0308828	0.0979635	-0.420331	0.0400868	0.105467	-0.377261	0.0921774	0.217883	0.147663	1	1	0.860881	0.16104	0.603512	-0.0857682	1	1	-0.0435359	1	1	0.714182	0.00383344	0.0205282
NM_001260462	chr3R	31790592	31793907	-	2911	1	CG2118|Dmel\CG2118|MCC|Q9V9T5_DROME|mcc|Dmel_CG2118|100D2-100D2|protein-coding	393.26	367.02	426.22	450.84	413.02	366.34	385.58	393.94	512.49	538.15	366.16	365.82	0.224822	0.295468	1	0.0335365	0.691962	1	0.306487	0.000593319	0.00297425	0.846321	7.47299e-40	1.27056e-38	0.43404	2.49999e-09	1.78166e-08	-0.179558	0.403102	1	0.0973433	0.639595	1	0.60508	0.00127108	0.0116947	0.192194	0.347644	0.892037	0.273647	0.00523399	0.0266991
NM_001298751	chr2L	6562325	6564709	+	2382	1	Ent2|BEST:LD04971|CG11045|CG31911|DmENT2|DmEnt2|Dmel\CG31911|LD04971|P124|ent2|Dmel_CG31911|26E3-26E3|protein-coding	505.04	475.35	426.22	510.16	392.19	395.43	390.89	441.85	472.78	475.02	417.25	421.88	-0.0475422	0.844213	1	-0.31812	1.21673e-06	1.12919e-05	0.0349364	0.700352	1	0.331044	3.15674e-08	1.999e-07	0.264366	6.74702e-05	0.00031097	-0.258801	0.198228	0.73895	0.0981705	0.670468	1	0.362271	0.0562	0.263139	0.294896	0.119008	0.449838	0.353671	5.68548e-05	0.000470689
NM_142861	chr3R	23061493	23062751	+	1198	1	Ublcp1|4972728|BcDNA:LD21504|CG6697|DmUBLCP1|Dmel\CG6697|UBLCP1|Dmel_CG6697|94D10-94D10|protein-coding	215.53	235.25	248.63	225.42	179.34	186.35	176.87	196.97	144.61	142.81	185.44	189.09	0.0916846	0.77565	1	-0.303737	0.00217378	0.0102907	0.000701054	1	1	-0.268974	0.0069131	0.0220724	0.221697	0.0286405	0.0801238	-0.383601	0.196969	0.735902	-0.075147	0.824482	1	-0.376762	0.191258	0.604674	0.112958	0.75547	1	0.305057	0.0180662	0.0750375
NM_167042	chrX	5664628	5665940	-	1249	1	Sirt4|CG3187|D.mel3|Dmel\CG3187|dSIRT4|dmSRT407|Dmel_CG3187|5A10-5A10|protein-coding	369.93	323.37	319.67	296.6	228.25	240.89	182.18	184.55	216.53	222.48	209.1	209.99	-0.15096	0.574013	1	-0.565714	5.28231e-09	6.59961e-08	-0.647909	1.94563e-07	1.64743e-06	-0.279333	0.00240922	0.00846147	-0.237305	0.0184991	0.0543563	-0.402801	0.125206	0.571875	-0.480582	0.0643282	0.330751	-0.144472	0.589753	1	-0.103124	0.68626	1	-0.0816439	0.536399	0.924111
NM_137550	chr2R	19059421	19061065	+	1440	1	CG15109|Dmel\CG15109|Dmel_CG15109|56B2-56B2|protein-coding	0	0	0	0	0	0	0	0	0	0	0	0	0	1	1	5.12548e-15	1	1	0	1	1	0	1	1	5.12548e-15	1	1	0	1	1	0	1	1	0	1	1	0	1	1	0	1	1
NM_001299225	chr2R	7070495	7074152	-	3597	1	CG12831|Dmel\CG12831|Dmel_CG12831|42E7-42E7|protein-coding	0	0.81	0	0	0	0	0	0	0	0	0	1.9	-1.64817	1	1	-2.25701	1	1	-1.90868	1	1	-2.21768	1	1	1.4618	1	1	0	1	1	0	1	1	0	1	1	2.44312	1	1	0	1	1
NR_073920	chr3L	8569335	8569864	+	529	1	CR43910|Dmel\CR43910|Dmel_CR43910|66D6-66D6|ncRNA	0.8	1.62	0	0	1.81	1.82	1.77	0	1.5	1.5	0	0.95	-2.88812	1	1	0.543795	1	1	-0.158286	1	1	0.644711	1	1	-0.755294	1	1	3.26431	1	1	1.7484	1	1	3.26953	1	1	1.68665	1	1	-0.682439	1	1
NM_141825	chr3R	11554145	11554869	+	722	1	CG14708|Dmel\CG14708|Dmel_CG14708|86E10-86E10|protein-coding	0	0	0	0	0	0	0	0	0	0	0	0	0	1	1	5.12548e-15	1	1	0	1	1	0	1	1	5.12548e-15	1	1	0	1	1	0	1	1	0	1	1	0	1	1	0	1	1
NM_137100	chr2R	14243778	14246066	+	1766	1	SmydA-1|CG8503|Dmel\CG8503|Dmel_CG8503|50E5-50E6|protein-coding	76.4	71.14	106.56	106.78	64.31	65.45	81.36	60.33	63.69	57.12	57.71	40.86	0.549625	0.242035	0.996028	-0.187364	0.269122	0.526664	0.212191	0.318575	0.613615	0.0914792	0.592898	0.906816	-0.0922896	0.658294	0.981559	-0.724901	0.117781	0.558197	-0.320957	0.507427	1	-0.474283	0.271838	0.761218	-0.658027	0.162691	0.543065	0.400034	0.0708003	0.220096
NM_001276225	chr3R	32055279	32068441	-	5813	1	Map205|205-kDa MAP|205K MAP|205kD MAP|205kDa MAP|CG1483|Dmel\CG1483|MAP205|MAP4|map205|Dmel_CG1483|100E3-100E3|protein-coding	1422.64	1440.61	1101.07	1388.1	1678.35	1638.06	1437.98	1669.8	1443.07	1491.2	967.91	1001.49	-0.183171	0.120657	0.776221	0.2098	1.32501e-08	1.56729e-07	0.388692	2.33842e-10	2.6092e-09	0.415311	2.48278e-30	3.55657e-29	-0.0509044	0.236657	0.472541	0.404649	0.000343856	0.00753049	0.587458	3.45561e-05	0.00064105	0.58219	1.34617e-07	2.54139e-06	0.115324	0.334104	0.869392	0.179611	0.00448467	0.0234646
NM_001144246	chr2R	19430659	19437259	-	5596	1	Fak|CG10023|CT28129|DFAK|DFak|DFak56|Dfak|Dfak56|DmFAK|Dmel\CG10023|FAK|FAK65D|Fak56|Fak56D|dFak|fak|fak56|pFAK|ptk2|Dmel_CG10023|56D5-56D5|protein-coding	517.1	540.83	497.26	569.48	570.62	562.69	374.97	459.59	400.1	434.43	369	353.47	0.0308526	0.879363	1	0.0971582	0.102553	0.261021	-0.0716532	0.4287	0.768266	0.0377731	0.568009	0.879127	-0.0610794	0.378162	0.66999	0.0779761	0.703514	1	-0.0866733	0.690038	1	-0.00932195	0.970128	1	-0.108836	0.569588	1	-0.168088	0.057464	0.189049
NM_001275187	chr3L	20495347	20497084	+	1477	1	ND-39|CG6020|Dmel\CG6020|GM13757p|NDUFA9|NUEM|Ndufa9|Dmel_CG6020|77C6-77C6|protein-coding	4973.21	4932.99	5150.17	5232.08	3897.43	3997.88	3627.66	3561.4	3584.44	3753.55	3724.97	3749.43	0.0866311	0.146287	0.816442	-0.329564	8.7905e-41	4.37072e-39	-0.191827	1.69309e-10	1.90643e-09	-0.0529883	0.0427667	0.111387	0.0826212	0.00113687	0.00432015	-0.404501	5.4578e-11	3.5904e-09	-0.262677	1.42367e-05	0.000280859	-0.155861	0.0134104	0.0861977	-0.0209456	0.726388	1	0.138403	1.11371e-05	0.000103922
NM_135634	chr2L	11009821	11011086	-	1206	1	Art8|CG16840|DART8|Dart8|Dmel\CG16840|dART8|Dmel_CG16840|32C1-32C1|protein-coding	101.33	116.41	35.52	94.91	83.33	76.36	30.07	58.56	59.19	56.37	60.55	56.06	-0.719246	0.140841	0.808101	-0.448718	0.00210852	0.0100373	-1.02474	1.36277e-05	9.10144e-05	-0.533007	0.000454552	0.00181396	-0.410967	0.0118357	0.0365939	0.282477	0.678877	1	-0.288125	0.740013	1	0.170375	0.828599	1	0.29121	0.6491	1	-0.575293	0.0253877	0.0983091
NM_001272602	chrX	13739782	13741952	+	1061	1	CG11151|2|Dmel\CG11151|Dmel_CG11151|12B4-12B4|protein-coding	1051.9	978.19	876.12	794.9	1044.33	1049.01	624.36	677.86	1135.12	1176.27	933.85	970.14	-0.261825	0.0697719	0.612375	0.0419302	0.389591	0.692535	-0.370006	9.6945e-08	8.46425e-07	0.567037	4.90265e-34	7.48704e-33	0.396296	1.79805e-14	1.70665e-13	0.315483	0.0270008	0.21908	-0.0923581	0.538777	1	0.81257	4.65653e-10	1.10619e-08	0.641126	1.3717e-06	2.29341e-05	-0.411296	5.09207e-11	8.27111e-10
NM_164380	chr2L	329910	332335	-	2423	1	CG31921|Dmel\CG31921|NEST:bs08h12|Dmel_CG31921|21C1-21C1|protein-coding	17.69	9.7	11.84	0	22.64	13.64	14.15	14.2	5.24	6.01	6.62	3.8	-1.1655	0.452243	1	0.399846	0.386917	0.688639	0.316135	0.68755	1	-0.893894	0.0967577	0.223823	-0.893606	0.132114	0.291206	1.57183	0.368389	1	1.45724	0.34381	0.909067	0.26158	1	1	0.257158	1	1	-0.0821388	1	1
NM_001202077	chr2R	24809325	24810107	+	780	1	CG42851|Dmel\CG42851|chr2R_20696695_20697629.0|Dmel_CG42851|60E2-60E2|protein-coding	0	0	0	0	0	0	0	0	0	0	0	0.95	0	1	1	5.12548e-15	1	1	0	1	1	0	1	1	2.65555	1	1	0	1	1	0	1	1	0	1	1	1.68665	1	1	0	1	1
NM_135745	chr2L	12708792	12712470	-	3473	1	CG5787|Dmel\CG5787|Dmel_CG5787|33F3-33F3|protein-coding	184.97	217.47	236.79	355.92	294.37	269.98	268.85	259.08	202.3	196.92	232.75	234.7	0.576962	0.0322249	0.424961	0.48575	2.97825e-06	2.62848e-05	0.662123	1.15294e-07	9.9949e-07	0.368543	0.000339674	0.00138098	0.704961	2.19244e-11	1.78314e-10	-0.0797435	0.797283	1	0.100696	0.703565	1	-0.22483	0.399113	0.954345	0.110792	0.696755	1	0.177159	0.1085	0.307457
NM_144112	chr2R	18311822	18311998	+	175	1	Tango8|CG14503|Dmel\CG14503|TANGO8|Dmel_CG14503|55C2-55C2|protein-coding	0	4.04	0	0	0.91	1.82	0	1.77	0.75	1.5	0.95	0.95	-3.54686	0.537033	1	-0.534428	0.752293	1	-0.832732	1	1	-0.433329	0.757119	1	-0.556899	1	1	2.89847	1	1	1.74841	1	1	2.90354	1	1	2.4431	1	1	-0.305751	1	1
NM_001169860	chr3L	2961534	2963788	+	1707	1	Or63a|63B.1|63a|CG9969|DOR28|Dmel\CG9969|Dmel_CG9969|63A2-63A2|protein-coding	20.11	29.1	11.84	11.86	14.49	13.64	7.07	7.1	11.24	6.76	12.3	10.45	-1.0229	0.45825	1	-0.80376	0.0185005	0.0658273	-1.50865	0.0046136	0.0189417	-1.0625	0.00505077	0.016594	-0.619106	0.113475	0.259822	0.233691	1	1	-0.453981	0.726589	1	-0.0506113	1	1	0.385941	1	1	-0.705024	0.229675	0.529072
NM_141423	chr3R	6692732	6693527	+	731	1	Ccp84Ad|BG:DS00004.4|CG2341|Ccp|DmelCcp84Ad|Dmel\CG2341|cc5|Dmel_CG2341|84A3-84A3|protein-coding	0.8	1.62	0	0	0	0	0	0	0	0	0	0	-2.88812	1	1	-3.62527	0.254007	0.503499	-3.21162	0.502701	0.848115	-3.57945	0.25554	0.485371	-3.41084	0.502458	0.802957	0	1	1	0	1	1	0	1	1	0	1	1	0	1	1
NM_001258580	chrX	2782906	2790567	-	2059	1	CG32795|CG2716|CG2766|Dmel\CG32795|EG:BACN33B1.2|Dmel_CG32795|3B6-3B6|protein-coding	269.41	269.2	248.63	332.2	329.69	338.16	314.83	331.83	317.68	379.56	269.65	266.05	0.127489	0.63393	1	0.307924	9.20132e-05	0.000621071	0.534141	9.52807e-08	8.32744e-07	0.75205	2.30134e-14	2.0915e-13	0.481028	1.57771e-08	1.06241e-07	0.192024	0.482202	1	0.422007	0.0763912	0.368652	0.608104	0.0123773	0.0810187	0.336404	0.168138	0.556253	0.226924	0.0188776	0.0775307
NR_133308	chr3L	22424469	22424909	-	440	1	CR45966|Dmel\CR45966|Dmel_CR45966|79E3-79E3|ncRNA	0	0.81	0	0	0.91	2.73	0	0	1.5	0	0	0	-1.64817	1	1	1.9121	0.381525	0.681881	-1.90868	1	1	1.08162	1	1	-2.07448	1	1	3.26431	1	1	0	1	1	2.41182	1	1	0	1	1	-3.63115	0.254128	0.552089
NM_137135	chr2R	14665641	14666817	-	1174	1	CG12860|Dmel\CG12860|anon-WO0140519.75|bs33f06.y1|Dmel_CG12860|51B9-51B9|protein-coding	2.41	0	0	0	0	0	0	0	0	0.75	0	0	-2.88798	1	1	-3.62519	0.254007	0.503499	-3.21144	0.502701	0.848115	-1.14035	0.63048	0.940578	-3.41073	0.253688	0.491791	0	1	1	0	1	1	1.66033	1	1	0	1	1	0	1	1
NM_164544	chr2L	3519677	3522555	+	2385	1	CG8851|Dmel\CG8851|Dmel_CG8851|23F6-23F6|protein-coding	2.41	0	0	0	0	0	0	0	0	0.75	0	0	-2.88798	1	1	-3.62519	0.254007	0.503499	-3.21144	0.502701	0.848115	-1.14035	0.63048	0.940578	-3.41073	0.253688	0.491791	0	1	1	0	1	1	1.66033	1	1	0	1	1	0	1	1
NR_133412	chr3R	17432381	17432870	+	489	1	CR46053|Dmel\CR46053|Dmel_CR46053|90A7-90A7|ncRNA	0	0	0	0	0	0	1.77	0	0	0.75	0	0	0	1	1	5.12548e-15	1	1	3.05333	1	1	2.43893	1	1	5.12548e-15	1	1	0	1	1	1.7484	1	1	1.66033	1	1	0	1	1	2.94863	1	1
NM_001300265	chr3R	6361672	6368189	-	5235	1	CG42724|CG15187|CG31367|CG33097|Dmel\CG42724|Dmel_CG31367|Dmel_CG33097|Dmel_CG42724|83E4-83E4|protein-coding	343.4	320.13	189.43	261.01	372.26	332.7	298.91	232.46	207.54	184.9	171.25	194.79	-0.539858	0.0470698	0.515337	0.0851476	0.319679	0.598292	-0.049505	0.686355	1	-0.377533	2.24579e-05	0.000107266	-0.369284	0.000136119	0.000600975	0.636641	0.0158933	0.153755	0.505449	0.0864765	0.402475	0.146116	0.654874	1	0.153668	0.587876	1	-0.133926	0.287301	0.603019
NM_001299662	chr2R	18796975	18802405	-	2331	1	MFS14|8717|CG15095|Dmel\CG15095|l(2)08717|l208717|lethal (2) 08717|lethal(2)08717|Dmel_CG15095|55F3-55F4|protein-coding	1017.32	945.04	840.6	794.9	876.76	807.21	601.37	569.61	691.56	701.25	625.4	649.93	-0.243902	0.0969893	0.705071	-0.222946	0.000139594	0.000902349	-0.474126	2.27218e-11	2.73109e-10	-0.11469	0.0276775	0.075962	-0.132844	0.0219989	0.0634517	0.0327532	0.847064	1	-0.214356	0.164174	0.610044	0.112994	0.460845	1	0.0941473	0.547124	1	-0.250529	0.000840258	0.00541288
NM_140905	chr3L	19928743	19932930	+	1533	1	RhoGDI|CG7823|Dmel\CG7823|Dmel_CG7823|76D5-76D5|protein-coding	2144.01	2248.22	2166.62	2016.9	1528.9	1566.25	1190.35	1089.54	1904.61	1895.57	1204.44	1226.69	-0.0512075	0.593376	1	-0.507068	1.35639e-44	7.29552e-43	-0.675106	7.11673e-39	1.94138e-37	0.171183	1.27722e-07	7.73567e-07	-0.364247	1.77462e-20	2.17119e-19	-0.444189	4.88662e-06	0.000173404	-0.608024	7.03301e-09	2.07044e-07	0.206083	0.0222515	0.129983	-0.329977	0.000570461	0.00581822	-0.167339	0.00118797	0.007378
NM_001272221	chrX	1900699	1901911	-	899	1	CG32803|CG14819|Dmel\CG32803|Dmel_CG32803|2B14-2B15|protein-coding	88.46	81.65	142.07	177.96	94.2	91.81	81.36	70.98	127.37	108.23	89.88	111.17	0.928838	0.0150347	0.269047	0.126404	0.406969	0.714294	0.111324	0.62906	0.991401	0.849076	1.70631e-09	1.17966e-08	0.728837	3.54281e-06	1.90914e-05	-0.790726	0.037335	0.272638	-0.800066	0.033608	0.207476	-0.0966371	0.834542	1	-0.217175	0.543676	1	-0.0143548	1	1
NM_057220	chr2L	8431086	8433598	-	1712	1	grk|CG17610|CT32746|Dmel\CG17610|GRK|Grk|s-Grk|Dmel_CG17610|29C4-29C4|2-30 cM|protein-coding	163.25	179.47	106.56	237.28	184.77	179.08	199.87	204.07	143.11	151.07	163.68	171.98	0.0231822	1	1	0.0842564	0.436071	0.751111	0.507525	7.65303e-05	0.000455824	0.159681	0.134763	0.293628	0.458807	2.65681e-05	0.00012844	0.0726915	0.83947	1	0.499332	0.0967329	0.434257	0.120145	0.735643	1	0.418317	0.175563	0.571815	0.423946	0.000813449	0.00526618
NR_125270	chr3R	26519580	26522279	+	2263	1	CR45226|Dmel\CR45226|Dmel_CR45226|97B6-97B6|ncRNA	5.63	10.51	0	0	5.43	10	12.38	5.32	4.5	8.27	10.41	4.75	-5.44941	0.229169	0.977237	-0.0653664	1	1	0.39977	0.601603	0.964098	0.0412613	1	1	0.395205	0.54773	0.855794	5.23214	0.228905	0.785108	4.62047	0.232751	0.748847	5.23794	0.22957	0.678024	5.18977	0.143606	0.499541	0.464933	0.585416	0.978695
NM_168153	chr3L	5997208	6026317	+	2910	1	PVRAP|CG13292|CG32406|CG6062|Dmel\CG32406|Dmel_CG32406|65A2-65A3|protein-coding	156.82	149.56	94.72	130.51	152.17	151.81	74.29	67.43	101.15	90.95	52.98	56.06	-0.424749	0.304418	1	-0.0136531	0.911384	1	-0.840501	1.31985e-06	1.00421e-05	-0.293226	0.013515	0.0405118	-1.00037	1.75699e-11	1.43719e-10	0.42271	0.288135	0.888775	-0.398622	0.35614	0.927864	0.11541	0.868369	1	-0.591227	0.198455	0.624656	-0.826084	2.68373e-06	2.76188e-05
NM_141214	chr3R	4433965	4436175	+	1682	1	CG1074|Dmel\CG1074|anon-WO0118547.308|Dmel_CG1074|82B1-82B1|protein-coding	283.88	274.86	142.07	166.1	214.66	219.98	111.43	125.99	129.62	163.1	115.43	120.67	-0.838932	0.00732941	0.167821	-0.364495	2.75944e-05	0.000206554	-0.963567	2.21631e-13	3.02778e-12	-0.552659	4.3472e-07	2.50521e-06	-0.753447	6.8658e-13	6.04699e-12	0.486183	0.160973	0.659626	-0.108486	0.781042	1	0.270235	0.445474	1	0.0687459	0.875826	1	-0.598415	2.11845e-05	0.000188719
NM_165621	chr2R	8720100	8721624	-	1522	1	CG30357|BcDNA:AT27059|Dmel\CG30357|Dmel_CG30357|44E3-44E3|protein-coding	61.92	66.29	82.88	35.59	76.08	66.36	60.14	60.33	39.71	29.31	21.76	38.96	-0.0941025	1	1	0.149667	0.407726	0.715017	0.180525	0.445751	0.791952	-0.511895	0.0105679	0.0324453	-0.588618	0.0134656	0.0410105	0.255172	0.6631	1	0.289074	0.683688	1	-0.432967	0.455238	1	-0.508985	0.497404	1	0.0316209	0.945439	1
NM_079071	chr2R	19447319	19451600	-	1592	1	betaTub56D|1t|A1ZBL0_DROME|B1t|BETA 56D|CG9277|DTB2|Dmbeta1|Dmel\CG9277|T|TBB1_DROME|Tub|Tub2D|Tubulin|beta|beta-Tub|beta-Tub56D|beta-tub|beta-tub56D|beta-tubulin56D|beta1|beta1-Tubulin|beta1-tub|beta1Tub|beta1t|beta1tub|beta56D|betaTub|betaTub1|beta[[1]] tubulin|beta[[1]]-tubulin|betatub(56D)|betatub56D|l(2)k00705|Dmel_CG9277|56D7-56D8|protein-coding	5847.38	5667.84	5813.18	6560.86	5219.82	5265.97	4936.52	4883.4	4465.56	4390.17	4355.11	4325.24	0.122624	0.0297444	0.407651	-0.13736	3.40886e-09	4.32851e-08	0.0409024	0.136185	0.326325	0.00112161	0.96552	1	0.081266	0.000760976	0.00297027	-0.24825	8.19405e-06	0.000274268	-0.0659262	0.228831	0.742868	-0.137732	0.0122391	0.0802981	-0.0582606	0.286123	0.787517	0.17892	1.67699e-10	2.61947e-09
NM_001297909	chrX	3387944	3448943	-	5928	1	CG12535|Dmel\CG12535|Dmel_CG12535|3D2-3D3|protein-coding	181.75	206.96	165.75	177.96	144.01	179.08	187.49	179.22	234.52	203.69	162.74	149.18	-0.158265	0.670561	1	-0.268757	0.0390756	0.121695	0.186741	0.16159	0.373896	0.552969	4.29572e-07	2.47804e-06	0.171712	0.141664	0.308273	-0.0988213	0.8088	1	0.360202	0.273737	0.796394	0.694627	0.021671	0.127117	0.312794	0.366306	0.922861	0.456049	0.00312354	0.0172006
NM_078923	chr2R	7232840	7234913	-	1523	1	Or43a|43B.1|43B1|43a|AN14|CG1854|DOR43B.1|DOR43a|DOR87|Dmel\CG1854|Dor87|OR43a|Or|Or43A|Or43B.1|Or87|dor87|or43a|Dmel_CG1854|43A1-43A1|protein-coding	0	0	0	0	0	0	0	0	0	0	1.89	0.95	0	1	1	5.12548e-15	1	1	0	1	1	0	1	1	4.07914	0.128697	0.2858	0	1	1	0	1	1	0	1	1	2.93679	1	1	0	1	1
NM_001259527	chr2R	22089423	22090691	-	1133	1	CG43393|Dmel\CG43393|Dmel_CG43393|58B5-58B5|protein-coding	0.8	1.62	11.84	0	2.72	5.45	3.54	0	0	3.01	0	5.7	2.14687	1	1	1.66852	0.154795	0.353573	0.752096	1	1	0.644823	1	1	1.62529	0.259186	0.500751	-0.524231	1	1	-1.30321	1	1	-1.53007	0.667083	1	-0.568621	1	1	-0.882895	0.519041	0.904963
NM_001274800	chr3L	11921513	11922599	+	1084	1	CG11588|Dmel\CG11588|Dmel_CG11588|68E3-68E3|protein-coding	1.61	3.23	0	0	6.34	5.45	3.54	5.32	0	0.75	0	0	-3.78724	0.50124	1	1.2473	0.115925	0.287943	1.0975	0.231628	0.497156	-2.0789	0.132058	0.289134	-4.34138	0.0647294	0.161885	4.85687	0.375031	1	3.678	0.500114	1	1.66033	1	1	0	1	1	-0.135824	1	1
NR_124106	chr2L	5888149	5888484	+	335	1	CR44578|Dmel\CR44578|Dmel_CR44578|26A1-26A1|ncRNA	0	0	0	0	0	0	0	0	0	0	0	0	0	1	1	5.12548e-15	1	1	0	1	1	0	1	1	5.12548e-15	1	1	0	1	1	0	1	1	0	1	1	0	1	1	0	1	1
NM_130694	chrX	3236130	3236686	-	554	1	CG14265|BcDNA:RE43371|Dmel\CG14265|EG:96G10.8|Dmel_CG14265|3C10-3C10|protein-coding	0	2.43	0	0	1.81	2.73	3.54	7.1	0.75	0	0	0.95	-2.88819	1	1	0.849567	0.733399	1	2.27389	0.0767784	0.208166	-1.14065	0.63048	0.940578	-0.755352	1	1	3.55589	1	1	3.92213	0.251602	0.765092	1.66027	1	1	1.68665	1	1	1.43926	0.231609	0.532212
NM_001038872	chr2R	19330889	19335188	+	576	1	CG34045|BP1009|Dmel\CG34045|Dmel_CG34045|56D1-56D1|protein-coding	3.22	0.81	0	0	5.43	2.73	3.54	3.55	1.5	0.75	0	0	-3.54472	1	1	0.979012	0.444056	0.7608	1.03197	0.516735	0.862941	-0.432555	0.734977	1	-4.09234	0.130977	0.289301	4.34831	0.627423	1	3.38398	0.502509	1	2.90349	1	1	0	1	1	0.0664374	1	1
NM_001298191	chrX	11368445	11369283	+	757	1	Tim8|BcDNA:SD06593|CG1728|Dmel\CG1728|TIM8|Dmel_CG1728|10B6-10B6|protein-coding	287.91	295.88	272.31	462.7	241.83	301.8	205.17	198.74	246.51	293.88	256.41	227.09	0.350717	0.134912	0.790794	-0.105091	0.338225	0.625541	-0.26048	0.0214143	0.0720861	0.268342	0.00563313	0.0183173	0.217223	0.0159003	0.0476274	-0.444435	0.110608	0.540373	-0.594913	0.0155272	0.116328	-0.0987192	0.705198	1	-0.150547	0.54023	1	-0.15483	0.297016	0.617049
NM_137865	chr2R	22704704	22705639	+	684	1	Obp58b|C13518|CG13518|DmelObp58b|Dmel\CG13518|Dmel_CG13518|59A3-59A3|protein-coding	0.8	0	0	0	0	0	0	0	0	0	0.95	1.9	-1.6481	1	1	-2.25697	1	1	-1.90859	1	1	-2.21759	1	1	2.00475	0.381101	0.671298	0	1	1	0	1	1	0	1	1	2.93682	1	1	0	1	1
NM_166058	chr2R	14514030	14514992	+	475	1	CG30197|BcDNA:RE05231|Dmel\CG30197|Dmel_CG30197|51A6-51A6|protein-coding	1606	1526.3	1195.79	1032.18	1407.53	1416.26	1227.5	1132.13	1912.1	1935.4	1334.06	1370.17	-0.472439	8.019e-05	0.00477899	-0.151873	0.000104523	0.000695627	-0.137924	0.0109201	0.0405156	0.676571	5.83205e-91	1.7318e-89	0.276879	1.22911e-11	1.0151e-10	0.332286	0.00597221	0.075947	0.350208	0.005113	0.0481303	1.13272	2.58208e-26	1.27641e-24	0.732335	1.02935e-10	2.57775e-09	0.0145847	0.782614	1
NR_133468	chr3R	27999622	28000302	-	680	1	CR46087|Dmel\CR46087|lincRNA.874|Dmel_CR46087|98B7-98B7|ncRNA	0	0	0	0	0	0	0	0	0	0	0	0.95	0	1	1	5.12548e-15	1	1	0	1	1	0	1	1	2.65555	1	1	0	1	1	0	1	1	0	1	1	1.68665	1	1	0	1	1
NM_141535	chr3R	8341661	8343516	-	1853	1	CG9601|28573184|Dmel\CG9601|PNKP|Dmel_CG9601|84F13-84F13|protein-coding	159.23	156.83	118.39	213.55	164.85	138.17	122.04	106.47	103.4	105.98	85.15	76.96	0.0891114	0.834906	1	-0.0628245	0.610986	0.93057	-0.196951	0.209564	0.460008	-0.214033	0.0647459	0.159753	-0.473596	0.000417578	0.00170908	-0.140242	0.699434	1	-0.269816	0.472692	1	-0.319195	0.397101	0.952063	-0.578941	0.0940782	0.380765	-0.133388	0.43593	0.81157
NM_206236	chr3L	1759172	1771758	-	12079	1	Dhc62B|CG15804|CG18613|DHC|DHC7C|Dhc|Dmel\CG15804|dhc|Dmel_CG15804|62B1-62B3|protein-coding	57.9	43.65	59.2	59.32	73.37	60.9	111.43	83.4	48.7	42.84	51.09	51.31	0.240582	0.730765	1	0.399606	0.048943	0.145933	1.20826	1.94449e-07	1.64728e-06	0.229449	0.272397	0.511145	0.499445	0.0173116	0.0511217	0.170257	0.826538	1	0.979527	0.0585348	0.311119	-0.0275235	1	1	0.241175	0.810107	1	0.809371	0.000135352	0.00104048
NM_001103458	chrX	9887972	9899585	-	1181	1	CG15249|Dmel\CG15249|Dmel_CG15249|9A3-9A3|protein-coding	0	1.62	0	0	0.91	1.82	0	0	2.25	0	0	0.95	-2.39749	1	1	0.682903	1	1	-2.70254	1	1	0.780684	1	1	-0.23664	1	1	2.89847	1	1	0	1	1	2.90343	1	1	1.68665	1	1	-3.25438	0.502752	0.88639
[truncated: 16,413 more rows]
[truncated: 15 more columns]

[truncated: 9 more sheets: Table S7, Table S8, Table S9, Table S10, Table S11, Table S12, Table S13, Table S14, Table S15]
