# Supplementary material for: OXR1 maintains the retromer to delay brain aging under dietary restriction
Source: Nat Commun. 2024 Jan 11;15:467. doi: 10.1038/s41467-023-44343-3 (PMC10784588; doi:10.1038/s41467-023-44343-3)
Supplement: Supplementary file 5 — Source Data [file 41467_2023_44343_MOESM5_ESM.xlsx]

## Sheet: Figure 1a
Original source data from Wilson et al., Current Biology 2020 (PMID 32502405)
Drosophila genotype data from Mackay et al., Nature 2012 (PMID 22318601)
Replicate data points were averaged.
AL WT	AL Alt	DR WT	DR Alt
52	51	67.5	61
49.5	47	66	60
43	53	63	54
40	45	62	55
39	49	57	53
39	49	57	49
38	44	56	50
39	42	52	51
36	45	53	49
34	44	54	49
35	43	54	47
35	42	52	47
36	41.5	53	51
33	41	51	45
35	42	51	45
33	45	52	37
29	39	49	51
32	44	51	46
31	39	47	45
31	39	44	47
32	33	47	47
32	36	44	45
29	37	45	43
27	38	37	43
27	37	40	46
27	35.5	38	42
26	35	37	40.5
26	35	37	45
23	35	35	41
23	33	35	46
18	33	28.5	40
19	34	27	37
20.6667	33	19	42
16	33	19.3333	42
19	31	15	42
12	31	13	39
15.5	31	15	41
3	31	13	43
	34		41
	31		40
	29		40
	31		34
	31		40
	31		38
	31		39
	29		40
	28		36.5
	30		37
	29		37
	29		34
	28		39
	28		39
	28		35
	27.5		37
	26		36
	28		36
	26		39
	27		37
	24		36
	21		35.5
	25		35
	24		35
	25		37
	24		34
	25		36
	24		34
	25		31
	24		32
	26		33
	23		25
	24		25
	22.5		34
	25		30
	24		25
	22		26
	24		25
	23		26
	20		29
	23		27
	21		21
	24		19
	20		28
	20		27
	22		25
	20		23
	13		22
	20		19
	17		20.5
	19		19
	18.5		19
	19		22
	17		25
	17		21
	15		23
	16		21
	14		19
	13		16
	9		16
	9		17
	2		11

## Sheet: Figure 1b
Day of deaths	DR Control	DR RNAi	AL Control	AL RNAi
10	1
10	1
10	1
13	1
13	1
13	1
13	1
13	1
13	1
13	1
13	1
13	1
13	1
13	1
13	1
13	1
13	1
13	1
13	1
13	1
13	1
13	1
13	1
15	1
15	1
17	1
17	1
17	1
17	1
17	1
17	1
17	1
17	1
17	1
17	1
20	1
20	1
22	1
22	1
22	1
24	1
24	1
24	1
27	1
27	1
27	1
27	1
27	1
27	1
27	1
27	1
27	1
29	1
29	1
29	1
29	1
29	1
29	1
31	1
34	1
34	1
34	1
34	1
34	1
34	1
34	1
34	1
34	1
34	1
34	1
34	1
36	1
36	1
36	1
36	1
36	1
36	1
36	1
36	1
39	1
39	1
39	1
39	1
39	1
39	1
39	1
39	1
39	1
39	1
39	1
39	1
39	1
39	1
39	1
39	1
39	1
39	1
41	1
41	1
41	1
41	1
41	1
43	1
43	1
45	1
45	1
45	1
45	1
48	1
48	1
48	1
48	1
48	1
48	1
48	1
48	1
50	1
52	1
52	1
52	1
52	1
52	1
52	1
52	1
55	1
55	1
55	1
55	1
55	1
55	1
55	1
55	1
55	1
55	1
55	1
55	1
55	1
55	1
55	1
55	1
55	1
55	1
55	1
57	1
57	1
57	1
57	1
57	1
57	1
57	1
57	1
59	1
59	1
59	1
59	1
59	1
59	1
59	1
62	1
62	1
62	1
62	1
62	1
62	1
62	1
62	1
62	1
62	1
62	1
62	1
62	1
64	1
64	1
66	1
66	1
66	1
66	1
8	1
10		1
10		1
10		1
10		1
10		1
13		1
13		1
13		1
13		1
13		1
13		1
13		1
13		1
13		1
13		1
13		1
13		1
13		1
13		1
13		1
13		1
13		1
13		1
15		1
15		1
15		1
15		1
15		1
15		1
15		1
17		1
17		1
17		1
17		1
20		1
20		1
20		1
20		1
20		1
20		1
20		1
20		1
22		1
22		1
22		1
22		1
22		1
24		1
24		1
24		1
24		1
24		1
24		1
24		1
24		1
24		1
24		1
24		1
24		1
24		1
27		1
27		1
27		1
27		1
27		1
27		1
27		1
27		1
27		1
27		1
27		1
29		1
29		1
29		1
29		1
31		1
31		1
31		1
31		1
31		1
31		1
31		1
31		1
31		1
31		1
31		1
31		1
34		1
34		1
34		1
34		1
34		1
34		1
34		1
34		1
34		1
34		1
34		1
34		1
34		1
34		1
34		1
34		1
34		1
34		1
34		1
34		1
34		1
34		1
36		1
36		1
36		1
36		1
36		1
36		1
36		1
36		1
36		1
36		1
39		1
39		1
39		1
39		1
39		1
39		1
39		1
39		1
39		1
39		1
39		1
39		1
39		1
39		1
41		1
41		1
41		1
41		1
41		1
41		1
41		1
41		1
43		1
43		1
43		1
43		1
43		1
43		1
43		1
43		1
43		1
43		1
45		1
45		1
45		1
45		1
45		1
45		1
45		1
45		1
45		1
45		1
48		1
48		1
48		1
48		1
48		1
48		1
48		1
48		1
50		1
50		1
52		1
52		1
52		1
52		1
52		1
55		1
55		1
55		1
55		1
55		1
55		1
55		1
55		1
57		1
57		1
57		1
57		1
59		1
59		1
62		1
62		1
8		1
8		1
10			1
13			1
13			1
13			1
13			1
13			1
13			1
13			1
15			1
15			1
15			1
15			1
15			1
15			1
15			1
15			1
15			1
15			1
17			1
17			1
17			1
17			1
17			1
17			1
17			1
17			1
20			1
20			1
20			1
20			1
20			1
20			1
20			1
20			1
20			1
20			1
20			1
20			1
20			1
20			1
20			1
20			1
20			1
20			1
20			1
22			1
22			1
22			1
22			1
22			1
22			1
22			1
22			1
22			1
22			1
24			1
24			1
24			1
27			1
27			1
27			1
27			1
27			1
27			1
27			1
27			1
27			1
27			1
27			1
27			1
27			1
27			1
27			1
27			1
27			1
29			1
29			1
29			1
29			1
29			1
29			1
29			1
29			1
29			1
29			1
29			1
29			1
29			1
29			1
29			1
31			1
31			1
31			1
31			1
31			1
31			1
31			1
31			1
31			1
31			1
31			1
31			1
31			1
34			1
34			1
34			1
34			1
34			1
34			1
34			1
34			1
34			1
34			1
34			1
34			1
34			1
34			1
34			1
34			1
34			1
34			1
34			1
34			1
34			1
34			1
34			1
34			1
34			1
34			1
34			1
36			1
36			1
36			1
36			1
36			1
36			1
36			1
36			1
36			1
36			1
36			1
36			1
36			1
36			1
36			1
36			1
36			1
39			1
39			1
39			1
39			1
39			1
39			1
39			1
39			1
39			1
39			1
39			1
41			1
41			1
41			1
41			1
41			1
41			1
41			1
43			1
43			1
43			1
43			1
43			1
43			1
45			1
45			1
45			1
48			1
48			1
48			1
48			1
48			1
50			1
52			1
52			1
8			1
8			1
8			1
10				1
10				1
10				1
13				1
13				1
13				1
13				1
13				1
15				1
15				1
15				1
15				1
17				1
17				1
17				1
17				1
17				1
17				1
17				1
17				1
17				1
17				1
17				1
17				1
17				1
20				1
20				1
20				1
20				1
20				1
20				1
20				1
20				1
20				1
20				1
20				1
20				1
20				1
20				1
20				1
20				1
20				1
20				1
20				1
20				1
20				1
20				1
20				1
22				1
22				1
22				1
22				1
22				1
22				1
22				1
22				1
22				1
22				1
22				1
22				1
22				1
22				1
24				1
24				1
24				1
24				1
24				1
24				1
24				1
24				1
24				1
24				1
24				1
24				1
24				1
27				1
27				1
27				1
27				1
27				1
27				1
27				1
27				1
27				1
27				1
27				1
27				1
27				1
27				1
27				1
27				1
27				1
27				1
27				1
27				1
27				1
27				1
29				1
29				1
29				1
29				1
29				1
29				1
29				1
29				1
29				1
29				1
29				1
29				1
29				1
29				1
29				1
29				1
29				1
31				1
31				1
31				1
31				1
31				1
31				1
31				1
31				1
31				1
31				1
31				1
31				1
31				1
31				1
31				1
31				1
31				1
31				1
31				1
31				1
31				1
31				1
31				1
31				1
34				1
34				1
34				1
34				1
34				1
34				1
34				1
34				1
34				1
34				1
34				1
34				1
34				1
34				1
34				1
34				1
34				1
36				1
36				1
36				1
36				1
36				1
36				1
36				1
36				1
36				1
36				1
36				1
39				1
39				1
39				1
39				1
39				1
39				1
39				1
39				1
39				1
39				1
39				1
39				1
39				1
39				1
41				1
41				1
41				1
43				1
43				1
43				1
43				1
45				1
45				1
48				1
48				1
48				1
48				1
50				1
52				1
8				1

## Sheet: Figure 1c
Day of deaths	Mutant DR	Mutant AL	Control DR	Control AL
2	1
1		1
12			1
12			1
12			1
12			1
33			1
35			1
40			1
40			1
40			1
40			1
40			1
40			1
40			1
42			1
42			1
42			1
42			1
42			1
47			1
47			1
47			1
47			1
47			1
47			1
47			1
47			1
47			1
47			1
47			1
49			1
49			1
49			1
49			1
49			1
49			1
52			1
52			1
52			1
52			1
52			1
52			1
52			1
52			1
52			1
52			1
52			1
52			1
52			1
52			1
52			1
52			1
54			1
54			1
54			1
54			1
54			1
54			1
54			1
54			1
54			1
54			1
54			1
54			1
56			1
56			1
56			1
56			1
56			1
56			1
56			1
56			1
56			1
56			1
56			1
56			1
56			1
56			1
56			1
56			1
56			1
56			1
56			1
56			1
56			1
56			1
56			1
56			1
56			1
56			1
59			1
59			1
59			1
59			1
59			1
59			1
59			1
59			1
61			1
61			1
61			1
61			1
61			1
61			1
61			1
61			1
61			1
61			1
61			1
61			1
63			1
63			1
63			1
63			1
63			1
63			1
63			1
63			1
66			1
66			1
66			1
68			1
68			1
68			1
68			1
68			1
68			1
68			1
68			1
68			1
68			1
68			1
68			1
68			1
68			1
68			1
68			1
68			1
68			1
68			1
68			1
68			1
68			1
68			1
68			1
68			1
70			1
70			1
73			1
73			1
73			1
73			1
73			1
73			1
73			1
73			1
73			1
73			1
75			1
75			1
75			1
75			1
75			1
75			1
75			1
75			1
75			1
75			1
75			1
77			1
80			1
82			1
12				1
12				1
12				1
12				1
14				1
17				1
17				1
17				1
19				1
19				1
19				1
19				1
19				1
19				1
19				1
19				1
19				1
19				1
19				1
19				1
19				1
19				1
19				1
19				1
19				1
19				1
21				1
21				1
21				1
21				1
21				1
21				1
21				1
21				1
21				1
21				1
21				1
21				1
21				1
21				1
21				1
21				1
21				1
21				1
21				1
21				1
21				1
24				1
24				1
24				1
24				1
24				1
24				1
24				1
24				1
24				1
24				1
24				1
24				1
24				1
24				1
24				1
24				1
24				1
24				1
24				1
24				1
24				1
24				1
24				1
24				1
24				1
26				1
26				1
26				1
26				1
26				1
26				1
26				1
26				1
26				1
26				1
26				1
26				1
26				1
26				1
26				1
26				1
26				1
26				1
26				1
26				1
26				1
26				1
26				1
26				1
26				1
26				1
26				1
26				1
26				1
26				1
26				1
26				1
26				1
28				1
28				1
28				1
28				1
28				1
28				1
28				1
28				1
31				1
31				1
31				1
31				1
31				1
31				1
31				1
31				1
31				1
31				1
31				1
31				1
31				1
31				1
31				1
31				1
31				1
31				1
31				1
31				1
31				1
33				1
33				1
33				1
33				1
33				1
33				1
33				1
33				1
33				1
33				1
33				1
33				1
33				1
33				1
33				1
33				1
33				1
33				1
33				1
33				1
33				1
33				1
33				1
35				1
35				1
35				1
35				1
35				1
35				1
35				1
38				1
38				1
38				1
40				1
40				1
40				1
40				1
40				1
42				1
42				1
42				1
42				1
42				1
45				1
45				1
45				1
47				1
47				1
7				1

## Sheet: Figure 1d
Body segment	Diet		Relative expression
w1118 whole body	AL		0.99492
w1118 whole body	AL		1.00508
w1118 whole body	AL		1.20717
w1118 whole body	AL		0.0792834
w1118 whole body	DR		2.88005
w1118 whole body	DR		3.43078
w1118 whole body	DR		3.47314
w1118 whole body	DR		3.38841
w1118 head	AL		1.00159
w1118 head	AL		0.998413
w1118 head	AL		1.07591
w1118 head	AL		0.923091
w1118 head	DR		6.62713
w1118 head	DR		6.52496
w1118 head	DR		8.7712
w1118 head	DR		9.0333
w1118 head	DR		8.50103
w1118 thorax	AL		0.84234
w1118 thorax	AL		1.15766
w1118 thorax	AL		2.51491
w1118 thorax	DR		1.37091
w1118 thorax	DR		0
w1118 thorax	DR		1.32512
w1118 abdomen	AL		1.0088
w1118 abdomen	AL		0.991195
w1118 abdomen	AL		1.08572
w1118 abdomen	AL		0.914277
w1118 abdomen	DR		0.482195
w1118 abdomen	DR		0.507258
w1118 abdomen	DR		2.51964
w1118 abdomen	DR		0.130265

## Sheet: Figure 1e
Day of Deaths	AL TRiP	AL RNAi	DR TRiP	DR RNAi
2				1
2				1
2				1
2				1
2				1
2				1
2				1
2				1
2				1
2				1
2				1
2				1
2				1
2				1
2				1
2				1
2				1
2				1
2				1
2				1
2				1
4				1
4				1
4				1
4				1
4				1
4				1
4				1
4				1
4				1
4				1
4				1
4				1
4				1
4				1
4				1
4				1
6				1
6				1
6				1
6				1
6				1
6				1
6				1
6				1
6				1
6				1
6				1
8				1
8				1
2		1
2		1
2		1
2		1
2		1
2		1
2		1
2		1
2		1
2		1
2		1
2		1
2		1
4		1
4		1
4		1
4		1
4		1
4		1
4		1
4		1
4		1
4		1
4		1
4		1
4		1
4		1
6		1
6		1
6		1
6		1
6		1
6		1
6		1
6		1
6		1
6		1
6	1
8	1
8	1
8	1
10	1
12	1
12	1
12	1
14	1
14	1
14	1
16	1
16	1
16	1
16	1
16	1
16	1
16	1
18	1
18	1
18	1
18	1
18	1
18	1
18	1
18	1
18	1
18	1
18	1
18	1
18	1
18	1
18	1
18	1
18	1
18	1
20	1
20	1
20	1
20	1
20	1
20	1
20	1
20	1
20	1
20	1
20	1
20	1
20	1
20	1
22	1
22	1
22	1
22	1
22	1
22	1
22	1
25	1
25	1
25	1
25	1
25	1
25	1
25	1
25	1
25	1
25	1
25	1
25	1
25	1
25	1
25	1
25	1
25	1
25	1
25	1
25	1
25	1
25	1
25	1
27	1
27	1
27	1
27	1
27	1
27	1
27	1
27	1
27	1
29	1
29	1
29	1
29	1
29	1
29	1
29	1
31	1
31	1
31	1
31	1
31	1
31	1
31	1
31	1
31	1
31	1
31	1
31	1
31	1
31	1
31	1
31	1
31	1
31	1
31	1
31	1
31	1
31	1
33	1
33	1
33	1
33	1
33	1
33	1
33	1
33	1
33	1
33	1
33	1
33	1
33	1
33	1
33	1
33	1
33	1
33	1
33	1
33	1
35	1
35	1
35	1
35	1
35	1
35	1
35	1
35	1
35	1
35	1
35	1
35	1
35	1
35	1
35	1
37	1
37	1
37	1
37	1
37	1
37	1
37	1
37	1
37	1
37	1
37	1
37	1
37	1
39	1
39	1
39	1
39	1
41	1
41	1
41	1
41	1
41	1
41	1
41	1
41	1
41	1
41	1
43	1
43	1
43	1
45	1
47	1
47	1
47	1
49	1
49	1
51	1
51	1
53	1
53	1
55	1
59	1
61	1
63	1
63	1
67	1
22			1
25			1
25			1
33			1
35			1
37			1
39			1
41			1
41			1
41			1
41			1
43			1
43			1
43			1
43			1
43			1
45			1
45			1
45			1
45			1
45			1
47			1
47			1
47			1
47			1
47			1
47			1
49			1
49			1
51			1
51			1
51			1
51			1
53			1
53			1
53			1
53			1
55			1
55			1
55			1
55			1
57			1
57			1
57			1
57			1
57			1
59			1
59			1
59			1
59			1
59			1
59			1
59			1
59			1
59			1
59			1
59			1
59			1
59			1
59			1
61			1
61			1
61			1
61			1
61			1
61			1
61			1
61			1
61			1
61			1
61			1
63			1
63			1
63			1
63			1
63			1
63			1
63			1
63			1
63			1
63			1
65			1
65			1
65			1
65			1
65			1
65			1
65			1
65			1
65			1
65			1
65			1
65			1
65			1
65			1
65			1
65			1
67			1
67			1
67			1
67			1
67			1
67			1
67			1
67			1
67			1
69			1
69			1
69			1
69			1
69			1
69			1
69			1
69			1
69			1
71			1
71			1
71			1
71			1
71			1
71			1
71			1
71			1
71			1
71			1
71			1
71			1
71			1
71			1
71			1
71			1
71			1
71			1
71			1
71			1
74			1
74			1
74			1
74			1
74			1
74			1
74			1
74			1
74			1
74			1
74			1
74			1
74			1
74			1
74			1
74			1
74			1
74			1
74			1
74			1
74			1
74			1
74			1
74			1
74			1
74			1
74			1
74			1
74			1
74			1
74			1
74			1
75			1
75			1
75			1
75			1
75			1
75			1
75			1
75			1
75			1
77			1
77			1
77			1
77			1
77			1
77			1
77			1
77			1
77			1
77			1
79			1
79			1
79			1

## Sheet: Figure 1f
Day of Deaths	DR -RU486	DR +RU486	AL -RU486	AL +RU486
13	1
13	1
13	1
15	1
15	1
15	1
17	1
17	1
17	1
17	1
17	1
20	1
20	1
20	1
20	1
20	1
20	1
20	1
20	1
20	1
20	1
20	1
20	1
20	1
20	1
22	1
22	1
22	1
22	1
24	1
24	1
24	1
24	1
24	1
24	1
27	1
27	1
27	1
27	1
27	1
27	1
27	1
27	1
27	1
27	1
27	1
27	1
29	1
29	1
29	1
29	1
29	1
29	1
31	1
31	1
31	1
31	1
31	1
31	1
31	1
31	1
31	1
31	1
31	1
31	1
31	1
31	1
31	1
31	1
34	1
34	1
34	1
34	1
34	1
34	1
34	1
34	1
34	1
34	1
34	1
34	1
34	1
34	1
34	1
34	1
34	1
34	1
34	1
34	1
34	1
36	1
36	1
36	1
36	1
36	1
39	1
39	1
39	1
39	1
39	1
39	1
39	1
39	1
39	1
39	1
39	1
39	1
39	1
39	1
39	1
41	1
41	1
41	1
41	1
41	1
41	1
43	1
43	1
43	1
48	1
48	1
8	1
13		1
13		1
13		1
15		1
15		1
15		1
17		1
17		1
17		1
17		1
17		1
17		1
17		1
17		1
17		1
17		1
17		1
17		1
17		1
17		1
17		1
17		1
17		1
20		1
20		1
20		1
20		1
20		1
20		1
20		1
20		1
20		1
20		1
20		1
20		1
20		1
20		1
20		1
20		1
20		1
20		1
20		1
20		1
20		1
20		1
20		1
20		1
20		1
20		1
22		1
22		1
22		1
22		1
22		1
22		1
22		1
22		1
22		1
22		1
22		1
24		1
24		1
24		1
24		1
24		1
24		1
24		1
24		1
24		1
24		1
24		1
24		1
24		1
24		1
24		1
24		1
24		1
27		1
27		1
27		1
27		1
27		1
27		1
27		1
27		1
27		1
27		1
27		1
27		1
27		1
27		1
27		1
27		1
29		1
29		1
29		1
29		1
29		1
29		1
31		1
31		1
31		1
31		1
31		1
31		1
31		1
31		1
34		1
34		1
34		1
34		1
34		1
34		1
34		1
34		1
34		1
34		1
34		1
36		1
36		1
39		1
39		1
39		1
39		1
10			1
10			1
10			1
10			1
13			1
13			1
13			1
13			1
13			1
13			1
15			1
15			1
15			1
15			1
15			1
15			1
15			1
15			1
15			1
15			1
15			1
15			1
15			1
15			1
15			1
15			1
15			1
15			1
15			1
15			1
15			1
15			1
15			1
15			1
17			1
17			1
17			1
17			1
17			1
17			1
17			1
17			1
17			1
17			1
17			1
17			1
17			1
17			1
17			1
17			1
20			1
20			1
20			1
20			1
20			1
20			1
20			1
20			1
20			1
20			1
20			1
20			1
20			1
20			1
20			1
20			1
20			1
20			1
20			1
20			1
22			1
22			1
22			1
22			1
22			1
22			1
22			1
22			1
22			1
22			1
22			1
22			1
22			1
22			1
24			1
24			1
24			1
24			1
24			1
24			1
24			1
24			1
24			1
24			1
24			1
24			1
24			1
24			1
24			1
27			1
27			1
27			1
27			1
27			1
27			1
29			1
29			1
29			1
31			1
31			1
31			1
31			1
34			1
34			1
34			1
34			1
8			1
8			1
8			1
8			1
8			1
8			1
10				1
10				1
10				1
10				1
10				1
10				1
13				1
13				1
13				1
13				1
13				1
13				1
13				1
13				1
13				1
13				1
13				1
13				1
13				1
13				1
13				1
13				1
15				1
15				1
15				1
15				1
15				1
15				1
15				1
15				1
15				1
15				1
15				1
15				1
15				1
15				1
15				1
15				1
17				1
17				1
17				1
17				1
17				1
17				1
17				1
17				1
17				1
17				1
17				1
17				1
17				1
17				1
17				1
17				1
17				1
17				1
17				1
20				1
20				1
20				1
20				1
20				1
20				1
20				1
20				1
20				1
20				1
20				1
20				1
20				1
20				1
20				1
20				1
20				1
20				1
20				1
20				1
20				1
20				1
20				1
20				1
22				1
22				1
22				1
22				1
22				1
22				1
22				1
22				1
22				1
22				1
22				1
22				1
22				1
22				1
22				1
22				1
22				1
22				1
22				1
22				1
24				1
24				1
24				1
24				1
24				1
24				1
24				1
27				1
27				1
27				1
27				1
27				1
27				1
27				1
27				1
27				1
29				1
29				1
29				1
29				1
29				1
29				1
31				1
31				1
31				1
31				1
34				1
34				1
34				1
34				1
36				1

## Sheet: Figure 1g
Day of Deaths	Mutant DR	Mutant AL	Rescue DR	Rescue AL	Control DR	Control AL
2	1
1		1
14			1
19			1
19			1
28			1
38			1
40			1
40			1
42			1
45			1
47			1
49			1
49			1
5			1
52			1
54			1
54			1
59			1
61			1
61			1
61			1
61			1
61			1
68			1
68			1
68			1
68			1
68			1
70			1
75			1
75			1
75			1
75			1
75			1
75			1
75			1
75			1
75			1
75			1
75			1
77			1
77			1
80			1
87			1
89			1
89			1
12				1
14				1
19				1
19				1
19				1
19				1
19				1
19				1
2				1
21				1
21				1
24				1
24				1
24				1
24				1
24				1
26				1
26				1
26				1
26				1
26				1
26				1
26				1
28				1
28				1
28				1
28				1
31				1
31				1
31				1
31				1
31				1
31				1
31				1
31				1
31				1
31				1
33				1
33				1
33				1
33				1
33				1
33				1
33				1
33				1
33				1
33				1
33				1
33				1
33				1
33				1
35				1
35				1
35				1
35				1
35				1
38				1
38				1
40				1
5				1
12					1
12					1
12					1
12					1
33					1
35					1
40					1
40					1
40					1
40					1
40					1
40					1
40					1
42					1
42					1
42					1
42					1
42					1
47					1
47					1
47					1
47					1
47					1
47					1
47					1
47					1
47					1
47					1
47					1
49					1
49					1
49					1
49					1
49					1
49					1
52					1
52					1
52					1
52					1
52					1
52					1
52					1
52					1
52					1
52					1
52					1
52					1
52					1
52					1
52					1
52					1
54					1
54					1
54					1
54					1
54					1
54					1
54					1
54					1
54					1
54					1
54					1
54					1
56					1
56					1
56					1
56					1
56					1
56					1
56					1
56					1
56					1
56					1
56					1
56					1
56					1
56					1
56					1
56					1
56					1
56					1
56					1
56					1
56					1
56					1
56					1
56					1
56					1
56					1
59					1
59					1
59					1
59					1
59					1
59					1
59					1
59					1
61					1
61					1
61					1
61					1
61					1
61					1
61					1
61					1
61					1
61					1
61					1
61					1
63					1
63					1
63					1
63					1
63					1
63					1
63					1
63					1
66					1
66					1
66					1
68					1
68					1
68					1
68					1
68					1
68					1
68					1
68					1
68					1
68					1
68					1
68					1
68					1
68					1
68					1
68					1
68					1
68					1
68					1
68					1
68					1
68					1
68					1
68					1
68					1
70					1
70					1
73					1
73					1
73					1
73					1
73					1
73					1
73					1
73					1
73					1
73					1
75					1
75					1
75					1
75					1
75					1
75					1
75					1
75					1
75					1
75					1
75					1
77					1
80					1
82					1
12						1
12						1
12						1
12						1
14						1
17						1
17						1
17						1
19						1
19						1
19						1
19						1
19						1
19						1
19						1
19						1
19						1
19						1
19						1
19						1
19						1
19						1
19						1
19						1
19						1
19						1
21						1
21						1
21						1
21						1
21						1
21						1
21						1
21						1
21						1
21						1
21						1
21						1
21						1
21						1
21						1
21						1
21						1
21						1
21						1
21						1
21						1
24						1
24						1
24						1
24						1
24						1
24						1
24						1
24						1
24						1
24						1
24						1
24						1
24						1
24						1
24						1
24						1
24						1
24						1
24						1
24						1
24						1
24						1
24						1
24						1
24						1
26						1
26						1
26						1
26						1
26						1
26						1
26						1
26						1
26						1
26						1
26						1
26						1
26						1
26						1
26						1
26						1
26						1
26						1
26						1
26						1
26						1
26						1
26						1
26						1
26						1
26						1
26						1
26						1
26						1
26						1
26						1
26						1
26						1
28						1
28						1
28						1
28						1
28						1
28						1
28						1
28						1
31						1
31						1
31						1
31						1
31						1
31						1
31						1
31						1
31						1
31						1
31						1
31						1
31						1
31						1
31						1
31						1
31						1
31						1
31						1
31						1
31						1
33						1
33						1
33						1
33						1
33						1
33						1
33						1
33						1
33						1
33						1
33						1
33						1
33						1
33						1
33						1
33						1
33						1
33						1
33						1
33						1
33						1
33						1
33						1
35						1
35						1
35						1
35						1
35						1
35						1
35						1
38						1
38						1
38						1
40						1
40						1
40						1
40						1
40						1
42						1
42						1
42						1
42						1
42						1
45						1
45						1
45						1
47						1
47						1
7						1

## Sheet: Figure 1h
Day of Deaths	DR -RU486	DR +RU486	AL -RU486	AL +RU486
11	1
14	1
16	1
16	1
18	1
18	1
21	1
23	1
23	1
25	1
25	1
28	1
28	1
30	1
30	1
30	1
30	1
32	1
35	1
37	1
37	1
39	1
39	1
39	1
42	1
42	1
42	1
42	1
42	1
42	1
44	1
44	1
44	1
46	1
46	1
46	1
49	1
51	1
51	1
51	1
51	1
51	1
53	1
53	1
53	1
53	1
53	1
53	1
56	1
56	1
56	1
56	1
56	1
56	1
56	1
56	1
56	1
56	1
56	1
58	1
58	1
58	1
58	1
58	1
58	1
58	1
58	1
58	1
58	1
59	1
59	1
59	1
59	1
59	1
59	1
62	1
62	1
62	1
62	1
62	1
62	1
62	1
62	1
62	1
62	1
62	1
62	1
62	1
62	1
62	1
62	1
62	1
62	1
62	1
62	1
62	1
62	1
64	1
64	1
64	1
64	1
64	1
64	1
64	1
64	1
64	1
64	1
64	1
64	1
64	1
64	1
67	1
67	1
67	1
67	1
67	1
67	1
67	1
67	1
67	1
67	1
67	1
67	1
67	1
67	1
67	1
67	1
67	1
67	1
67	1
67	1
67	1
67	1
67	1
67	1
67	1
67	1
67	1
67	1
67	1
67	1
67	1
67	1
67	1
67	1
67	1
67	1
67	1
67	1
67	1
67	1
67	1
67	1
67	1
67	1
67	1
67	1
67	1
67	1
67	1
67	1
67	1
67	1
67	1
67	1
67	1
67	1
67	1
67	1
67	1
67	1
67	1
67	1
67	1
67	1
67	1
7	1
70	1
70	1
70	1
70	1
70	1
70	1
9	1
18		1
23		1
23		1
25		1
25		1
28		1
35		1
35		1
37		1
42		1
42		1
42		1
42		1
46		1
49		1
49		1
51		1
51		1
51		1
53		1
53		1
53		1
53		1
53		1
53		1
53		1
56		1
56		1
56		1
56		1
60		1
64		1
68		1
68		1
68		1
70		1
72		1
74		1
76		1
78		1
80		1
74		1
74		1
76		1
78		1
76		1
76		1
76		1
58		1
58		1
59		1
59		1
59		1
59		1
62		1
62		1
62		1
62		1
62		1
62		1
62		1
62		1
62		1
62		1
62		1
62		1
62		1
64		1
64		1
64		1
64		1
64		1
64		1
64		1
64		1
64		1
64		1
67		1
67		1
67		1
67		1
67		1
67		1
67		1
67		1
67		1
67		1
67		1
67		1
67		1
67		1
67		1
67		1
67		1
67		1
67		1
67		1
67		1
67		1
67		1
67		1
67		1
67		1
67		1
67		1
67		1
67		1
67		1
67		1
67		1
67		1
67		1
67		1
67		1
67		1
67		1
67		1
67		1
67		1
70		1
70		1
70		1
70		1
70		1
70		1
70		1
70		1
70		1
70		1
70		1
70		1
70		1
70		1
70		1
70		1
70		1
70		1
70		1
70		1
70		1
70		1
70		1
72		1
72		1
72		1
72		1
72		1
72		1
72		1
72		1
74		1
74		1
74		1
74		1
74		1
77		1
77		1
77		1
77		1
77		1
77		1
77		1
77		1
77		1
77		1
77		1
77		1
77		1
77		1
77		1
77		1
77		1
77		1
79		1
79		1
79		1
79		1
81		1
81		1
81		1
81		1
9		1
11			1
11			1
11			1
11			1
11			1
14			1
14			1
16			1
21			1
23			1
23			1
23			1
25			1
25			1
25			1
25			1
30			1
32			1
32			1
32			1
32			1
32			1
32			1
32			1
35			1
35			1
35			1
35			1
35			1
35			1
35			1
37			1
37			1
37			1
37			1
37			1
39			1
39			1
39			1
39			1
39			1
39			1
39			1
39			1
39			1
39			1
39			1
42			1
42			1
42			1
42			1
42			1
42			1
44			1
44			1
44			1
44			1
44			1
44			1
44			1
44			1
44			1
44			1
44			1
44			1
46			1
46			1
46			1
46			1
46			1
46			1
46			1
46			1
46			1
46			1
46			1
46			1
46			1
49			1
49			1
49			1
49			1
49			1
49			1
49			1
49			1
49			1
49			1
49			1
49			1
49			1
49			1
49			1
51			1
51			1
51			1
51			1
53			1
53			1
53			1
53			1
53			1
53			1
53			1
53			1
56			1
56			1
56			1
56			1
56			1
56			1
56			1
56			1
56			1
56			1
56			1
56			1
56			1
56			1
56			1
56			1
56			1
56			1
56			1
56			1
56			1
56			1
56			1
56			1
56			1
56			1
56			1
56			1
56			1
56			1
56			1
56			1
56			1
56			1
56			1
58			1
58			1
58			1
58			1
58			1
58			1
58			1
58			1
58			1
58			1
58			1
59			1
59			1
62			1
62			1
62			1
62			1
62			1
62			1
62			1
62			1
7			1
7			1
7			1
7			1
7			1
7			1
7			1
7			1
7			1
7			1
7			1
7			1
7			1
7			1
7			1
7			1
7			1
9			1
9			1
9			1
9			1
9			1
9			1
11				1
11				1
11				1
14				1
14				1
14				1
14				1
14				1
14				1
16				1
16				1
16				1
18				1
21				1
21				1
21				1
21				1
23				1
23				1
25				1
25				1
25				1
25				1
25				1
25				1
28				1
28				1
30				1
30				1
30				1
30				1
30				1
30				1
30				1
30				1
30				1
32				1
32				1
32				1
32				1
32				1
32				1
32				1
32				1
35				1
35				1
35				1
35				1
35				1
35				1
35				1
35				1
35				1
37				1
37				1
37				1
37				1
37				1
39				1
39				1
39				1
39				1
39				1
39				1
39				1
39				1
39				1
39				1
39				1
39				1
42				1
42				1
42				1
42				1
42				1
42				1
44				1
44				1
44				1
44				1
44				1
44				1
44				1
44				1
44				1
44				1
44				1
44				1
44				1
44				1
44				1
46				1
46				1
46				1
46				1
46				1
46				1
46				1
46				1
46				1
46				1
46				1
46				1
46				1
46				1
49				1
49				1
49				1
49				1
49				1
49				1
49				1
49				1
51				1
51				1
51				1
51				1
51				1
53				1
53				1
53				1
53				1
53				1
53				1
53				1
53				1
53				1
53				1
53				1
53				1
53				1
53				1
53				1
56				1
56				1
56				1
56				1
56				1
56				1
56				1
56				1
56				1
56				1
56				1
56				1
56				1
56				1
56				1
56				1
56				1
56				1
56				1
56				1
56				1
56				1
56				1
56				1
56				1
56				1
56				1
56				1
56				1
56				1
56				1
56				1
56				1
56				1
56				1
56				1
56				1
58				1
58				1
58				1
58				1
58				1
58				1
58				1
59				1
59				1
62				1
62				1
62				1
62				1
62				1
62				1
62				1
62				1
62				1
62				1
62				1
62				1
67				1
7				1
9				1
9				1

## Sheet: Figure 1i
Day of Deaths	DR w1118	DR hOXR1OE	AL w1118	AL hOXR1OE
2	1
2	1
2	1
7	1
16	1
28	1
33	1
37	1
37	1
37	1
40	1
40	1
40	1
40	1
40	1
42	1
42	1
42	1
42	1
44	1
44	1
47	1
47	1
47	1
47	1
47	1
49	1
49	1
49	1
49	1
49	1
51	1
51	1
51	1
51	1
51	1
51	1
51	1
54	1
54	1
54	1
54	1
54	1
54	1
54	1
54	1
54	1
54	1
54	1
54	1
54	1
54	1
56	1
56	1
56	1
56	1
56	1
56	1
56	1
56	1
56	1
56	1
56	1
58	1
58	1
58	1
58	1
58	1
58	1
58	1
58	1
58	1
58	1
61	1
61	1
61	1
61	1
61	1
61	1
61	1
61	1
61	1
61	1
61	1
61	1
61	1
61	1
61	1
61	1
61	1
61	1
61	1
61	1
61	1
61	1
61	1
61	1
61	1
61	1
61	1
61	1
61	1
61	1
61	1
61	1
61	1
61	1
61	1
61	1
63	1
63	1
63	1
63	1
63	1
63	1
63	1
63	1
63	1
63	1
63	1
63	1
63	1
63	1
63	1
63	1
63	1
63	1
63	1
63	1
63	1
65	1
65	1
65	1
65	1
65	1
65	1
65	1
65	1
65	1
65	1
65	1
65	1
65	1
65	1
65	1
65	1
65	1
65	1
65	1
68	1
68	1
68	1
68	1
68	1
68	1
68	1
68	1
68	1
68	1
68	1
68	1
68	1
68	1
68	1
68	1
68	1
68	1
68	1
68	1
68	1
68	1
68	1
68	1
68	1
68	1
68	1
68	1
68	1
68	1
68	1
68	1
68	1
68	1
68	1
68	1
68	1
68	1
70	1
70	1
70	1
72	1
72	1
75	1
75	1
78	1
9			1
12			1
12			1
12			1
12			1
14			1
16			1
19			1
21			1
21			1
21			1
21			1
23			1
23			1
23			1
23			1
23			1
26			1
26			1
26			1
26			1
26			1
26			1
26			1
26			1
26			1
26			1
26			1
28			1
28			1
28			1
28			1
28			1
28			1
28			1
28			1
30			1
30			1
30			1
30			1
30			1
30			1
30			1
33			1
33			1
33			1
33			1
33			1
33			1
33			1
33			1
33			1
33			1
33			1
33			1
35			1
35			1
35			1
35			1
35			1
35			1
35			1
35			1
35			1
35			1
35			1
37			1
37			1
37			1
37			1
40			1
40			1
40			1
40			1
40			1
40			1
40			1
42			1
42			1
42			1
42			1
42			1
42			1
42			1
44			1
44			1
44			1
44			1
44			1
44			1
44			1
44			1
44			1
44			1
44			1
44			1
47			1
47			1
47			1
47			1
47			1
47			1
47			1
47			1
47			1
47			1
47			1
47			1
47			1
47			1
47			1
47			1
47			1
47			1
47			1
47			1
47			1
49			1
49			1
49			1
49			1
49			1
49			1
49			1
49			1
49			1
49			1
49			1
49			1
49			1
49			1
49			1
51			1
51			1
51			1
51			1
51			1
51			1
51			1
51			1
51			1
51			1
51			1
51			1
51			1
51			1
51			1
51			1
51			1
51			1
51			1
54			1
54			1
54			1
54			1
54			1
54			1
54			1
54			1
54			1
54			1
54			1
54			1
54			1
54			1
54			1
54			1
54			1
54			1
54			1
54			1
54			1
54			1
54			1
54			1
54			1
54			1
54			1
54			1
54			1
56			1
56			1
56			1
56			1
56			1
56			1
56			1
56			1
56			1
56			1
56			1
56			1
58			1
58			1
58			1
61			1
61			1
40		1
49		1
49		1
51		1
54		1
56		1
56		1
58		1
58		1
58		1
61		1
61		1
61		1
61		1
61		1
61		1
61		1
61		1
61		1
61		1
61		1
61		1
61		1
61		1
61		1
61		1
61		1
61		1
63		1
63		1
63		1
63		1
63		1
63		1
65		1
65		1
65		1
65		1
65		1
65		1
65		1
65		1
65		1
65		1
65		1
68		1
68		1
68		1
68		1
68		1
68		1
68		1
68		1
68		1
68		1
68		1
68		1
68		1
68		1
68		1
68		1
68		1
70		1
70		1
70		1
70		1
70		1
70		1
70		1
70		1
70		1
70		1
70		1
70		1
70		1
70		1
70		1
70		1
70		1
70		1
70		1
70		1
70		1
70		1
70		1
70		1
70		1
70		1
70		1
70		1
70		1
70		1
72		1
72		1
72		1
72		1
72		1
72		1
72		1
72		1
72		1
72		1
72		1
72		1
72		1
72		1
72		1
72		1
72		1
72		1
75		1
75		1
75		1
75		1
75		1
75		1
75		1
75		1
75		1
75		1
75		1
75		1
75		1
75		1
75		1
75		1
75		1
75		1
75		1
75		1
75		1
75		1
75		1
75		1
75		1
75		1
75		1
75		1
75		1
75		1
75		1
75		1
75		1
75		1
75		1
75		1
75		1
78		1
78		1
78		1
78		1
78		1
78		1
78		1
78		1
78		1
78		1
78		1
78		1
78		1
78		1
78		1
78		1
78		1
78		1
78		1
78		1
78		1
78		1
79		1
79		1
79		1
79		1
82		1
82		1
82		1
82		1
82		1
82		1
82		1
82		1
82		1
82		1
82		1
82		1
82		1
82		1
82		1
82		1
7				1
14				1
26				1
28				1
28				1
28				1
33				1
33				1
35				1
37				1
40				1
40				1
40				1
40				1
40				1
42				1
42				1
42				1
42				1
42				1
44				1
44				1
44				1
44				1
44				1
47				1
47				1
47				1
49				1
49				1
49				1
51				1
51				1
51				1
51				1
51				1
51				1
51				1
51				1
51				1
51				1
54				1
54				1
54				1
54				1
54				1
54				1
54				1
54				1
54				1
54				1
54				1
54				1
54				1
54				1
54				1
54				1
54				1
54				1
54				1
56				1
56				1
56				1
56				1
56				1
56				1
56				1
56				1
56				1
56				1
56				1
56				1
56				1
56				1
56				1
56				1
56				1
56				1
56				1
56				1
56				1
56				1
56				1
58				1
58				1
58				1
58				1
58				1
58				1
58				1
58				1
58				1
58				1
58				1
58				1
58				1
58				1
58				1
58				1
58				1
58				1
58				1
58				1
58				1
58				1
58				1
58				1
58				1
58				1
58				1
58				1
58				1
61				1
61				1
61				1
61				1
61				1
61				1
61				1
61				1
61				1
61				1
61				1
61				1
61				1
61				1
61				1
61				1
61				1
61				1
61				1
61				1
61				1
61				1
61				1
61				1
61				1
61				1
61				1
61				1
61				1
61				1
61				1
61				1
61				1
61				1
61				1
61				1
61				1
61				1
63				1
63				1
63				1
63				1
63				1
63				1
63				1
63				1
63				1
63				1
63				1
63				1
63				1
63				1
63				1
63				1
63				1
63				1
63				1
63				1
63				1
63				1
63				1
63				1
65				1
65				1
65				1
65				1
65				1
65				1
65				1
65				1
65				1
65				1
65				1
68				1
68				1
68				1
68				1
68				1
68				1
68				1
68				1
68				1
68				1
68				1
68				1
68				1
70				1

## Sheet: Figure 1j
Strain	Diet		Relative expression
DGRP #25189	AL		1.02
DGRP #25189	AL		1.0612
DGRP #25189	AL		0.91
DGRP #25189	DR		1.3
DGRP #25189	DR		1.14
DGRP #25189	DR		1
DGRP #25204	AL		1.11
DGRP #25204	AL		1.06632
DGRP #25204	AL		0.94789
DGRP #25204	DR		1.25
DGRP #25204	DR		1
DGRP #25204	DR		1.18
DGRP #28153	AL		1.102
DGRP #28153	AL		1.04
DGRP #28153	AL		0.93323
DGRP #28153	DR		1.247
DGRP #28153	DR		1
DGRP #28153	DR		1.16
DGRP #28135	AL		1.0314
DGRP #28135	AL		1.04598
DGRP #28135	AL		0.93429
DGRP #28135	DR		1.78
DGRP #28135	DR		1.88
DGRP #28135	DR		2
DGRP #28211	AL		0.978
DGRP #28211	AL		1.0229
DGRP #28211	AL		0.961
DGRP #28211	DR		3.05
DGRP #28211	DR		3.07
DGRP #28211	DR		3.03
DGRP #29658	AL		0.967
DGRP #29658	AL		1.09
DGRP #29658	AL		0.94521
DGRP #29658	DR		1.5
DGRP #29658	DR		1.7
DGRP #29658	DR		1.811

[truncated: 50 more sheets: Figure 1l, Figure 1m, Figure 1n, Figure 1o, Figure 2b, Figure 2e, Figure 3a, Figure 3b, Figure 3c, Figure 3d, Figure 3e, Figure 3f, Figure 3g, Figure 3h, Figure 4a, Figure 4b, Figure 4c, Figure 4d, Figure 4e, Figure 4f …]
